# Supplementary material for: Modeling gene expression cascades during cell state transitions
Source: iScience. 2024 Mar 4;27(4):109386. doi: 10.1016/j.isci.2024.109386 (PMC10946328; doi:10.1016/j.isci.2024.109386)
Supplement: Table S1. Best fits and inflection point estimates mouse e13.5 forebrain dorsal NSC → IP → neurons sample 1, related to Figures 1 and 2 [file mmc2.xlsx]

## Sheet: forebrain_dorsal_e13_5_sample1
gene	best_fit	inflection_point_1_mean_pseudotime	inflection_point_2_mean_pseudotime	inflection_point_1_slope_mean	inflection_point_2_slope_mean	BIC_avg_params_double_sigmoidal	BIC_avg_params_gauss	BIC_avg_params_sigmoidal	BIC_avg_params_uniform
ENSMUSG00000019874|Fabp7	double sigmoidal	196.695	616.672	-0.00576861	0.00919427	5509.35	5577.32	5510.64	10812.2
ENSMUSG00000027967|Neurog2	double sigmoidal	297.749	671.336	0.0144931	-0.00846457	4300.45	4317.51	6421.43	9088.23
ENSMUSG00000062380|Tubb3	double sigmoidal	424.504	830.505	0.0111467	0.00459288	7058.56	7284.04	7163.05	11674.2
ENSMUSG00000049775|Tmsb4x	double sigmoidal	415.763	935.557	0.0127785	0.00410216	12181.3	12505.8	12468.3	16426.1
ENSMUSG00000048001|Hes5	sigmoidal	505.437	NA	-0.0103885	NA	4090.45	3950.53	3938.11	8127.2
ENSMUSG00000037984|Neurod6	sigmoidal	507.078	NA	0.00747255	NA	5689.89	6029.72	5659.11	9765.24
ENSMUSG00000063632|Sox11	sigmoidal	499.418	NA	0.00515708	NA	7342.91	7402.3	7334.17	10893.4
ENSMUSG00000021087|Rtn1	sigmoidal	703.488	NA	0.00780655	NA	5204.34	5435.3	5196.96	8643.56
ENSMUSG00000079523|Tmsb10	sigmoidal	753.187	NA	0.0038928	NA	8859.09	8908.78	8827.11	12271.4
ENSMUSG00000026385|Dbi	sigmoidal	542.933	NA	-0.00585012	NA	5014.67	5077.68	4993.6	8267.58
ENSMUSG00000035551|Igfbpl1	double sigmoidal	372.374	1357.19	0.00573995	-0.00119678	7147.93	7353.06	7191.5	9751.08
ENSMUSG00000038255|Neurod2	double sigmoidal	387.491	727.852	0.0100725	0.00391616	4598.04	4703.65	4633.88	7186.6
ENSMUSG00000017390|Aldoc	sigmoidal	366.214	NA	-0.00430665	NA	2387.73	2403.45	2373.17	4706
ENSMUSG00000045136|Tubb2b	double sigmoidal	532.298	862.866	0.0113913	0.00346899	8102.53	8164.09	8117.99	10423.4
ENSMUSG00000090223|Pcp4	double sigmoidal	693.835	1176.26	0.00913778	-0.0026283	4303.9	4446.5	4587.01	6429.22
ENSMUSG00000021453|Gadd45g	double sigmoidal	338.69	650.935	0.0170595	-0.00539347	3505.67	3652.49	4872.38	5546.77
ENSMUSG00000053192|Mllt11	sigmoidal	573.767	NA	0.0030403	NA	4697.67	4727.79	4669.32	6601.11
ENSMUSG00000022658|Tagln3	sigmoidal	491.469	NA	0.00509093	NA	5156.24	5269.82	5137	7039.72
ENSMUSG00000029838|Ptn	double sigmoidal	362.689	773.793	-0.00651824	0.00374964	4571.95	4653.04	4598.91	6463.69
ENSMUSG00000029580|Actb	sigmoidal	553.571	NA	0.00352488	NA	9031.83	9121.74	9021.82	10904.1
ENSMUSG00000037664|Cdkn1c	double sigmoidal	445.376	944.257	0.0119019	-0.00411196	5070.23	5397.14	5729.41	6933.05
ENSMUSG00000026728|Vim	sigmoidal	561.006	NA	-0.00893197	NA	5867.53	5912.64	5838.24	7674.12
ENSMUSG00000056895|Hist3h2ba	double sigmoidal	602.804	1206.77	0.00751174	-0.0031922	5954.13	6055.31	5955.47	7762.29
ENSMUSG00000032446|Eomes	double sigmoidal	358.78	815.523	0.0169701	-0.00754639	2261.55	2336.94	3193.15	4051.1
ENSMUSG00000027239|Mdk	sigmoidal	907.475	NA	-0.0071651	NA	5539.92	5707.32	5520.38	7299.51
ENSMUSG00000022108|Itm2b	sigmoidal	529.898	NA	0.00617854	NA	6072.48	6172.65	6044.52	7690.26
ENSMUSG00000027581|Stmn3	sigmoidal	742.929	NA	0.00333024	NA	3705.9	3730.4	3676.39	5305.31
ENSMUSG00000047139|Cd24a	sigmoidal	638.908	NA	0.0036408	NA	5310.95	5341.78	5279.78	6870.41
ENSMUSG00000076431|Sox4	double sigmoidal	321.591	852.74	0.00804034	-0.00281862	7808.7	8172.52	7869.86	9356.94
ENSMUSG00000042436|Mfap4	gauss	541.992	944.786	0.00436778	-0.00436778	3377.21	3366.54	4278.87	4828.92
ENSMUSG00000048251|Bcl11b	sigmoidal	691.675	NA	0.00498704	NA	3236.2	3300.2	3203.57	4603.58
ENSMUSG00000063229|Ldha	sigmoidal	495.957	NA	-0.00943527	NA	5375.9	5469.83	5369.46	6715.27
ENSMUSG00000031840|Rab3a	sigmoidal	716.78	NA	0.00355927	NA	3244.83	3270.12	3216.22	4546.32
ENSMUSG00000067786|Nnat	sigmoidal	626.26	NA	0.00653942	NA	6967.98	7062.43	6952.91	8251.4
ENSMUSG00000028194|Ddah1	sigmoidal	391.509	NA	-0.00437197	NA	1994.46	2007.13	1968.57	3243.19
ENSMUSG00000067071|Hes6	double sigmoidal	335.174	643.108	0.0109958	-0.00528653	3795.68	3847.62	4659.15	5031.27
ENSMUSG00000023004|Tuba1b	double sigmoidal	314.073	885	-0.0032687	0.00594421	5507.24	5543.06	5525.97	6737.24
ENSMUSG00000000184|Ccnd2	double sigmoidal	436.168	759.005	-0.00914008	-0.0176248	5398.32	5409.58	5404.57	6621.99
ENSMUSG00000001270|Ckb	double sigmoidal	641.271	1388.45	-0.00647205	0.00106724	6342.05	6515.84	6401.57	7547.62
ENSMUSG00000001313|Rnd2	gauss	666.755	1346.81	0.00248886	-0.00248886	3944.14	3936.13	3996.77	5138.91
ENSMUSG00000031548|Sfrp1	sigmoidal	365.928	NA	-0.0228459	NA	4123.14	4203.85	4118.76	5296.94
ENSMUSG00000092341|Malat1	sigmoidal	516.521	NA	0.00177856	NA	10466.3	10491.2	10433.3	11593.3
ENSMUSG00000047904|Sstr2	double sigmoidal	445.187	1044.3	0.00984315	-0.00202893	3151.28	3302.04	3563.49	4293.36
ENSMUSG00000001525|Tubb5	sigmoidal	759.186	NA	0.00242189	NA	9066.09	9094.76	9051.59	10160.3
ENSMUSG00000064326|Siva1	sigmoidal	361.438	NA	-0.00437519	NA	2770.35	2747.97	2723.47	3818.39
ENSMUSG00000048904|Neurog1	gauss	376.756	557.954	0.0077155	-0.0077155	1270.47	1260.76	1820.18	2346.88
ENSMUSG00000033209|Ttc28	sigmoidal	702.875	NA	0.00385097	NA	3513.5	3534.25	3481.05	4562.39
ENSMUSG00000054717|Hmgb2	sigmoidal	239.373	NA	-0.00164548	NA	4246.62	3731.53	3698.17	4767.53
ENSMUSG00000031765|Mt1	sigmoidal	402.373	NA	-0.00323139	NA	2604.9	2617.07	2598.61	3664.69
ENSMUSG00000020644|Id2	sigmoidal	790.918	NA	0.00296418	NA	4483.74	4476.38	4446.52	5501.06
ENSMUSG00000009013|Dynll1	sigmoidal	592.21	NA	0.00426321	NA	6922.78	6992.87	6893.52	7943.24
ENSMUSG00000022528|Hes1	sigmoidal	366.648	NA	-0.0148502	NA	1445.55	1456.47	1409.4	2440.8
ENSMUSG00000052957|Gas1	sigmoidal	391.374	NA	-0.0045941	NA	1789.29	1785.2	1759.89	2785.19
ENSMUSG00000047261|Gap43	double sigmoidal	13.4276	884.929	-0.0202011	0.0042849	3141.63	3206.6	3152.3	4157.6
ENSMUSG00000036438|Calm2	sigmoidal	502.924	NA	0.00216618	NA	7014.83	7036.73	6990.53	7968.22
ENSMUSG00000024501|Dpysl3	sigmoidal	653.926	NA	0.00187814	NA	4845.05	4837.79	4822.86	5787.11
ENSMUSG00000008575|Nfib	sigmoidal	631.41	NA	0.00354561	NA	6020.33	6056.04	5992.65	6952.6
ENSMUSG00000022018|Rgcc	sigmoidal	182.15	NA	-0.0034663	NA	1471.01	1311.96	1294.65	2229.76
ENSMUSG00000029121|Crmp1	sigmoidal	725.432	NA	0.00215278	NA	3074.76	3082.56	3042.74	3955.19
ENSMUSG00000052684|Jun	double sigmoidal	452.402	933.873	-0.00457191	0.00442726	4753.45	5160.66	5137.42	5660.72
ENSMUSG00000078453|Abracl	double sigmoidal	395.998	1132.65	0.00957768	-0.000896473	5576.29	5756.96	5684.88	6477.77
ENSMUSG00000020297|Nsg2	sigmoidal	486.19	NA	0.00370134	NA	3535.18	3607.95	3523.86	4425.08
ENSMUSG00000033307|Mif	double sigmoidal	502.62	965.179	-0.0067336	0.00203231	6661.13	7602.44	6949.11	7559.95
ENSMUSG00000005732|Ranbp1	sigmoidal	472.296	NA	-0.00295445	NA	5909.14	5913.19	5888	6778.95
ENSMUSG00000021377|Dek	sigmoidal	330.338	NA	-0.00265689	NA	3786.6	3739.05	3720.91	4551.37
ENSMUSG00000031760|Mt3	double sigmoidal	26.0472	430.327	-0.0310219	-0.00115194	1494.8	1634.56	1567.01	2319.33
ENSMUSG00000028333|Anp32b	sigmoidal	462.041	NA	-0.00497512	NA	3998.58	4001.92	3964.72	4788.15
ENSMUSG00000008489|Elavl2	double sigmoidal	435.491	730.222	0.0131218	-0.00292487	3563.85	3896.84	3782	4384.8
ENSMUSG00000013698|Pea15a	sigmoidal	325.285	NA	-0.00358988	NA	2491.86	2484.24	2460.82	3275.85
ENSMUSG00000028546|Elavl4	double sigmoidal	361.431	928.306	0.00662757	-0.001462	4236.37	4408.31	4449.87	5036.9
ENSMUSG00000020649|Rrm2	sigmoidal	304.774	NA	-0.00212469	NA	1832.95	1836.67	1820.87	2595.24
ENSMUSG00000020737|Jpt1	sigmoidal	480.093	NA	0.0016397	NA	6451.16	6461.83	6432.2	7204.24
ENSMUSG00000075334|Rprm	double sigmoidal	354.49	727.431	0.00946097	-0.0022914	5330.34	5599.63	5590.16	6100.26
ENSMUSG00000048895|Cdk5r1	sigmoidal	680.148	NA	0.0036583	NA	2680.91	2714.22	2657.11	3426.33
ENSMUSG00000040204|Pclaf	sigmoidal	62.8782	NA	-0.00310588	NA	1759.81	1743.31	1713.35	2481.63
ENSMUSG00000029245|Epha5	sigmoidal	699.441	NA	0.00519255	NA	5515.73	5546.46	5483.55	6243.9
ENSMUSG00000037894|H2afz	sigmoidal	261.647	NA	-0.00237932	NA	5144.28	5089.57	5070.88	5831.06
ENSMUSG00000018169|Mfng	double sigmoidal	356.614	874.804	0.0063933	-0.00210679	2386.45	2395.99	2808.28	3113.9
ENSMUSG00000028691|Prdx1	sigmoidal	632.33	NA	-0.00174482	NA	4392.38	4380.4	4363.91	5091.14
ENSMUSG00000039114|Nrn1	double sigmoidal	558.101	975.393	0.00464503	-0.00297723	2592.03	2641.11	2832.74	3316.05
ENSMUSG00000006715|Gmnn	sigmoidal	102.424	NA	-0.00260777	NA	1378.83	1356.67	1332.14	2041.74
ENSMUSG00000004558|Ndrg2	sigmoidal	407.768	NA	-0.00330628	NA	1851.13	1837.34	1816.13	2509.47
ENSMUSG00000044533|Rps2	sigmoidal	588.437	NA	-0.00312201	NA	8927.55	8937.1	8902.16	9591.67
ENSMUSG00000003410|Elavl3	sigmoidal	559.374	NA	0.00261589	NA	3614	3643.51	3581.86	4265.4
ENSMUSG00000016319|Slc25a5	sigmoidal	914.97	NA	-0.00154173	NA	7364.73	7183.1	7142.29	7820.67
ENSMUSG00000031827|Cotl1	sigmoidal	425.399	NA	0.00755937	NA	4235.05	4339.51	4207.11	4881.47
ENSMUSG00000041859|Mcm3	sigmoidal	324.143	NA	-0.00183809	NA	1305.24	1317.65	1301.31	1974.73
ENSMUSG00000032024|Clmp	sigmoidal	935.413	NA	0.00241023	NA	1451.02	1400.76	1379.16	2041.9
ENSMUSG00000025001|Hells	sigmoidal	309.419	NA	-0.00184004	NA	1744.23	1734.04	1716.54	2373.85
ENSMUSG00000029126|Nsg1	sigmoidal	704.813	NA	0.00189066	NA	4338.64	4320.29	4286.96	4940.17
ENSMUSG00000020547|Bzw2	sigmoidal	868.653	NA	0.00305992	NA	4511.9	4522.94	4486.85	5139.46
ENSMUSG00000063524|Eno1	sigmoidal	550.62	NA	-0.00266812	NA	4151.27	4144.23	4123.74	4775.59
ENSMUSG00000055612|Cdca7	sigmoidal	390.947	NA	-0.00323829	NA	1598.6	1582.24	1578.61	2227.82
ENSMUSG00000018474|Chd3	sigmoidal	486.349	NA	0.00152115	NA	4887.04	4834.81	4803.43	5436.02
ENSMUSG00000052727|Map1b	sigmoidal	777.319	NA	0.0024099	NA	6780.86	6790	6750.17	7381.29
ENSMUSG00000007944|Ttc9b	sigmoidal	799.694	NA	0.00218583	NA	2316.63	2313.93	2282.11	2912.09
ENSMUSG00000028195|Cyr61	sigmoidal	294.129	NA	-0.00380787	NA	1096.71	1079.64	1057.95	1678.89
ENSMUSG00000041540|Sox5	sigmoidal	1086.41	NA	0.00123481	NA	3039.3	3045.92	3020.54	3638.19
ENSMUSG00000025128|Bhlhe22	sigmoidal	866.345	NA	0.00174337	NA	1882.27	1873.92	1851.31	2468.6
ENSMUSG00000031762|Mt2	sigmoidal	410.544	NA	-0.00176475	NA	1757.9	1760.6	1741.6	2357.25
ENSMUSG00000033152|Podxl2	sigmoidal	564.465	NA	0.00411897	NA	3323.29	3386.95	3317.82	3931.53
ENSMUSG00000029591|Ung	sigmoidal	264.649	NA	-0.00231985	NA	1162.89	1130.14	1116.69	1730.19
ENSMUSG00000016559|H3f3b	double sigmoidal	450.324	1022.91	0.00234347	-0.0021787	9038.41	9047.07	9106.06	9651.14
ENSMUSG00000030796|Tead2	sigmoidal	770.295	NA	-0.00221439	NA	3013.43	3026.19	3010.55	3622.83
ENSMUSG00000066456|Hmgn3	sigmoidal	376.574	NA	-0.00476184	NA	3807.11	3794.42	3774.27	4383.04
ENSMUSG00000041126|H2afv	sigmoidal	682.944	NA	-0.000955672	NA	6379.71	6387.4	6362.66	6969.28
ENSMUSG00000022044|Stmn4	sigmoidal	1082.53	NA	0.00230451	NA	1827.24	1831.03	1811.01	2412.34
ENSMUSG00000021379|Id4	sigmoidal	382.101	NA	-0.0130214	NA	1409.78	1419.72	1379.23	1976.24
ENSMUSG00000022490|Ppp1r1a	sigmoidal	398.943	NA	-0.00594148	NA	2306.01	2307.72	2269.51	2866.19
ENSMUSG00000024873|Cnih2	double sigmoidal	153.541	928.967	-0.0035787	0.00209639	2697.95	2762.37	2730.3	3290.06
ENSMUSG00000026355|Mcm6	sigmoidal	386.649	NA	-0.00190577	NA	1680.57	1673.77	1654.76	2242.25
ENSMUSG00000056394|Lig1	sigmoidal	87.4302	NA	-0.00238947	NA	1496.98	1480.62	1455.11	2040.08
ENSMUSG00000029223|Uchl1	sigmoidal	833.616	NA	0.001337	NA	inf	4133.49	4108.25	4689.52
ENSMUSG00000005410|Mcm5	sigmoidal	301.908	NA	-0.00198383	NA	1352.61	1335.76	1318.85	1899.71
ENSMUSG00000000202|Btbd17	gauss	396.471	715.389	0.0030256	-0.0030256	1784.96	1769.81	2068.21	2344.62
ENSMUSG00000032348|Gsta4	sigmoidal	684.035	NA	-0.00133866	NA	2228.12	2214.77	2193.59	2754.44
ENSMUSG00000034675|Dbn1	sigmoidal	482.241	NA	0.00478985	NA	4845.8	4874.05	4818.08	5376.39
ENSMUSG00000050708|Ftl1	sigmoidal	664.308	NA	0.00230285	NA	9711.67	9723.76	9673.69	10230.8
ENSMUSG00000027342|Pcna	sigmoidal	286.359	NA	-0.00210032	NA	2385.49	2380.34	2363.78	2919.08
ENSMUSG00000055761|Nkain3	sigmoidal	652.518	NA	0.0019404	NA	2079.38	2103.51	2052.94	2603.71
ENSMUSG00000060424|Pantr1	sigmoidal	722.738	NA	-0.000943007	NA	3877.64	3905.68	3867.03	4413.22
ENSMUSG00000022382|Wnt7b	sigmoidal	747.401	NA	0.00130816	NA	2216.89	2202.43	2177.28	2717.38
ENSMUSG00000000567|Sox9	sigmoidal	337.632	NA	-0.00174577	NA	1957.07	1947.68	1931.25	2466.19
ENSMUSG00000025794|Rpl14	sigmoidal	617.988	NA	-0.00200782	NA	8393.06	8373.35	8356.63	8883.95
ENSMUSG00000027203|Dut	sigmoidal	268.687	NA	-0.00241597	NA	3372.31	3362.39	3347.37	3869.31
ENSMUSG00000031517|Gpm6a	sigmoidal	734.178	NA	0.00369552	NA	3114.05	3132.77	3080.49	3598.02
ENSMUSG00000045763|Basp1	sigmoidal	683.26	NA	0.00188159	NA	3640.15	3645.12	3613.35	4127.26
ENSMUSG00000031821|Gins2	sigmoidal	150.692	NA	-0.0016522	NA	1345.94	1280.13	1258.48	1770.63
ENSMUSG00000029430|Ran	double sigmoidal	473.792	908.642	-0.00382639	0.00380348	6355.42	6392.55	6362.03	6864.8
ENSMUSG00000001911|Nfix	sigmoidal	411.94	NA	0.00201592	NA	5304.25	5296.11	5290.54	5797.7
ENSMUSG00000004891|Nes	sigmoidal	398.933	NA	-0.00270104	NA	1788.29	1759.23	1743.77	2245.79
ENSMUSG00000025351|Cd63	sigmoidal	689.771	NA	-0.00186483	NA	2850.12	2841.31	2814.91	3316.29
ENSMUSG00000032216|Nedd4	sigmoidal	815.661	NA	-0.00334128	NA	3709.6	3705.69	3658.19	4154.59
ENSMUSG00000055762|Eef1d	sigmoidal	521.668	NA	-0.00179692	NA	3825.24	3791.69	3770.26	4261.36
ENSMUSG00000030428|Ttyh1	sigmoidal	382.524	NA	-0.0062416	NA	1399.66	1399.48	1364.29	1854.1
ENSMUSG00000060572|Mfap2	double sigmoidal	55.5637	918.136	0.00779686	-0.00304996	4657.95	4682.11	4705.97	5141.31
ENSMUSG00000063919|Srrm4	sigmoidal	389.88	NA	0.00493456	NA	2880.04	2961.94	2858.15	3339.89
ENSMUSG00000007039|Ddah2	gauss	653.284	1331.46	0.00166906	-0.00166906	5498.08	5497.86	5504.4	5978.11
ENSMUSG00000018451|6330403K07Rik	gauss	737.114	1293.6	0.00188947	-0.00188947	5839.27	5836.05	5851.46	6313.47
ENSMUSG00000067274|Rplp0	sigmoidal	780.575	NA	-0.00186115	NA	9429.17	9418.4	9395.53	9870.98
ENSMUSG00000027533|Fabp5	sigmoidal	688.706	NA	0.000799183	NA	5730.1	5728.69	5700.83	6173.69
ENSMUSG00000031285|Dcx	sigmoidal	565.241	NA	0.00488893	NA	2209.37	2274.23	2179.7	2649.65
ENSMUSG00000054428|Atpif1	sigmoidal	809.678	NA	0.00161397	NA	6343.62	6318.91	6290.97	6760.87
ENSMUSG00000002870|Mcm2	sigmoidal	445.77	NA	-0.00161304	NA	1776.03	1715.15	1694.07	2156.97
ENSMUSG00000042462|Dctpp1	double sigmoidal	432.636	877.097	-0.00425608	0.00527247	3889.57	3941.71	3909.23	4351.62
ENSMUSG00000035033|Tbr1	sigmoidal	573.718	NA	0.00513573	NA	2046.64	2077.9	2036.26	2491.57
ENSMUSG00000007892|Rplp1	sigmoidal	676.594	NA	-0.00255374	NA	7480.55	7469.73	7437.79	7893.07
ENSMUSG00000020589|Fam49a	sigmoidal	900.556	NA	0.00121064	NA	1571.94	1563.1	1543.91	1997.06
ENSMUSG00000056708|Ier5	sigmoidal	644.486	NA	0.00149432	NA	3848.25	3828.72	3801.55	4251.99
ENSMUSG00000039910|Cited2	double sigmoidal	385.205	1271.48	0.0155225	-0.00137456	3883.3	3942.45	3907.85	4333.46
ENSMUSG00000000247|Lhx2	gauss	121.091	987.556	0.00165155	-0.00165155	5144.68	5142.66	5240.66	5589.92
ENSMUSG00000032518|Rpsa	sigmoidal	670.174	NA	-0.00155723	NA	7547.64	7533.31	7511.6	7956.91
ENSMUSG00000029765|Plxna4	sigmoidal	759.37	NA	0.00334926	NA	1697.6	1666.74	1643.2	2088.22
ENSMUSG00000033565|Rbfox2	sigmoidal	616.979	NA	0.00152847	NA	2350.29	2345.54	2304.97	2744.78
ENSMUSG00000038034|Igsf8	gauss	462.624	793.551	0.00290246	-0.00290246	2505.12	2502.03	2790.36	2934.98
ENSMUSG00000025959|Klf7	sigmoidal	652.251	NA	0.0037664	NA	2229.44	2253.61	2199.18	2624.84
ENSMUSG00000047632|Fgfbp3	sigmoidal	304.612	NA	-0.00338157	NA	1367.21	1360.51	1338.41	1763.63
ENSMUSG00000030605|Mfge8	sigmoidal	273.506	NA	-0.00153681	NA	1075.3	1069.57	1053.01	1476.1
ENSMUSG00000006651|Aplp1	sigmoidal	670.574	NA	0.00125335	NA	2544.2	2517.67	2490.27	2912.21
ENSMUSG00000020423|Btg2	double sigmoidal	325.595	627.807	0.0138779	-0.00239405	2054.22	2062.48	2160.88	2473.9
ENSMUSG00000032397|Tipin	sigmoidal	120.771	NA	-0.00190847	NA	2304.94	2308.67	2286.88	2704.97
ENSMUSG00000037166|Ppp1r14a	double sigmoidal	512.423	1184.58	0.00312688	-0.00154942	2136.89	2154.13	2176.94	2554.96
ENSMUSG00000019803|Nr2e1	sigmoidal	378.794	NA	-0.00112117	NA	1181.05	1175.84	1158.31	1574.89
ENSMUSG00000028884|Rpa2	sigmoidal	262.13	NA	-0.00164792	NA	1794.49	1793.41	1776.61	2189.98
ENSMUSG00000026058|Khdrbs2	sigmoidal	681.49	NA	0.00227807	NA	1773.68	1763.44	1725.96	2139.23
ENSMUSG00000034336|Ina	sigmoidal	998.548	NA	0.00111273	NA	1513.99	1505.72	1485.1	1897.88
ENSMUSG00000038668|Lpar1	sigmoidal	514.728	NA	-0.00513016	NA	1329.83	1351.21	1300.06	1707.93
ENSMUSG00000027500|Stmn2	sigmoidal	927.651	NA	0.00243472	NA	1585.02	1495.04	1473.93	1881.34
ENSMUSG00000051855|Mest	double sigmoidal	13.4189	172.849	-0.0637531	-0.00894262	1700.38	1733.77	1708.75	2100.28
ENSMUSG00000028639|Ybx1	double sigmoidal	476.422	1214.37	-0.00260534	0.00108014	7988.36	8049.73	8026.91	8387.52
ENSMUSG00000048644|Ctxn1	sigmoidal	723.914	NA	0.00320395	NA	4320.66	4322.27	4280.75	4679.41
ENSMUSG00000042834|Nrep	sigmoidal	658.211	NA	0.00461734	NA	2680.31	2691.23	2657.54	3055.26
ENSMUSG00000025747|Tyms	sigmoidal	205.912	NA	-0.00177302	NA	1906.55	1891.17	1874.18	2268.57
ENSMUSG00000029712|Actl6b	sigmoidal	918.477	NA	0.00110856	NA	1396	1337.81	1319.27	1708.06
ENSMUSG00000034993|Vat1	double sigmoidal	701.482	1026.79	0.00190753	-0.00765748	2145.33	2150.23	2153.23	2527.12
ENSMUSG00000018411|Mapt	sigmoidal	1368.37	NA	0.00141878	NA	1277.99	1303.04	1268.92	1649.35
ENSMUSG00000018293|Pfn1	sigmoidal	355.66	NA	-0.00392766	NA	5844.33	5859.1	5832.54	6212.12
ENSMUSG00000055675|Kbtbd11	sigmoidal	255.008	NA	-0.00222149	NA	964.242	921.256	905.088	1283.7
ENSMUSG00000005973|Rcn1	sigmoidal	784.519	NA	-0.00630946	NA	1763.02	2121.89	1750.4	2117.96
ENSMUSG00000002107|Celf2	sigmoidal	621.819	NA	0.00514984	NA	4322.57	4329.59	4265.94	4632.99
ENSMUSG00000044288|Cnr1	sigmoidal	652.68	NA	0.00178737	NA	1747.26	1776.22	1729.59	2095.79
ENSMUSG00000041642|Kif21b	sigmoidal	497.785	NA	0.00355563	NA	2163.76	2214.85	2148.43	2513.6
ENSMUSG00000025574|Tk1	sigmoidal	87.8777	NA	-0.0017618	NA	980.5	966.416	943.196	1306.68
ENSMUSG00000024640|Psat1	sigmoidal	369.981	NA	-0.00191976	NA	1923.91	1899.04	1878.85	2241.01
ENSMUSG00000057113|Npm1	sigmoidal	532.627	NA	-0.00230641	NA	6848.77	6831.54	6809.4	7167.69
ENSMUSG00000008658|Rbfox1	sigmoidal	916.009	NA	0.00249782	NA	1150.5	1132.59	1101.71	1457.22
ENSMUSG00000024261|Syt4	sigmoidal	970.095	NA	0.00081103	NA	1474.25	1465.04	1445.7	1799
ENSMUSG00000025810|Nrp1	gauss	633.715	1179.12	0.00143112	-0.00143112	2104.12	2092.08	2143.86	2445.12
ENSMUSG00000033981|Gria2	sigmoidal	847.985	NA	0.00157784	NA	2543.51	2542.46	2518.15	2867.84
ENSMUSG00000061911|Myt1l	sigmoidal	800.558	NA	0.00175575	NA	1322.58	1322.23	1296.16	1645.41
ENSMUSG00000000861|Bcl11a	sigmoidal	695.228	NA	0.00206485	NA	2688.35	2683.92	2650.71	2998.32
ENSMUSG00000047143|Dmrta2	gauss	202.589	723.418	0.00139607	-0.00139607	1956.79	1944.29	1985.05	2290.89
ENSMUSG00000006575|Rundc3a	sigmoidal	588.794	NA	0.00215051	NA	2133.18	2132.09	2093.99	2435.5
ENSMUSG00000063659|Zbtb18	sigmoidal	514.741	NA	0.00123576	NA	2804.98	2796.81	2766.97	3106.59
ENSMUSG00000070436|Serpinh1	sigmoidal	697.106	NA	-0.000866749	NA	2346.73	2256.62	2236.6	2572.85
ENSMUSG00000068101|Cenpm	sigmoidal	131.123	NA	-0.00154963	NA	1073.19	1059.79	1040.69	1376.91
ENSMUSG00000043004|Gng2	sigmoidal	1207.05	NA	0.000913861	NA	3017.47	3015.96	2990.85	3320.85
ENSMUSG00000028137|Celf3	sigmoidal	608.711	NA	0.00129756	NA	1768.87	1776.55	1740.27	2068.53
ENSMUSG00000072949|Acot1	sigmoidal	395.046	NA	-0.0018987	NA	1528.55	1522.43	1502.37	1829.51
ENSMUSG00000003269|Cyth2	sigmoidal	455.537	NA	0.0015382	NA	4006.16	4009.39	3988.33	4314.07
ENSMUSG00000028517|Plpp3	sigmoidal	93.8977	NA	-0.00102118	NA	2094.37	2113.5	2078.47	2403.9
ENSMUSG00000078202|Nrarp	sigmoidal	763.684	NA	-0.00795846	NA	1933.46	2243.58	1924.98	2247.83
ENSMUSG00000008668|Rps18	gauss	91.2091	666.327	0.00129241	-0.00129241	7804.58	7770.01	7775.52	8087.79
ENSMUSG00000023236|Scg5	sigmoidal	432.549	NA	0.00192292	NA	4280.62	4275.17	4251.76	4569.49
ENSMUSG00000021127|Zfp36l1	sigmoidal	433.303	NA	-0.00197806	NA	1046.27	1003.48	989.861	1307.58
ENSMUSG00000026833|Olfm1	sigmoidal	535.692	NA	0.0012399	NA	2387.65	2387.82	2365.27	2681.94
ENSMUSG00000025576|Rbfox3	sigmoidal	459.341	NA	0.00402105	NA	2049.29	2105.75	2037.02	2352.06
ENSMUSG00000025237|Parp6	sigmoidal	566.368	NA	0.00215616	NA	2187.21	2175.11	2134.15	2447.54
ENSMUSG00000036533|Cdc42ep3	double sigmoidal	621.674	1005.13	0.00355022	-0.00365249	1721.37	1772.78	1766.71	2032.9
ENSMUSG00000052504|Epha3	sigmoidal	525.137	NA	0.00190404	NA	2330.2	2344.05	2314.79	2624.09
ENSMUSG00000025289|Prdx4	sigmoidal	408.319	NA	-0.00178037	NA	2227.54	2184.33	2164.72	2471.22
ENSMUSG00000040952|Rps19	sigmoidal	709.451	NA	-0.00149048	NA	9408.45	9376.93	9374.34	9679.61
ENSMUSG00000022010|Tsc22d1	double sigmoidal	554.775	1179.57	0.00533624	-0.000817046	5366.2	5389.66	5368.5	5671.22
ENSMUSG00000022708|Zbtb20	sigmoidal	771.15	NA	-0.00198198	NA	2804.36	2821.5	2783.01	3087.68
ENSMUSG00000032294|Pkm	sigmoidal	709.881	NA	-0.000784383	NA	6807.4	6749.26	6729.48	7033.96
ENSMUSG00000026764|Kif5c	sigmoidal	363.82	NA	0.00143584	NA	5034.4	5033.7	5006.8	5311.28
ENSMUSG00000005161|Prdx2	sigmoidal	516.018	NA	0.00152906	NA	7794.97	7791.51	7764.21	8068.2
ENSMUSG00000028693|Nasp	sigmoidal	394.584	NA	-0.00220347	NA	3778.41	3775.66	3759.92	4063.54
ENSMUSG00000033726|Emx1	double sigmoidal	364.102	834.547	0.00309659	-0.00283916	4281.9	4282.87	4539.26	4584.58
ENSMUSG00000036111|Lmo1	sigmoidal	984.7	NA	0.00151519	NA	1904.4	1899.92	1881.78	2183.78
ENSMUSG00000028640|Tfap2c	sigmoidal	656.189	NA	-0.001564	NA	1323.53	1311.42	1311.42	1609.36
ENSMUSG00000029730|Mcm7	sigmoidal	354.534	NA	-0.00134568	NA	2813.47	2803.98	2785.33	3083.1
ENSMUSG00000028266|Lmo4	sigmoidal	713.078	NA	0.00759529	NA	2190.38	2209.49	2156.14	2451.74
ENSMUSG00000052397|Ezr	double sigmoidal	401.645	815.264	0.00833399	-0.00403713	2491.36	2494.51	2615.91	2786.47
ENSMUSG00000021194|Chga	sigmoidal	519.112	NA	0.00598809	NA	1779.87	1844.65	1774.11	2069
ENSMUSG00000069601|Ank3	sigmoidal	877.73	NA	0.00124534	NA	1236.07	1234.34	1209.07	1501.45
ENSMUSG00000022283|Pabpc1	sigmoidal	746.027	NA	-0.00167603	NA	4933.22	4800.03	4791.91	5083.55
ENSMUSG00000026640|Plxna2	sigmoidal	400.548	NA	0.00414314	NA	2570.09	2583.66	2546.61	2834.37
ENSMUSG00000018648|Dusp14	gauss	718.2	1182.7	0.00159829	-0.00159829	2310.6	2297.18	2345.61	2580.11
ENSMUSG00000000632|Sez6	sigmoidal	720.783	NA	0.00105389	NA	1565.07	1571.71	1544.38	1827.01
ENSMUSG00000006586|Runx1t1	sigmoidal	1104.76	NA	0.00110489	NA	877.062	863.973	846.172	1126.73
ENSMUSG00000026238|Ptma	double sigmoidal	362.712	796.739	-0.00187352	0.00260356	8667.66	8765.49	8730.86	8947.32
ENSMUSG00000015291|Gdi1	sigmoidal	584.087	NA	0.000921892	NA	2991.18	2982.23	2951.35	3230.88
ENSMUSG00000078812|Eif5a	double sigmoidal	440.785	877.843	-0.00517033	0.0020557	6492.7	6525.71	6501.29	6771.79
ENSMUSG00000025395|Prim1	sigmoidal	289.205	NA	-0.00109186	NA	1452.53	1434.56	1416.92	1694.69
ENSMUSG00000004032|Gstm5	sigmoidal	823.294	NA	-0.00145571	NA	3315.57	3314.67	3284.07	3559.42
ENSMUSG00000029438|Bcl7a	sigmoidal	454.233	NA	0.00214549	NA	3602.25	3581.17	3559.54	3834.49
ENSMUSG00000019942|Cdk1	sigmoidal	79.3177	NA	-0.00155392	NA	1093.97	1106.39	1082.45	1357.35
ENSMUSG00000096956|Snhg18	sigmoidal	689.743	NA	-0.000962031	NA	1396.14	1388.8	1368.66	1642.57
ENSMUSG00000026923|Notch1	sigmoidal	531.543	NA	-0.000988514	NA	1205.53	1176.14	1156.63	1429.2
ENSMUSG00000020949|Fkbp3	sigmoidal	410.513	NA	-0.00191051	NA	5197.41	5175.64	5156.31	5428.16
ENSMUSG00000051022|Hs3st1	double sigmoidal	514.383	1008.14	0.0027334	-0.00163859	2210.49	2223.05	2298.29	2481.43
ENSMUSG00000096210|H1f0	gauss	471.526	1079.32	0.00154041	-0.00154041	5809.61	5792.67	5962.03	6061.15
ENSMUSG00000060036|Rpl3	gauss	97.6182	617.627	0.00125582	-0.00125582	8464.64	8410.04	8416.07	8677.88
ENSMUSG00000027459|Fam110a	double sigmoidal	400.454	963.457	0.00305329	-0.00132648	2331.4	2355.37	2442.63	2598.87
ENSMUSG00000029570|Lfng	sigmoidal	338.512	NA	-0.0017429	NA	788.31	741.782	729.603	995.314
ENSMUSG00000031661|Nkd1	double sigmoidal	469.884	1027.49	0.00776549	-0.00211295	2450.73	2464.89	2497.66	2716.01
ENSMUSG00000032181|Scg3	sigmoidal	557.735	NA	0.00173569	NA	1865.55	1880.25	1837.62	2102.4
ENSMUSG00000027168|Pax6	sigmoidal	519.348	NA	-0.00075653	NA	1436.1	1428.79	1408.98	1671.65
ENSMUSG00000016386|Mpped2	sigmoidal	383.739	NA	-0.0141884	NA	3531.82	3541.53	3507.51	3769.87
ENSMUSG00000021760|Gpx8	sigmoidal	610.072	NA	-0.00310792	NA	1296.62	1281.55	1266.89	1529.14
ENSMUSG00000053398|Phgdh	sigmoidal	425.344	NA	-0.00137713	NA	952.287	936.37	915.893	1178.11
ENSMUSG00000029247|Paics	sigmoidal	441.092	NA	-0.00158402	NA	2909.71	2901.71	2881.55	3142.73
ENSMUSG00000021811|Dnajc9	sigmoidal	150.918	NA	-0.00178018	NA	2676.34	2670.64	2652.39	2913.15
ENSMUSG00000058672|Tubb2a	double sigmoidal	26.028	1124.5	-0.00519564	0.00127058	2767.51	2844.99	2830.1	3023.98
ENSMUSG00000040659|Efhd2	sigmoidal	576.767	NA	-0.0019013	NA	1496.78	1494.99	1471.35	1725.5
ENSMUSG00000038900|Rpl12	sigmoidal	618.426	NA	-0.00195959	NA	6272.31	6220.33	6213.25	6467.19
ENSMUSG00000021707|Dhfr	sigmoidal	268.088	NA	-0.00107436	NA	1286.86	1283.75	1266.38	1517.86
ENSMUSG00000027018|Hat1	sigmoidal	311.441	NA	-0.00111541	NA	1528.95	1506.99	1489.89	1740.57
ENSMUSG00000040407|Akap9	sigmoidal	418.052	NA	0.00305692	NA	4628.47	4643.29	4604.66	4851.98
ENSMUSG00000074476|Spc24	sigmoidal	117.744	NA	-0.00114176	NA	1102.31	1048.9	1027.49	1272.88
ENSMUSG00000028792|Ak2	sigmoidal	446.139	NA	-0.00228589	NA	2696.14	2694.01	2669.56	2914.88
ENSMUSG00000061666|Gdpd1	sigmoidal	386.609	NA	0.00178168	NA	2815.07	2831.94	2784.88	3030.09
ENSMUSG00000030057|Cnbp	sigmoidal	387.609	NA	-0.00250442	NA	5206.3	5188.15	5171.08	5414.27
ENSMUSG00000062867|Impdh2	sigmoidal	423.527	NA	-0.00369539	NA	3431.31	3457.01	3428.43	3670.73
ENSMUSG00000070348|Ccnd1	sigmoidal	477.574	NA	-0.00645018	NA	1525.27	1537.97	1500.06	1741.34
ENSMUSG00000023104|Rfc2	sigmoidal	229.513	NA	-0.00204759	NA	2169.25	2158.59	2143.25	2383.35
ENSMUSG00000020108|Ddit4	gauss	442.929	761.554	0.0024171	-0.0024171	2806.06	2791.6	2958.44	3031.27
ENSMUSG00000026234|Ncl	sigmoidal	424.289	NA	-0.00460985	NA	5143.42	5127.31	5106.65	5345.61
ENSMUSG00000014773|Dll1	double sigmoidal	311.301	575.803	0.0138912	-0.00180982	1520.1	1531.26	1686.19	1758.84
ENSMUSG00000056201|Cfl1	sigmoidal	824.889	NA	0.00100922	NA	7039.04	7023.89	6999.75	7236.11
ENSMUSG00000032562|Gnai2	sigmoidal	427.74	NA	-0.00196853	NA	2118.1	2112.74	2093.41	2329.5
ENSMUSG00000093674|Rpl41	sigmoidal	647.841	NA	-0.00306515	NA	9635.46	9609.5	9596.06	9832.07
ENSMUSG00000037805|Rpl10a	sigmoidal	728.715	NA	-0.00249659	NA	7650.09	7582.27	7576.46	7811.61
ENSMUSG00000040936|Ulk4	gauss	734.349	1071.18	0.0015522	-0.0015522	1197.92	1186.73	1266.87	1418.65
ENSMUSG00000074637|Sox2	sigmoidal	484.788	NA	-0.000719641	NA	1077.56	1039.46	1018.7	1250.37
ENSMUSG00000071658|Gng3	sigmoidal	586.694	NA	0.000839733	NA	3202.64	3203.91	3179.98	3409.63
ENSMUSG00000000740|Rpl13	sigmoidal	683.61	NA	-0.00168482	NA	9403.19	9382.95	9366.45	9595.36
ENSMUSG00000030541|Idh2	double sigmoidal	394.951	768.468	0.00823386	-0.00172626	3561.36	3576.31	3579.08	3790.08
ENSMUSG00000070858|Gm1673	sigmoidal	708.026	NA	0.00488685	NA	4892.01	4901.84	4856.43	5082.85
ENSMUSG00000051251|Nhlh1	double sigmoidal	499.39	1085.35	0.0025431	-0.000878952	1495.25	1500.9	1542.68	1720.46
ENSMUSG00000021242|Npc2	gauss	456.766	836.806	0.00208	-0.00208	4657.35	4638.99	4819.41	4863.09
ENSMUSG00000001228|Uhrf1	sigmoidal	240.549	NA	-0.00101786	NA	866.353	853.274	838.13	1061.07
ENSMUSG00000028234|Rps20	sigmoidal	820.852	NA	-0.00111403	NA	7635.74	7565.26	7552.73	7774.93
ENSMUSG00000027273|Snap25	sigmoidal	907.048	NA	0.000673052	NA	1115.4	1105.37	1085.37	1307.03
ENSMUSG00000032383|Ppib	gauss	540.237	963.435	0.00185951	-0.00185951	5272.24	5272.42	5383.67	5493.88
ENSMUSG00000048216|Gpr85	sigmoidal	949.196	NA	0.000969967	NA	969.948	954.024	932.596	1154.05
ENSMUSG00000058773|Hist1h1b	sigmoidal	69.0095	NA	-0.00133765	NA	840.515	821.932	797.351	1018.65
ENSMUSG00000024500|Ppp2r2b	sigmoidal	620.084	NA	0.000747826	NA	2052.97	2029.29	2003.14	2223.55
ENSMUSG00000027200|Sema6d	sigmoidal	792.805	NA	0.00151293	NA	1078.77	1070.3	1059.02	1278.18
ENSMUSG00000042079|Hnrnpf	sigmoidal	458.626	NA	-0.00387168	NA	4367.55	4362.47	4337.66	4556.77
ENSMUSG00000022884|Eif4a2	sigmoidal	785.918	NA	0.000943328	NA	3751.99	3736.39	3714.06	3932.87
ENSMUSG00000030685|Kctd13	sigmoidal	805.497	NA	0.000663305	NA	2146.26	2138.76	2112.88	2331.27
ENSMUSG00000015222|Map2	sigmoidal	626.557	NA	0.00287911	NA	2567.81	2565.39	2536.11	2754.43
ENSMUSG00000028643|Svbp	sigmoidal	1023.81	NA	0.0138175	NA	4170.45	4365.58	4140.03	4358.24
ENSMUSG00000029191|Rfc1	sigmoidal	410.664	NA	-0.00174154	NA	2151.67	2141.7	2123.97	2341.65
ENSMUSG00000057666|Gapdh	sigmoidal	510.245	NA	-0.00272708	NA	5324.71	5301.34	5276.17	5493.31
ENSMUSG00000023092|Fhl1	sigmoidal	393.658	NA	-0.00399601	NA	1703.49	1670.79	1662.5	1878.75
ENSMUSG00000023456|Tpi1	sigmoidal	493.915	NA	-0.00676266	NA	4197.49	4174.55	4147.59	4362.33
ENSMUSG00000041235|Chd7	gauss	261.785	652.884	0.00153593	-0.00153593	1826.25	1803.14	1871.2	2016.72
ENSMUSG00000028044|Cks1b	sigmoidal	505.255	NA	-0.0017215	NA	2748.3	2727.11	2703.93	2916.66
ENSMUSG00000041362|Shtn1	sigmoidal	946.706	NA	0.00150922	NA	878.012	858.224	835.874	1048.27
ENSMUSG00000053007|Creb5	sigmoidal	415.391	NA	-0.00233174	NA	1069.72	1056.3	1039.8	1250.54
ENSMUSG00000028312|Smc2	sigmoidal	74.9942	NA	-0.00132245	NA	1907.61	1909	1881.75	2092.36
ENSMUSG00000037563|Rps16	sigmoidal	756.517	NA	-0.00119344	NA	8025.17	7999.14	7988.15	8198.5
ENSMUSG00000029394|Cdk2ap1	gauss	469.754	872.925	0.00175507	-0.00175507	2656.35	2651.74	2806.61	2860.06
ENSMUSG00000057841|Rpl32	gauss	80.2504	753.115	0.000904305	-0.000904305	9697.35	9636.02	9643.99	9844.3
ENSMUSG00000042489|Clspn	sigmoidal	257.464	NA	-0.000959872	NA	678.152	666.197	650.743	858.868
ENSMUSG00000029446|Psph	sigmoidal	366.257	NA	-0.00344391	NA	1610.29	1552.94	1534.36	1742.11
ENSMUSG00000021932|Rnaseh2b	sigmoidal	575.111	NA	-0.00248827	NA	1554.04	1550.94	1529.46	1737.21
ENSMUSG00000040785|Ttc3	sigmoidal	541.705	NA	0.00278545	NA	5611.7	5610.79	5584.77	5792.38
ENSMUSG00000022205|Sub1	sigmoidal	685.985	NA	-0.00191858	NA	5372.75	5360.64	5338.57	5545.35
ENSMUSG00000006519|Cyba	sigmoidal	102.268	NA	-0.00113455	NA	696.725	678.362	657.655	863.856
ENSMUSG00000073676|Hspe1	sigmoidal	539.852	NA	-0.00653945	NA	5590.8	5587.9	5555.49	5758.46
ENSMUSG00000060743|H3f3a	sigmoidal	594.444	NA	0.00133758	NA	7113.11	7080.52	7057.3	7259.76
ENSMUSG00000003955|Fam162a	sigmoidal	509.622	NA	-0.00448516	NA	3334.44	3324.99	3302.07	3504.43
ENSMUSG00000022208|Jph4	sigmoidal	1066.3	NA	0.000858478	NA	785.051	752.327	734.943	936.613
ENSMUSG00000068523|Gng5	sigmoidal	701.709	NA	-0.00165983	NA	3354.97	3344.68	3319.25	3520.12
ENSMUSG00000043969|Emx2	sigmoidal	735.703	NA	-0.000692422	NA	1786.08	1784.79	1768.8	1968.33
ENSMUSG00000003436|Dll3	double sigmoidal	412.69	910.68	0.00472225	-0.00460797	1362.62	1366.41	1547.26	1561.69
ENSMUSG00000022360|Atad2	sigmoidal	189.71	NA	-0.00144483	NA	907.57	881.943	866.66	1065.47
ENSMUSG00000026701|Prdx6	sigmoidal	524.854	NA	-0.00717453	NA	3778.6	3731.05	3718.52	3917
ENSMUSG00000022881|Rfc4	sigmoidal	86.8213	NA	-0.00141022	NA	2032.63	2028.29	2005.16	2202.71
ENSMUSG00000019961|Tmpo	sigmoidal	359.154	NA	-0.00164948	NA	3006.51	2945.85	2928.97	3125.9
ENSMUSG00000024968|Rcor2	double sigmoidal	325.477	995.275	0.00580513	-0.00279246	3105	3130.19	3126	3300.73
ENSMUSG00000068735|Trp53i11	sigmoidal	369.745	NA	0.0164625	NA	2770.76	2944.86	2765.02	2959.99
ENSMUSG00000020032|Nuak1	sigmoidal	720.835	NA	0.000743373	NA	1445.08	1429.74	1409.04	1603.67
ENSMUSG00000055302|Mrfap1	sigmoidal	583.179	NA	-0.00185778	NA	4426.42	4409.05	4391.18	4585.51
ENSMUSG00000003190|Bcl2l12	sigmoidal	552.975	NA	-0.00111946	NA	1067.38	987.576	963.787	1157.95
ENSMUSG00000008475|Arpc5	sigmoidal	595.352	NA	0.000839517	NA	3698.46	3687.77	3659.64	3853.75
ENSMUSG00000020460|Rps27a	gauss	139.014	640.798	0.00115165	-0.00115165	8615.79	8596.07	8608.38	8790.13
ENSMUSG00000006333|Rps9	gauss	167.64	787.619	0.000980504	-0.000980504	9198.15	9175.27	9204.23	9368.52
ENSMUSG00000026688|Mgst3	sigmoidal	819.774	NA	0.00158862	NA	1745.1	1731.99	1703.99	1896.76
ENSMUSG00000061983|Rps12	sigmoidal	749.078	NA	-0.00346624	NA	7142.07	7112.8	7091.75	7283.64
ENSMUSG00000017386|Traf4	sigmoidal	365.66	NA	0.0128754	NA	3122.46	3137.41	3106.16	3297.52
ENSMUSG00000006585|Cdt1	sigmoidal	386.651	NA	-0.00117258	NA	815.046	805.707	789.253	979.219
ENSMUSG00000040331|Nsmce4a	sigmoidal	491.231	NA	-0.000823406	NA	3014.14	3005.34	2985.59	3175.54
ENSMUSG00000029761|Cald1	gauss	431.439	635.525	0.00367369	-0.00367369	2470.72	2466.37	2637.44	2652.93
ENSMUSG00000051177|Plcb1	sigmoidal	586.535	NA	0.00437142	NA	1272.37	1285.79	1250.4	1436.53
ENSMUSG00000050071|Bex1	sigmoidal	646.654	NA	-0.00291443	NA	3845.38	3868.4	3833.88	4018.5
ENSMUSG00000061689|Dlgap4	sigmoidal	443.861	NA	0.000694688	NA	3057.67	3059.09	3024.27	3208.87
ENSMUSG00000025290|Rps24	sigmoidal	870.556	NA	-0.00187376	NA	8196.91	8183.35	8165.67	8350.13
ENSMUSG00000031391|L1cam	sigmoidal	677.786	NA	0.00538363	NA	1118.16	1127.96	1085.35	1268.62
ENSMUSG00000014402|Tsg101	sigmoidal	399.916	NA	0.00485339	NA	4380.49	4402.62	4362.22	4543.81
ENSMUSG00000002580|Mien1	sigmoidal	651.966	NA	0.00110578	NA	3812.74	3797.26	3778.58	3959.92
ENSMUSG00000025362|Rps26	sigmoidal	731.117	NA	-0.00151856	NA	7955.47	7935.69	7929.48	8110.6
ENSMUSG00000028560|Usp1	sigmoidal	338.026	NA	-0.00128749	NA	1732	1720.43	1705.06	1885.79
ENSMUSG00000028519|Dab1	double sigmoidal	422.383	1056.72	-0.00516651	0.00194529	1559.83	1611.02	1598.26	1739.7
ENSMUSG00000009418|Nav1	sigmoidal	577.949	NA	0.00473529	NA	1768.69	1810.52	1755.56	1935.32
ENSMUSG00000024109|Nrxn1	sigmoidal	845.991	NA	0.000710944	NA	1089.47	1087.6	1067.17	1246.89
ENSMUSG00000029249|Rest	sigmoidal	349.01	NA	-0.00387579	NA	894.023	860.76	842.5	1020.83
ENSMUSG00000059325|Hopx	sigmoidal	327.402	NA	-0.00184975	NA	669.137	643.774	628.642	806.934
ENSMUSG00000042978|Sbk1	sigmoidal	405.463	NA	0.00129622	NA	3113.41	3107.7	3067.57	3245.53
ENSMUSG00000000416|Cttnbp2	sigmoidal	673.74	NA	0.0028833	NA	1770.16	1767.65	1731.2	1908.9
ENSMUSG00000023348|Trip6	sigmoidal	403.468	NA	-0.00780521	NA	833.729	822.977	803.157	980.675
ENSMUSG00000030500|Slc17a6	double sigmoidal	559.564	931.628	0.00392075	-0.00711923	1098.18	1120.18	1149.64	1275.04
ENSMUSG00000002835|Chaf1a	sigmoidal	441.655	NA	-0.00438936	NA	896.433	883.405	865.606	1042.36
ENSMUSG00000045128|Rpl18a	gauss	71.4035	873.8	0.000828804	-0.000828804	9172.56	9072.63	9079.9	9247.88
ENSMUSG00000021957|Tkt	sigmoidal	409.138	NA	-0.0119201	NA	4272.31	4276.99	4253.42	4428.14
ENSMUSG00000046598|Bdh1	sigmoidal	626.808	NA	0.00257785	NA	1852.53	1852.34	1823.31	1997.57
ENSMUSG00000029810|Tmem176b	double sigmoidal	613.303	987.081	0.00322932	-0.0036928	2623.36	2647.85	2625.4	2797.28
ENSMUSG00000020766|Galk1	sigmoidal	421.875	NA	-0.00380537	NA	1701.85	1692.68	1673.86	1845.45
ENSMUSG00000059070|Rpl18	sigmoidal	706.032	NA	-0.00136653	NA	7510.51	7490.55	7477.33	7648.92
ENSMUSG00000048385|Scrt1	sigmoidal	756.845	NA	0.00175849	NA	992.703	999.987	965.382	1136.49
ENSMUSG00000035274|Tpbg	sigmoidal	395.342	NA	-0.000698477	NA	1038.62	1006.94	988.554	1159.5
ENSMUSG00000028161|Ppp3ca	sigmoidal	868.381	NA	0.00191347	NA	2393.66	2370.79	2349.82	2520.62
ENSMUSG00000032118|Fez1	double sigmoidal	365.37	875.023	-0.00963478	0.000959876	4705.17	4877.02	4853.62	4875.76
ENSMUSG00000031353|Rbbp7	sigmoidal	372.431	NA	-0.00201285	NA	2421.66	2406.58	2392.14	2562.26
ENSMUSG00000038526|Car14	sigmoidal	553.542	NA	-0.000854163	NA	919.991	879.413	869.836	1039.86
ENSMUSG00000052584|Serp2	sigmoidal	1130.53	NA	0.000919218	NA	1607.45	1600.93	1582.99	1752.53
ENSMUSG00000070544|Top1	sigmoidal	332.923	NA	0.0070777	NA	6053.38	6090.47	6038	6206.84
ENSMUSG00000039419|Cntnap2	double sigmoidal	85.2436	817.917	-0.00129096	0.00126427	1784.74	1809.68	1785.86	1952.87
ENSMUSG00000007050|Lsm2	sigmoidal	297.74	NA	-0.00166157	NA	2788.7	2760.45	2744.39	2912.39
ENSMUSG00000031812|Map1lc3b	sigmoidal	415.28	NA	0.00199214	NA	5081	5083.39	5046.06	5213.6
ENSMUSG00000030584|Dpf1	sigmoidal	940.679	NA	0.00085203	NA	1209.67	1198.28	1179.91	1347.3
ENSMUSG00000050628|Ubald2	sigmoidal	448.926	NA	0.00304096	NA	3470.64	3472.67	3425.54	3592.86
ENSMUSG00000040258|Nxph4	double sigmoidal	613.42	965.934	0.00173948	-0.00570446	1034.06	1050.79	1081	1200.68
ENSMUSG00000038119|Cdon	sigmoidal	526.816	NA	-0.000806259	NA	1187.23	1166.71	1150.65	1315.65
ENSMUSG00000052516|Robo2	sigmoidal	598.66	NA	0.0041838	NA	1341.32	1361.94	1323.61	1488.25
ENSMUSG00000021318|Gli3	sigmoidal	228.765	NA	-0.000648772	NA	962.471	950.062	930.957	1095.52
ENSMUSG00000042675|Ypel3	sigmoidal	331.509	NA	0.00825714	NA	4009.59	4019.03	3973.59	4137.99
ENSMUSG00000031217|Efnb1	sigmoidal	224.292	NA	-0.000740128	NA	2976.42	2976.63	2953.54	3117.3
ENSMUSG00000022210|Dhrs4	gauss	465.098	807.438	0.00182796	-0.00182796	2382.06	2379.41	2440.19	2543.07
ENSMUSG00000037169|Mycn	double sigmoidal	359.076	804.709	-0.0110973	0.00354144	3233.18	3310.99	3288.35	3396.14
ENSMUSG00000029103|Lrpap1	sigmoidal	604.459	NA	0.00083925	NA	2972.44	2969.66	2947.93	3110.19
ENSMUSG00000024742|Fen1	sigmoidal	117.587	NA	-0.000957056	NA	1659.22	1651.55	1629.88	1791.25
ENSMUSG00000078640|Gm11627	sigmoidal	166.891	NA	-0.000635436	NA	837.159	847.299	826.234	985.607
ENSMUSG00000003970|Rpl8	sigmoidal	641.295	NA	-0.00157106	NA	8161.89	8139.8	8128.89	8287.71
ENSMUSG00000027803|Wwtr1	sigmoidal	487.65	NA	-0.000925904	NA	748.392	733.755	723.169	881.602
ENSMUSG00000089809|Rasgef1b	sigmoidal	442.795	NA	0.000969035	NA	1780.22	1782.45	1754.88	1912.76
ENSMUSG00000026335|Pam	gauss	605.239	1086.83	0.00105445	-0.00105445	1627.6	1614.07	1665.43	1771.61
ENSMUSG00000029581|Fscn1	sigmoidal	372.032	NA	0.00780881	NA	4971.2	5004.04	4937.63	5094.54
ENSMUSG00000047675|Rps8	sigmoidal	680.692	NA	-0.00236591	NA	8838.03	8741.54	8730.33	8887.23
ENSMUSG00000073888|Ccl27a	sigmoidal	926.982	NA	0.00071	NA	2064.45	2039.01	2018.18	2174.03
ENSMUSG00000071547|Nt5dc2	sigmoidal	1106.12	NA	-0.001213	NA	3424.1	3553.05	3413.67	3569.21
ENSMUSG00000041708|Mpped1	sigmoidal	1055.93	NA	0.000469527	NA	1393.14	1396.47	1371.91	1526.69
ENSMUSG00000051515|Fam181b	sigmoidal	52.4435	NA	-0.00199582	NA	990.9	981.621	961.039	1115.19
ENSMUSG00000060257|Scrt2	gauss	649.987	1165.09	0.000876273	-0.000876273	1396.87	1391.8	1404.06	1545.87
ENSMUSG00000030035|Wbp1	sigmoidal	519.05	NA	0.0058263	NA	3322.38	3317.48	3293.56	3447.58
ENSMUSG00000018593|Sparc	sigmoidal	509.335	NA	-0.000867464	NA	938.356	919.291	899.043	1052.12
ENSMUSG00000021701|Plk2	sigmoidal	1328.95	NA	0.00106628	NA	566.555	554.637	535.809	688.37
ENSMUSG00000026749|Nek6	sigmoidal	760.085	NA	-0.00132412	NA	1580.3	1590.73	1559.08	1711.38
ENSMUSG00000028367|Txn1	sigmoidal	408.734	NA	-0.00680672	NA	4852.24	4873.27	4847.53	4999.6
ENSMUSG00000030695|Aldoa	sigmoidal	475.776	NA	-0.00345227	NA	4553.2	4536.28	4517.76	4669.37
ENSMUSG00000030122|Ptms	sigmoidal	658.856	NA	0.00705632	NA	4651.13	4643.16	4591.51	4742.62
ENSMUSG00000027834|Serpini1	sigmoidal	542.157	NA	0.00110593	NA	1438.67	1440.87	1410.4	1561.37
ENSMUSG00000022945|Chaf1b	sigmoidal	306.401	NA	-0.00112885	NA	1281.78	1264.1	1248.79	1399.48
ENSMUSG00000036781|Rps27l	sigmoidal	607.848	NA	-0.00603275	NA	4750.98	4748.76	4716.63	4867.29
ENSMUSG00000028066|Pmf1	sigmoidal	163.703	NA	-0.000832073	NA	1182.65	1168.38	1149.04	1298.61
ENSMUSG00000030978|Rrm1	sigmoidal	112.154	NA	-0.000831601	NA	1495.95	1486.8	1463.02	1612.54
ENSMUSG00000029094|Afap1	double sigmoidal	409.898	795.884	0.00726137	-0.000978685	1621.14	1679.74	1655.58	1770.43
ENSMUSG00000031633|Slc25a4	sigmoidal	836.891	NA	0.00150872	NA	6793.68	6819.76	6793.95	6942.9
ENSMUSG00000063626|Unc5d	double sigmoidal	695.316	1041.9	0.00317944	-0.00176779	899.842	904.821	911.282	1047.55
ENSMUSG00000027984|Hadh	sigmoidal	371.184	NA	-0.00153708	NA	1407.66	1394.7	1376.83	1524.16
ENSMUSG00000047844|Bex4	sigmoidal	455.429	NA	-0.00522949	NA	3341.82	3333.92	3312.42	3459.68
ENSMUSG00000034647|Ankrd12	sigmoidal	791.325	NA	0.000784473	NA	2187.15	2183.75	2163.61	2308.26
ENSMUSG00000005447|Pafah1b3	sigmoidal	683.7	NA	0.00398594	NA	4552.68	4570.08	4532.63	4677.18
ENSMUSG00000042207|Kdm5b	gauss	564.768	1255.17	0.00100703	-0.00100703	3000.81	2987.89	3005.22	3131.88
ENSMUSG00000020186|Csrp2	sigmoidal	1247.03	NA	0.00212552	NA	3336.15	3531.4	3333.11	3475.22
ENSMUSG00000032186|Tmod2	sigmoidal	809.51	NA	0.00161126	NA	2103.33	2103.67	2084.94	2227
ENSMUSG00000039197|Adk	sigmoidal	538.961	NA	-0.00519816	NA	2003.93	2009.6	1984	2125.54
ENSMUSG00000026585|Kifap3	sigmoidal	770.551	NA	0.000912191	NA	2475.78	2452.61	2432.49	2573.93
ENSMUSG00000063445|Nmral1	sigmoidal	499.643	NA	-0.00840799	NA	2576.76	2568.95	2546.14	2687.46
ENSMUSG00000057963|Itpk1	sigmoidal	511.246	NA	0.00617848	NA	2017.04	2032.9	1994.85	2135.83
ENSMUSG00000028583|Pdpn	sigmoidal	215.127	NA	-0.0014427	NA	634.999	622.42	613.811	754.766
ENSMUSG00000047215|Rpl9	gauss	149.208	667.238	0.00103088	-0.00103088	8084.83	7956.95	7964.88	8097.08
ENSMUSG00000028444|Cntfr	sigmoidal	372.149	NA	-0.00518966	NA	1812.12	1809.01	1787.39	1927.45
ENSMUSG00000034164|Emid1	sigmoidal	410.479	NA	-0.000974214	NA	683.542	652.943	641.574	781.278
ENSMUSG00000022965|Ifngr2	sigmoidal	1212.32	NA	0.000483099	NA	1715.47	1715.71	1685.02	1824.58
ENSMUSG00000022272|Myo10	sigmoidal	681.991	NA	-0.0012947	NA	922.78	917.352	898.179	1037.16
ENSMUSG00000054091|1810037I17Rik	sigmoidal	326.973	NA	-0.000576128	NA	3433.53	3424.62	3403.03	3541.92
ENSMUSG00000028410|Dnaja1	sigmoidal	508.865	NA	0.00135486	NA	4808.89	4810.23	4780.79	4919.34
ENSMUSG00000033970|Rfc3	sigmoidal	99.4382	NA	-0.00134826	NA	2213.59	2213.74	2192.91	2331.02
ENSMUSG00000038916|Soga3	sigmoidal	540.542	NA	0.00115621	NA	1905.48	1891.52	1866.9	2004.35
ENSMUSG00000037706|Cd81	gauss	-221.603	365.389	0.00104225	-0.00104225	3566.79	3558.07	3565.39	3695.1
ENSMUSG00000020914|Top2a	sigmoidal	55.2445	NA	-0.00109421	NA	787.905	791.449	766.321	903.156
ENSMUSG00000018865|Sult4a1	sigmoidal	1106.84	NA	0.000475108	NA	1127.52	1120.87	1099.42	1236.14
ENSMUSG00000020176|Grb10	sigmoidal	733.509	NA	-0.000863093	NA	1492	1481.86	1460.08	1596.53
ENSMUSG00000028576|Ift74	sigmoidal	624.547	NA	-0.00735568	NA	2177.84	2111.85	2073.48	2209.22
ENSMUSG00000061315|Naca	sigmoidal	946.684	NA	-0.000798145	NA	7645.08	7619.12	7609.45	7745.01
ENSMUSG00000034349|Smc4	sigmoidal	107.901	NA	-0.000695467	NA	1658.6	1671.99	1642.34	1777.53
ENSMUSG00000058173|Smco4	sigmoidal	246.605	NA	-0.000467204	NA	1606.02	1609.9	1582.23	1717.3
ENSMUSG00000029385|Ccng2	sigmoidal	462.195	NA	0.00129136	NA	2094.96	2083.72	2066.23	2201.04
ENSMUSG00000023224|Serping1	gauss	501.806	801.778	0.00124433	-0.00124433	878.563	859.081	965.77	993.019
ENSMUSG00000059040|Eno1b	sigmoidal	406.687	NA	-0.000691307	NA	2091.78	2074.21	2058.59	2192.36
ENSMUSG00000051185|Fam174a	sigmoidal	626.579	NA	-0.00371886	NA	1115.89	1096.89	1068.73	1202.23
ENSMUSG00000031841|Cdh13	sigmoidal	1298.66	NA	0.000671848	NA	595.664	575.334	554.179	687.575
ENSMUSG00000079435|Rpl36a	sigmoidal	747.04	NA	-0.00241589	NA	7000.11	6990.78	6986.04	7118.72
ENSMUSG00000058756|Thra	sigmoidal	837.453	NA	0.00121571	NA	1655.42	1641.49	1619.88	1752.29
ENSMUSG00000043668|Tox3	sigmoidal	642.164	NA	-0.00362029	NA	950.949	938.95	917.264	1049.53
ENSMUSG00000032026|Rexo2	sigmoidal	430.732	NA	-0.00556185	NA	2614.54	2626.29	2602.95	2734.95
ENSMUSG00000031584|Gsr	sigmoidal	358.616	NA	-0.00404668	NA	1526.96	1516.89	1496.46	1628.32
ENSMUSG00000015094|Npdc1	sigmoidal	456.777	NA	0.00139415	NA	3113.3	3099.28	3070.23	3201.64
ENSMUSG00000028832|Stmn1	sigmoidal	715.938	NA	0.00144053	NA	2506.75	2479.36	2459.8	2590.05
ENSMUSG00000029168|Dpysl5	sigmoidal	658.312	NA	0.000837843	NA	2191.59	2179.79	2157.78	2287.1
ENSMUSG00000048540|Nhlh2	double sigmoidal	566.082	968.862	0.00209753	-0.00239483	1023.09	1026.3	1059.07	1151.56
ENSMUSG00000042682|Selenok	sigmoidal	391.1	NA	0.013363	NA	5430.84	5456.17	5394.84	5522.65
ENSMUSG00000026872|Zeb2	sigmoidal	781.524	NA	0.00428949	NA	1512.67	1507.87	1493.45	1620.94
ENSMUSG00000034120|Srsf2	sigmoidal	356.925	NA	-0.00229089	NA	4276.54	4254.02	4236.08	4362.88
ENSMUSG00000042302|Ehbp1	sigmoidal	933.937	NA	-0.00206372	NA	2055.12	2065.54	2039.52	2166.25
ENSMUSG00000041571|Selenow	double sigmoidal	486.848	891.05	-0.00666502	0.0013882	6539.88	6562.77	6544.11	6666.45
ENSMUSG00000018965|Ywhah	sigmoidal	836.437	NA	0.00919114	NA	3622.61	3641.29	3612.82	3737.88
ENSMUSG00000039994|Timeless	sigmoidal	231.469	NA	-0.000771268	NA	1020.02	1010.68	994.083	1119.02
ENSMUSG00000058966|Fam57b	sigmoidal	989.953	NA	0.000523617	NA	1230.03	1214.09	1194.87	1319.19
ENSMUSG00000021700|Rab3c	sigmoidal	748.238	NA	0.000489913	NA	976.84	956.911	938.786	1062.94
ENSMUSG00000046997|Spsb4	gauss	362.933	602.699	0.00191238	-0.00191238	1195.08	1192.44	1238.63	1316.44
ENSMUSG00000021262|Evl	sigmoidal	696.422	NA	0.000632685	NA	2716.4	2839.15	2689.17	2812.99
ENSMUSG00000019998|Stx7	sigmoidal	717.749	NA	0.00255292	NA	2091.31	2083.72	2064.42	2188.12
ENSMUSG00000047459|Dynlrb1	sigmoidal	591.268	NA	0.00687024	NA	5229.25	5229.03	5195	5318.41
ENSMUSG00000024268|Celf4	sigmoidal	817.81	NA	0.00374067	NA	2512.09	2517.08	2495.74	2618.53
ENSMUSG00000051910|Sox6	sigmoidal	866.761	NA	-0.00284253	NA	1295.3	1296.35	1258.34	1380.78
ENSMUSG00000037474|Dtl	sigmoidal	255.787	NA	-0.000687233	NA	587.162	567.165	551.871	674.055
ENSMUSG00000027490|E2f1	sigmoidal	384.206	NA	-0.000583744	NA	1065.86	1073.14	1057.83	1179.96
ENSMUSG00000020719|Ddx5	sigmoidal	314.399	NA	0.00227111	NA	6791	6798.95	6767.9	6889.49
ENSMUSG00000031950|Gabarapl2	sigmoidal	408.931	NA	0.00476171	NA	4087.15	4097.73	4053.66	4175.17
ENSMUSG00000056258|Kcnq3	sigmoidal	1023.54	NA	0.000602611	NA	668.303	653.76	635.455	756.518
ENSMUSG00000017943|Gdap1l1	sigmoidal	523.24	NA	0.00124458	NA	1326.51	1328.55	1287.94	1408.61
ENSMUSG00000057706|Mex3b	gauss	567.719	1126.22	0.000987449	-0.000987449	2258.37	2245.4	2258.3	2365.91
ENSMUSG00000040857|Erf	sigmoidal	341.613	NA	-0.00203535	NA	671.331	656.296	646.669	767.06
ENSMUSG00000037815|Ctnna1	sigmoidal	765.523	NA	-0.00164952	NA	1601.94	1596.71	1582.33	1702.66
ENSMUSG00000027560|Dok5	sigmoidal	399.606	NA	-0.00775729	NA	1404.35	1375.75	1363.46	1483.79
ENSMUSG00000017692|Rhbdl3	sigmoidal	815.638	NA	-0.00492677	NA	1172.28	1159.39	1147.56	1267.76
ENSMUSG00000042745|Id1	sigmoidal	120.565	NA	-0.000750118	NA	532.719	522.467	504.369	624.393
ENSMUSG00000022129|Dct	sigmoidal	334.414	NA	-0.00444736	NA	558.544	534.587	528.307	647.98
ENSMUSG00000069565|Dazap1	sigmoidal	854.804	NA	0.00132303	NA	3963.41	3960.94	3954.17	4073.84
ENSMUSG00000024805|Pcgf5	sigmoidal	286.787	NA	-0.000919043	NA	569.996	548.298	533.035	651.865
ENSMUSG00000070509|Rgma	sigmoidal	453.555	NA	-0.00177329	NA	681.102	666.103	647.185	765.896
ENSMUSG00000030934|Oat	sigmoidal	43.6771	NA	-0.00297322	NA	1553.11	1556.63	1535.87	1654.58
ENSMUSG00000028565|Nfia	sigmoidal	563.028	NA	0.001805	NA	3464.22	3444.42	3418.69	3536.8
ENSMUSG00000012848|Rps5	sigmoidal	812.073	NA	-0.0018858	NA	9331.76	9291.81	9283.4	9401.09
ENSMUSG00000027221|Chst1	sigmoidal	1198.01	NA	0.000769319	NA	615.597	604.765	590.212	707.658
ENSMUSG00000071076|Jund	double sigmoidal	523.195	844.041	-0.00466228	0.00558185	4837.22	4875.51	4847.1	4953.1
ENSMUSG00000052188|Gm14964	sigmoidal	725.74	NA	0.00125644	NA	1129.3	1124	1106.81	1222.41
ENSMUSG00000041923|Nol4	sigmoidal	568.25	NA	0.000846809	NA	1179.42	1179.39	1148.27	1263.71
ENSMUSG00000002068|Ccne1	sigmoidal	443.994	NA	-0.00218014	NA	691.483	667.659	654.743	770.174
ENSMUSG00000019777|Hdac2	sigmoidal	522.235	NA	0.00069489	NA	4752.48	4720.21	4697.61	4812.8
ENSMUSG00000040118|Cacna2d1	sigmoidal	509.933	NA	0.00147552	NA	1291.39	1290.41	1255.41	1370.16
ENSMUSG00000063457|Rps15	sigmoidal	770.891	NA	-0.00121885	NA	8093.46	8016.56	7996.71	8111.46
ENSMUSG00000033161|Atp1a1	sigmoidal	545.469	NA	-0.00104222	NA	1084.98	1060.73	1047.4	1161.99
ENSMUSG00000020135|Apc2	sigmoidal	550.581	NA	0.000983312	NA	1393.69	1371.49	1339.04	1453.24
ENSMUSG00000025508|Rplp2	sigmoidal	782.905	NA	-0.00264081	NA	7672.66	7649.03	7641.13	7755.25
ENSMUSG00000030432|Rpl28	sigmoidal	841.594	NA	-0.00171883	NA	6876.71	6867.14	6852.53	6966.57
ENSMUSG00000059363|Fxn	sigmoidal	353.78	NA	-0.00281772	NA	1701.72	1688.8	1676.75	1790.77
ENSMUSG00000046449|Nexmif	sigmoidal	1064.21	NA	0.000838135	NA	609.134	597.466	581.251	694.879
ENSMUSG00000071415|Rpl23	gauss	133.412	671.549	0.000914027	-0.000914027	8147.78	8130.68	8139.47	8243.83
ENSMUSG00000027489|Necab3	sigmoidal	795.244	NA	0.000391522	NA	1065.72	1181.9	1041.1	1154.18
ENSMUSG00000061288|Taok3	sigmoidal	1165.9	NA	0.000461752	NA	1181.27	1157.91	1136.14	1248.69
ENSMUSG00000021301|Hecw1	sigmoidal	830.186	NA	0.00109012	NA	733.068	721.624	706.09	818.023
ENSMUSG00000037032|Apbb1	sigmoidal	641.611	NA	0.00534132	NA	2383.83	2371.94	2339.7	2451.44
ENSMUSG00000039542|Ncam1	double sigmoidal	452.15	958.463	-0.00310973	0.00135364	2434.12	2465.96	2446.77	2545.65
ENSMUSG00000020534|Shmt1	sigmoidal	336.652	NA	-0.000880229	NA	603.925	565.315	549.585	661.112
ENSMUSG00000016541|Atxn10	sigmoidal	759.401	NA	0.000686395	NA	4351.34	4347.11	4324.57	4436.08
ENSMUSG00000044117|2900011O08Rik	sigmoidal	809.211	NA	0.00168372	NA	1241.08	1228.79	1203.15	1313.91
ENSMUSG00000100832|Gm29260	sigmoidal	559.794	NA	-0.000486059	NA	821.805	815.284	793.943	904.389
ENSMUSG00000038331|Satb2	sigmoidal	824.335	NA	0.000402513	NA	862.884	851.332	832.349	942.236
ENSMUSG00000026721|Rabgap1l	sigmoidal	1089.22	NA	0.000559968	NA	946.667	914.745	898.952	1008.28
ENSMUSG00000032047|Acat1	sigmoidal	927.912	NA	0.00427942	NA	3165.76	3189.78	3163.63	3272.94
ENSMUSG00000033379|Atp6v0b	sigmoidal	548.089	NA	0.00112181	NA	3613.94	3603.87	3569.75	3679.05
ENSMUSG00000031403|Dkc1	sigmoidal	406.457	NA	-0.00428053	NA	2046.95	2033.05	2015.78	2122.8
ENSMUSG00000026494|Kif26b	gauss	595.898	801.877	0.00158932	-0.00158932	562.958	543.316	639.299	650.165
ENSMUSG00000028936|Rpl22	sigmoidal	720.66	NA	-0.00691081	NA	6176.72	6157.69	6145.77	6252.57
ENSMUSG00000024646|Cyb5a	double sigmoidal	352.581	708.36	-0.00567134	0.00110602	3022.92	3057.45	3037.32	3129.64
ENSMUSG00000036390|Gadd45a	gauss	470.548	730.918	0.00148329	-0.00148329	983.003	977.646	1047.14	1084.25
ENSMUSG00000048015|Neurod4	gauss	507.508	657.687	0.00198436	-0.00198436	359.083	338.855	416.511	444.218
ENSMUSG00000025066|Sfr1	sigmoidal	203.094	NA	-0.000591607	NA	4785.78	4784.41	4764.94	4869.68
ENSMUSG00000039748|Exo1	sigmoidal	94.1374	NA	-0.000796938	NA	483.093	465.366	446.181	550.901
ENSMUSG00000031320|Rps4x	sigmoidal	749.664	NA	-0.00232699	NA	8564.25	8538.41	8526.63	8631.31
ENSMUSG00000042215|Bag2	sigmoidal	445.16	NA	-0.00103744	NA	1022.65	1016.9	998.101	1102.58
ENSMUSG00000059974|Ntm	double sigmoidal	22.4981	1317.35	-0.00881458	0.00118661	937.014	955.698	938.02	1041.45
ENSMUSG00000032399|Rpl4	gauss	141.981	708.991	0.000854681	-0.000854681	8270.12	8227.88	8239.39	8331.55
ENSMUSG00000000751|Rpa1	sigmoidal	379.705	NA	-0.00559318	NA	1081.93	1072.5	1049.86	1153.52
ENSMUSG00000031848|Lsm4	sigmoidal	432.826	NA	-0.00456832	NA	4369.62	4353.94	4338.48	4442.06
ENSMUSG00000034040|Galnt17	sigmoidal	886.567	NA	0.00155088	NA	710.694	684.229	667.924	771.14
ENSMUSG00000034883|Lrr1	sigmoidal	75.1142	NA	-0.000914662	NA	518.208	515.718	495.303	598.491
ENSMUSG00000023495|Pcbp4	gauss	419.054	774.08	0.00168194	-0.00168194	4162.81	4143.24	4203.58	4246.43
ENSMUSG00000031342|Gpm6b	sigmoidal	584.77	NA	0.00547491	NA	3949.26	3883.98	3857.71	3960.69
ENSMUSG00000097767|Miat	gauss	467.079	741.244	0.00171998	-0.00171998	1564.7	1561.31	1664.12	1663.96
ENSMUSG00000034818|Celf5	sigmoidal	769.944	NA	0.000593342	NA	894.654	881.322	859.723	962.172
ENSMUSG00000062444|Ap3b2	sigmoidal	678.535	NA	0.000750596	NA	1030.79	1019.42	992.271	1094.4
ENSMUSG00000068748|Ptprz1	sigmoidal	50.5439	NA	-0.00169773	NA	1006.32	1014.55	993.93	1095.94
ENSMUSG00000049969|Plekhf2	gauss	587.55	1068.73	0.000932484	-0.000932484	1722.7	1704.83	1753.19	1806.55
ENSMUSG00000021273|Fdft1	sigmoidal	849.965	NA	0.00699896	NA	3658.01	3634.74	3610.74	3712.35
ENSMUSG00000028496|Mllt3	sigmoidal	586.132	NA	0.00425697	NA	2662.14	2646.5	2634.81	2736.09
ENSMUSG00000022500|Litaf	sigmoidal	243.92	NA	-0.00041064	NA	1141.78	1125.55	1102.67	1203.86
ENSMUSG00000031428|Zcchc18	sigmoidal	706.637	NA	0.00148093	NA	2548.79	2537.57	2517.98	2619.1
ENSMUSG00000063063|Ctnna2	sigmoidal	869.876	NA	0.00258501	NA	750.465	734	714.806	815.855
ENSMUSG00000036299|BC031181	sigmoidal	475.794	NA	0.00125276	NA	3880.5	3865.32	3843.01	3943.86
ENSMUSG00000002459|Rgs20	sigmoidal	398.199	NA	-0.000447944	NA	741.63	715.443	698.271	799.023
ENSMUSG00000029312|Klhl8	sigmoidal	868.873	NA	0.0018332	NA	927.969	923.608	899.664	999.961
ENSMUSG00000009927|Rps25	gauss	142.228	680.091	0.000940164	-0.000940164	7164.03	7125.87	7131.56	7226.12
ENSMUSG00000041216|Clvs1	gauss	666.24	1083.2	0.000713275	-0.000713275	845.132	836.779	854.732	936.749
ENSMUSG00000097545|Mir124a-1hg	sigmoidal	678.374	NA	0.00171205	NA	967.569	947.097	922.444	1022.37
ENSMUSG00000010362|Rdm1	sigmoidal	421.891	NA	-0.000345077	NA	943.286	933.109	912.376	1011.96
ENSMUSG00000025967|Eef1b2	sigmoidal	830.029	NA	-0.00188248	NA	5464.15	5449.21	5427.7	5526.98
ENSMUSG00000027996|Sfrp2	sigmoidal	236.968	NA	-0.000920797	NA	667.188	662.706	662.38	761.591
ENSMUSG00000098318|Lockd	sigmoidal	251.88	NA	-0.000392831	NA	925.98	915.495	893.489	992.53
ENSMUSG00000036880|Acaa2	sigmoidal	135.563	NA	-0.000963512	NA	1175.31	1154.35	1136.41	1235.38
ENSMUSG00000020634|Ubxn2a	gauss	390.404	842.64	0.00115873	-0.00115873	2479.38	2469.74	2550.53	2568.7
ENSMUSG00000038803|Ost4	sigmoidal	594.21	NA	-0.00641791	NA	3194.6	3197.96	3164.33	3262.77
ENSMUSG00000038172|Ttc39b	sigmoidal	546.403	NA	0.00226667	NA	974.193	973.376	938.217	1036.54
ENSMUSG00000008035|Mid1ip1	sigmoidal	256.628	NA	-0.00113176	NA	1625.49	1603.86	1591.33	1689.66
ENSMUSG00000029673|Auts2	sigmoidal	460.745	NA	0.000832123	NA	4382.94	4365.65	4343.96	4441.83
ENSMUSG00000042670|Immp1l	sigmoidal	300.159	NA	-0.000475824	NA	2271.98	2258.72	2238.8	2336.51
ENSMUSG00000031807|Pgls	sigmoidal	462.385	NA	-0.00498708	NA	2935.91	2922.04	2906.65	3003.74
ENSMUSG00000067367|Lyar	sigmoidal	379.013	NA	-0.00170722	NA	2855.3	2835.51	2818.91	2915.87
ENSMUSG00000001864|Aif1l	sigmoidal	312.237	NA	-0.000610964	NA	832.44	813.438	797.468	893.687
ENSMUSG00000040274|Cdk6	sigmoidal	179.023	NA	-0.000414338	NA	773.779	776.056	752.743	848.949
ENSMUSG00000041773|Enc1	sigmoidal	446.387	NA	0.00282196	NA	2013.76	2027.5	1979.9	2075.99
ENSMUSG00000027864|Ptgfrn	sigmoidal	233.536	NA	-0.000503452	NA	513.293	485.631	468.413	564.494
ENSMUSG00000035456|Prdm8	sigmoidal	640.166	NA	0.00124654	NA	866.606	950.715	832.351	928.34
ENSMUSG00000034168|Irf2bpl	double sigmoidal	329.701	870.664	-0.00731055	0.00077183	2085.48	2141.23	2124.69	2181.26
ENSMUSG00000026442|Nfasc	sigmoidal	731.024	NA	0.000579619	NA	1074.13	1057.72	1047.05	1142.5
ENSMUSG00000060675|Pla2g16	sigmoidal	214.348	NA	-0.000500543	NA	501.638	495.708	478.25	573.488
ENSMUSG00000003038|Hmgn2	sigmoidal	756.552	NA	-0.000799344	NA	2154.23	2135.07	2112.78	2207.92
ENSMUSG00000030246|Ldhb	sigmoidal	578.816	NA	0.00562363	NA	6063.5	5905.73	5894.44	5989.55
ENSMUSG00000026156|B3gat2	sigmoidal	360.828	NA	-0.0018584	NA	584.541	553.217	539.542	634.444
ENSMUSG00000024007|Ppil1	sigmoidal	186.29	NA	-0.0012629	NA	2334.99	2275.23	2260.25	2354.49
ENSMUSG00000024132|Eci1	sigmoidal	606.47	NA	-0.00040157	NA	1416.64	1404.49	1385.59	1479.59
ENSMUSG00000039323|Igfbp2	gauss	464.005	842.904	0.00152405	-0.00152405	4694.34	4692.43	4771.02	4786.23
ENSMUSG00000076437|Selenoh	sigmoidal	376.399	NA	-0.00467635	NA	2462.06	2442.69	2432.74	2526.52
ENSMUSG00000056749|Nfil3	sigmoidal	1016.37	NA	0.000596353	NA	925.683	911.438	894.282	988.007
ENSMUSG00000017499|Cdc6	sigmoidal	182.199	NA	-0.000542232	NA	459.456	445.199	427.837	521.127
ENSMUSG00000046999|1110032F04Rik	sigmoidal	353.084	NA	-0.00343469	NA	405.073	387.447	371.047	464.143
ENSMUSG00000015247|Nipsnap3b	sigmoidal	728.593	NA	0.00196499	NA	2516.93	2498.62	2477.3	2570.37
ENSMUSG00000019505|Ubb	sigmoidal	430.854	NA	0.00653398	NA	5487.41	5498.41	5446.67	5539.73
ENSMUSG00000027404|Snrpb	sigmoidal	440.827	NA	-0.000631117	NA	5414.31	5381.64	5367.13	5459.99
ENSMUSG00000025980|Hspd1	sigmoidal	374.53	NA	-0.00531661	NA	4400.37	4399.85	4380.01	4472.4
ENSMUSG00000024480|Ap3s1	gauss	636.394	1056.32	0.00129797	-0.00129797	2889.65	2884.58	2911.89	2976.96
ENSMUSG00000026003|Acadl	sigmoidal	92.5251	NA	-0.000595046	NA	627.743	621.265	598.532	690.867
ENSMUSG00000022812|Gsk3b	sigmoidal	404.096	NA	0.00415571	NA	4117.61	4098.94	4080.7	4172.69
ENSMUSG00000032187|Smarca4	sigmoidal	533.692	NA	0.000572887	NA	3535.62	3526.79	3508.49	3600.41
ENSMUSG00000017404|Rpl19	sigmoidal	693.321	NA	-0.00219907	NA	7496.16	7476.99	7467.53	7559.22
ENSMUSG00000022629|Kif21a	gauss	154.663	900.61	0.00089246	-0.00089246	3978.18	3967.82	3972.65	4058.98
ENSMUSG00000028081|Rps3a1	gauss	111.677	705.377	0.000824071	-0.000824071	7902.48	7871.02	7875.54	7962.04
ENSMUSG00000002233|Rhoc	sigmoidal	61.1452	NA	-0.00111388	NA	651.706	645.294	622.876	713.59
ENSMUSG00000049551|Fzd9	sigmoidal	748.404	NA	-0.00212725	NA	938.878	938.991	916.022	1006.62
ENSMUSG00000023908|Pkmyt1	sigmoidal	191.309	NA	-0.00337239	NA	493.694	478.784	462.892	553.453
ENSMUSG00000011884|Gltp	sigmoidal	150.563	NA	-0.000559041	NA	951.358	938.868	918.14	1008.52
ENSMUSG00000057335|Cep170	sigmoidal	566.991	NA	0.0015995	NA	1981.96	1966.14	1941.46	2031.39
ENSMUSG00000024165|Jpt2	sigmoidal	345.215	NA	-0.000878236	NA	1371.14	1354.62	1338.64	1428.52
ENSMUSG00000020267|Hint1	sigmoidal	401.992	NA	-0.00467241	NA	6368.1	6377.81	6357.33	6447.18
ENSMUSG00000020471|Pold2	sigmoidal	370.751	NA	-0.00128598	NA	1397.95	1394.19	1378.23	1467.84
ENSMUSG00000027217|Tspan18	sigmoidal	614.209	NA	-0.0015501	NA	796.969	773.253	748.599	838.129
ENSMUSG00000029328|Hnrnpdl	sigmoidal	789.62	NA	0.0073743	NA	4759.5	4739.52	4710.41	4799.77
ENSMUSG00000039105|Atp6v1g1	sigmoidal	342.521	NA	0.0025058	NA	5579.82	5595.57	5561.63	5650.8
ENSMUSG00000022474|Pmm1	double sigmoidal	47.0319	1132.9	-0.00235613	0.00104771	1654.98	1689.67	1671.01	1743.95
ENSMUSG00000026185|Igfbp5	sigmoidal	326.082	NA	-0.000792707	NA	470.974	433.714	415.82	504.509
ENSMUSG00000027962|Vcam1	sigmoidal	449.096	NA	-0.000645259	NA	534.365	516.376	505.039	593.503
ENSMUSG00000029922|Mkrn1	sigmoidal	622.618	NA	0.000524644	NA	2442.79	2431.84	2409.44	2497.52
ENSMUSG00000025358|Cdk2	sigmoidal	189.512	NA	-0.000609984	NA	794.211	773.101	755.703	843.696
ENSMUSG00000002274|Metrn	sigmoidal	162.969	NA	-0.00067723	NA	502.28	481.643	465.594	552.933
ENSMUSG00000020230|Prmt2	sigmoidal	553.397	NA	0.00549584	NA	2060.27	2061.04	2026.85	2113.93
ENSMUSG00000031799|Tpm4	sigmoidal	745.484	NA	-0.00152453	NA	1977.59	1963.14	1942.39	2029.34
ENSMUSG00000035342|Lzts2	sigmoidal	758.808	NA	-0.000652083	NA	1231.97	1202.13	1187.28	1274.06
ENSMUSG00000028702|Rad54l	sigmoidal	221.309	NA	-0.000589826	NA	569.094	542.7	526.691	613.412
ENSMUSG00000055799|Tcf7l1	sigmoidal	316.966	NA	-0.000904451	NA	541.59	508.064	494.479	580.769
ENSMUSG00000024538|Ppic	sigmoidal	744.875	NA	-0.000668841	NA	1062.96	1043.38	1037.57	1123.49
ENSMUSG00000024661|Fth1	double sigmoidal	416.51	844.469	-0.00445224	0.000928913	6761.05	6878.31	6818.78	6846.75
ENSMUSG00000028495|Rps6	sigmoidal	767.771	NA	-0.00133349	NA	6613.28	6595.76	6591.3	6676.51
ENSMUSG00000022814|Umps	sigmoidal	440.172	NA	-0.00221008	NA	1413.26	1387.24	1371.72	1456.69
ENSMUSG00000036617|Etl4	sigmoidal	268.272	NA	-0.000400653	NA	525.02	497.138	479.675	564.499
ENSMUSG00000031490|Eif4ebp1	sigmoidal	369.901	NA	-0.00451751	NA	800.678	789.952	766.99	850.95
ENSMUSG00000052146|Rps10	sigmoidal	749.042	NA	-0.00303193	NA	7399.89	7375.24	7352.41	7436.05
ENSMUSG00000001175|Calm1	sigmoidal	1270.65	NA	0.000805712	NA	7404.24	7395.05	7375.29	7458.84
ENSMUSG00000050410|Tcf19	sigmoidal	136.82	NA	-0.00133645	NA	533.378	512.534	499.382	581.776
ENSMUSG00000054252|Fgfr3	sigmoidal	643.241	NA	-0.00134603	NA	962.724	955.116	942.702	1025.04
ENSMUSG00000027479|Mapre1	sigmoidal	879.456	NA	0.00877905	NA	3674.82	3663.6	3640.55	3722.73
ENSMUSG00000020180|Snrpd3	sigmoidal	424.381	NA	-0.00316953	NA	4677.75	4640.82	4628.9	4711.01
ENSMUSG00000053117|E330013P04Rik	sigmoidal	479.781	NA	-0.0012114	NA	616.14	595.645	590.236	672.272
ENSMUSG00000031879|Fam96b	sigmoidal	477.134	NA	0.00282529	NA	3386.75	3385.82	3354.09	3435.52
ENSMUSG00000028447|Dctn3	sigmoidal	515.757	NA	0.00305942	NA	4224.28	4212.54	4183.2	4264.07
ENSMUSG00000003352|Cacnb3	sigmoidal	821.334	NA	0.00156182	NA	1461.6	1438.61	1416.09	1496.8
ENSMUSG00000069301|Hist1h2ag	sigmoidal	402.413	NA	-0.00179127	NA	722.775	716.214	697.084	777.577
ENSMUSG00000098274|Rpl24	sigmoidal	928.898	NA	-0.00194075	NA	7982.59	7933.67	7933.01	8013.24
ENSMUSG00000058799|Nap1l1	sigmoidal	542.994	NA	-0.00211472	NA	4410.28	4379.97	4363.13	4443.28
ENSMUSG00000029207|Apbb2	sigmoidal	629.798	NA	0.00224442	NA	1260.41	1244.64	1218.73	1298.83
ENSMUSG00000001247|Lsr	sigmoidal	659.876	NA	-0.000560499	NA	673.348	666.859	649.537	729.002
ENSMUSG00000019539|Rcn3	sigmoidal	819.086	NA	-0.00338343	NA	1125.18	1127.77	1097.2	1176.41
ENSMUSG00000097296|Gm26532	sigmoidal	352.63	NA	-0.00194541	NA	362.042	356.102	339.239	418.413
ENSMUSG00000030549|Rhcg	sigmoidal	596.411	NA	-0.000769399	NA	573.985	551.008	539.467	618.43
ENSMUSG00000037605|Adgrl3	sigmoidal	935.206	NA	0.000627847	NA	870.777	849.271	832.037	910.952
ENSMUSG00000070713|Gm10282	sigmoidal	879.436	NA	-0.00417941	NA	2330.17	2334.17	2311.93	2390.83
ENSMUSG00000057604|Lmcd1	sigmoidal	69.8424	NA	-0.000683573	NA	377.417	375.21	354.908	433.259
ENSMUSG00000029603|Dtx1	sigmoidal	666.973	NA	0.00173996	NA	882.183	1115.15	850.682	928.536
ENSMUSG00000019528|Gyg	sigmoidal	472.672	NA	-0.000586765	NA	768.684	740.088	719.994	797.772
ENSMUSG00000026797|Stxbp1	sigmoidal	992.033	NA	0.0003438	NA	1052.14	1046.77	1026.43	1104.01
ENSMUSG00000042078|Svop	sigmoidal	708.9	NA	0.00112139	NA	632.431	629.47	604.223	681.642
ENSMUSG00000030346|Rad51ap1	sigmoidal	308.588	NA	-0.000639704	NA	493.751	481.197	467.417	544.774
ENSMUSG00000022033|Pbk	sigmoidal	164.785	NA	-0.000716176	NA	783.983	758.496	742.912	819.794
ENSMUSG00000090862|Rps13	sigmoidal	718.681	NA	-0.00163073	NA	7928.65	7910.78	7906.46	7982.64
ENSMUSG00000034958|Atcay	sigmoidal	686.118	NA	0.000379068	NA	1147.34	1131.11	1106.52	1182.61
ENSMUSG00000037493|Cib2	sigmoidal	572.575	NA	0.00370508	NA	1632.32	1631.34	1597.91	1673.36
ENSMUSG00000027350|Chgb	sigmoidal	867.281	NA	0.000646581	NA	612.974	596.169	576.295	651.666
ENSMUSG00000047414|Flrt2	sigmoidal	926.171	NA	0.0026833	NA	732.185	723.387	701.947	777.304
ENSMUSG00000019822|Smpd2	sigmoidal	686.715	NA	-0.00163586	NA	834.091	833.343	809.636	884.816
ENSMUSG00000031146|Plp2	sigmoidal	338.367	NA	-0.000766264	NA	991.543	955.206	942.768	1017.92
ENSMUSG00000006728|Cdk4	double sigmoidal	483.473	997.292	0.005398	-0.00106689	6748.74	6749.17	6759.34	6823.37
ENSMUSG00000035559|Mpv17l2	sigmoidal	539.308	NA	0.00297782	NA	1846.3	1830.11	1807.42	1881.92
ENSMUSG00000050272|Dscam	sigmoidal	991.723	NA	0.000478689	NA	503.015	488.276	473.813	548.225
ENSMUSG00000056204|Pgpep1	sigmoidal	663.479	NA	-0.00364507	NA	1298.92	1291.26	1281.47	1355.76
ENSMUSG00000024654|Asrgl1	sigmoidal	91.3349	NA	-0.00106692	NA	940.931	931.59	912.814	987.017
ENSMUSG00000032475|Nck1	sigmoidal	534.532	NA	-0.000378131	NA	1181.22	1160.05	1142.01	1216.18
ENSMUSG00000078521|Aunip	sigmoidal	271.795	NA	-0.000593499	NA	391.123	376.9	362.418	436.465
ENSMUSG00000000028|Cdc45	sigmoidal	152.697	NA	-0.000586459	NA	676.518	659.508	641.555	715.59
ENSMUSG00000014980|Tsen15	sigmoidal	289.227	NA	-0.000432266	NA	1140.92	1130.89	1113.02	1187.04
ENSMUSG00000033059|Pygb	sigmoidal	350.65	NA	-0.0052872	NA	970.596	961.262	937.488	1011
ENSMUSG00000074657|Kif5a	sigmoidal	849.639	NA	0.000357417	NA	819.88	813.153	793.246	866.736
ENSMUSG00000029363|Rfc5	sigmoidal	92.4809	NA	-0.00137542	NA	1221.09	1206.09	1188.39	1261.51
ENSMUSG00000062328|Rpl17	sigmoidal	649.274	NA	-0.00129935	NA	8127.2	8084.27	8080.1	8153.02
ENSMUSG00000041840|Haus1	sigmoidal	477.125	NA	-0.000648316	NA	1440.83	1425.3	1408.98	1481.75
ENSMUSG00000040907|Atp1a3	sigmoidal	812.619	NA	0.00250298	NA	506.64	489.944	468.372	540.919
ENSMUSG00000027523|Gnas	sigmoidal	436.546	NA	-0.00572033	NA	5977.83	5979.72	5958.65	6030.99
ENSMUSG00000028211|Trp53inp1	gauss	631.395	1080.79	0.00061209	-0.00061209	905.867	888.83	909.278	961.118
ENSMUSG00000026227|2810459M11Rik	sigmoidal	339.743	NA	-0.000902185	NA	416.583	399.296	384.459	456.741
ENSMUSG00000035277|Arx	sigmoidal	548.496	NA	-0.000591765	NA	603.184	582.381	579.509	651.726
ENSMUSG00000051703|Tmem198	sigmoidal	722.989	NA	0.00033792	NA	901.897	892.752	871.671	943.228
ENSMUSG00000037742|Eef1a1	sigmoidal	802.778	NA	-0.00289465	NA	9199.14	9182.92	9180.17	9251.32
ENSMUSG00000059796|Eif4a1	gauss	918.196	1635.75	0.000599846	-0.000599846	7434.69	7423.8	7427.15	7494.86
ENSMUSG00000020895|Tmem107	sigmoidal	278.422	NA	-0.00201586	NA	936.031	922.488	909.11	980.055
ENSMUSG00000051154|Commd3	sigmoidal	792.439	NA	0.00254176	NA	3555.72	3532.19	3514.77	3585.61
ENSMUSG00000052852|Reep1	sigmoidal	886.651	NA	0.00282938	NA	838.088	827.461	806.271	876.814
ENSMUSG00000022323|Rida	sigmoidal	778.505	NA	-0.00135681	NA	1176.83	1164.86	1146.69	1217.04
ENSMUSG00000005470|Asf1b	sigmoidal	87.382	NA	-0.00101112	NA	562.935	550.102	532.212	601.708
ENSMUSG00000044647|Csrnp3	sigmoidal	761.192	NA	0.000554014	NA	743.628	719.54	704.636	773.913
ENSMUSG00000029544|Cabp1	sigmoidal	603.133	NA	0.000670033	NA	802.489	790.261	778.485	847.636
ENSMUSG00000016344|Ppdpf	sigmoidal	476.527	NA	0.000969101	NA	4731.93	4701.53	4684.54	4752.97
ENSMUSG00000035357|Pdzrn3	sigmoidal	818.366	NA	0.00234746	NA	799.652	782.135	773.13	841.221
ENSMUSG00000027799|Nbea	sigmoidal	823.377	NA	0.000517981	NA	1009.82	993.545	977.277	1043.96
ENSMUSG00000070047|Fat1	sigmoidal	429.663	NA	-0.00027093	NA	624.099	612.634	593.512	659.962
ENSMUSG00000047945|Marcksl1	sigmoidal	414.261	NA	0.000791119	NA	6893.17	6877.75	6851.46	6917.47
ENSMUSG00000095930|Nim1k	sigmoidal	174.104	NA	-0.000971172	NA	456.526	447.12	437.271	503.161
ENSMUSG00000035242|Oaz1	sigmoidal	131.367	NA	-0.000748594	NA	6331.46	6313.39	6293.73	6359.52
ENSMUSG00000006095|Tbcb	sigmoidal	750.554	NA	0.00377243	NA	4152.24	4141.95	4117.3	4182.48
ENSMUSG00000069662|Marcks	sigmoidal	932.401	NA	-0.00475949	NA	3874.48	3867.44	3849.45	3914.42
ENSMUSG00000027257|Pacsin3	sigmoidal	382.955	NA	-0.00167216	NA	561.229	546.892	530.506	595.334
ENSMUSG00000019066|Rab3d	sigmoidal	633.093	NA	0.00190489	NA	853.944	842.783	819.163	883.313
ENSMUSG00000029911|Ssbp1	sigmoidal	775.15	NA	-0.00129029	NA	3196.03	3191.86	3173.26	3237.23
ENSMUSG00000031367|Ap1s2	sigmoidal	943.842	NA	0.000665062	NA	1011.75	994.744	979.897	1043.22
ENSMUSG00000038644|Pold1	sigmoidal	202.336	NA	-0.000586618	NA	598.233	574.194	558.576	621.638
ENSMUSG00000051339|2900026A02Rik	sigmoidal	384.625	NA	-0.00049725	NA	460.293	439.529	423.777	486.719
ENSMUSG00000048281|Dleu7	sigmoidal	549.831	NA	-0.000392114	NA	551.084	532.608	516.779	579.616
ENSMUSG00000015656|Hspa8	sigmoidal	416.792	NA	0.0048885	NA	6930.04	6932.96	6901.47	6963.64
ENSMUSG00000032281|Acsbg1	sigmoidal	64.9589	NA	-0.000607611	NA	345.712	344.695	322.575	384.567
ENSMUSG00000074129|Rpl13a	gauss	231.453	806.151	0.000897307	-0.000897307	5438.48	5424.28	5440.65	5485.57
ENSMUSG00000096014|Sox1	sigmoidal	426.776	NA	-0.00206324	NA	434.641	421.262	404.555	464.222
ENSMUSG00000019773|Fbxo5	sigmoidal	92.3466	NA	-0.000795357	NA	624.731	610.793	592.616	652.182
ENSMUSG00000041117|Ccdc8	sigmoidal	811.679	NA	-0.00146173	NA	857.737	841.782	832.88	892.2
ENSMUSG00000004892|Bcan	sigmoidal	386.955	NA	-0.000287893	NA	508.935	498.414	482.106	540.682
ENSMUSG00000027525|Phactr3	sigmoidal	978.506	NA	0.00030093	NA	776.674	756.485	737.659	796.104
ENSMUSG00000002908|Kcnn1	sigmoidal	594.04	NA	0.00162521	NA	753.138	747.831	730.331	788.701
ENSMUSG00000024608|Rps14	gauss	184.822	875.768	0.000636836	-0.000636836	9579.87	9556.81	9568.41	9614.94
ENSMUSG00000057278|Snrpg	sigmoidal	782.464	NA	-0.00076181	NA	6004.23	5984.9	5976.84	6034.17
ENSMUSG00000034994|Eef2	sigmoidal	247.184	NA	0.00249493	NA	7128.04	7134.75	7101.88	7158.91
ENSMUSG00000059291|Rpl11	sigmoidal	767.206	NA	-0.00203371	NA	8436.56	8416.61	8405.45	8461.84
ENSMUSG00000031189|Aff2	sigmoidal	837.189	NA	0.00157633	NA	548.794	537.402	525.597	581.989
ENSMUSG00000032667|Pon2	sigmoidal	377.738	NA	-0.0011784	NA	394.715	378.582	370.51	424.411
ENSMUSG00000025212|Sfxn3	sigmoidal	802.309	NA	0.00251263	NA	774.387	746.647	721.285	773.104
ENSMUSG00000020422|Tns3	sigmoidal	421.29	NA	-0.00120324	NA	375.139	357.642	346.015	396.169
ENSMUSG00000104597|B230334C09Rik	sigmoidal	896.05	NA	0.0014542	NA	449.551	430.409	411.938	459.525
ENSMUSG00000046330|Rpl37a	gauss	187.637	836.504	0.000641818	-0.000641818	8392.27	8368.2	8374.24	8414.47
ENSMUSG00000022483|Col2a1	sigmoidal	418.388	NA	-0.000592935	NA	403.746	387.612	372.572	417.285
ENSMUSG00000041841|Rpl37	gauss	239.158	778.911	0.000714569	-0.000714569	8288.39	8266.05	8280.48	8307.51
ENSMUSG00000066800|Rnasel	uniform	NA	NA	NA	NA	469.616	402.903	588.848	597.089
ENSMUSG00000031665|Sall1	uniform	NA	NA	NA	NA	861.467	854.303	841.182	1010.14
ENSMUSG00000032291|Crabp1	uniform	NA	NA	NA	NA	990.301	978.691	961.732	1115.27
ENSMUSG00000021302|Ggps1	uniform	NA	NA	NA	NA	924.967	789.872	963.564	934.438
ENSMUSG00000045205|Dpy19l4	uniform	NA	NA	NA	NA	477.953	377.22	532.344	517.998
ENSMUSG00000039913|Pak7	uniform	NA	NA	NA	NA	1096.19	1084.44	1064.28	1202.18
ENSMUSG00000026614|Slc30a10	uniform	NA	NA	NA	NA	1536.64	1535.8	1566.89	1671.5
ENSMUSG00000021250|Fos	uniform	NA	NA	NA	NA	1612.44	1594.31	1579.9	1713.4
ENSMUSG00000004040|Stat3	uniform	NA	NA	NA	NA	895.494	884.87	965.797	1015.95
ENSMUSG00000047787|Flrt1	uniform	NA	NA	NA	NA	1432.89	1447.57	1437.11	1557.83
ENSMUSG00000022433|Csnk1e	uniform	NA	NA	NA	NA	3793.34	3784.89	3751.57	3872.01
ENSMUSG00000003226|Ranbp2	uniform	NA	NA	NA	NA	849.536	675.17	820.718	795.29
ENSMUSG00000037960|Card19	uniform	NA	NA	NA	NA	1075.97	1059.83	1167.45	1175.54
ENSMUSG00000039166|Akap7	uniform	NA	NA	NA	NA	434.384	258.12	378.977	371.686
ENSMUSG00000053825|Ppfia2	uniform	NA	NA	NA	NA	709.742	700.75	682.097	794.634
ENSMUSG00000027832|Ptx3	uniform	NA	NA	NA	NA	674.87	682.111	667.617	779.205
ENSMUSG00000087131|Gm16152	uniform	NA	NA	NA	NA	454.624	320.527	425.667	431.551
ENSMUSG00000020577|Tspan13	uniform	NA	NA	NA	NA	3239.12	3269.22	3242.15	3349.25
ENSMUSG00000028483|Snapc3	uniform	NA	NA	NA	NA	1986.85	1981.83	1949.44	2059.05
ENSMUSG00000031104|Rab33a	uniform	NA	NA	NA	NA	2148.28	2189.77	2052.24	2161.72
ENSMUSG00000027602|Map1lc3a	uniform	NA	NA	NA	NA	3382.36	3369.41	3349.92	3456.72
ENSMUSG00000024190|Dusp1	uniform	NA	NA	NA	NA	2338.66	2315.6	2295.11	2400.89
ENSMUSG00000031555|Adam9	uniform	NA	NA	NA	NA	495.305	351.237	444.448	456.699
ENSMUSG00000024245|Tmem178	uniform	NA	NA	NA	NA	2574.87	2572.2	2550.95	2655.63
ENSMUSG00000042208|0610010F05Rik	uniform	NA	NA	NA	NA	1533.84	1519.45	1504.64	1608.36
ENSMUSG00000066705|Fxyd6	uniform	NA	NA	NA	NA	2482.91	2596.88	2470.88	2573.87
ENSMUSG00000007097|Atp1a2	uniform	NA	NA	NA	NA	523.964	501.968	487.876	590.691
ENSMUSG00000044629|Cnrip1	uniform	NA	NA	NA	NA	1150.85	1138.73	1117.64	1219.31
ENSMUSG00000000127|Fer	uniform	NA	NA	NA	NA	994.904	864.217	967.764	965.7
ENSMUSG00000026281|Dtymk	uniform	NA	NA	NA	NA	1788.69	1772.51	1752	1852.41
ENSMUSG00000026235|Epha4	uniform	NA	NA	NA	NA	3133.71	3144.37	3117.64	3217.74
ENSMUSG00000022636|Alcam	uniform	NA	NA	NA	NA	2001.95	2094.25	2075.09	2101.08
ENSMUSG00000047976|Kcna1	uniform	NA	NA	NA	NA	494.254	525.29	454.802	552.527
ENSMUSG00000019880|Rspo3	uniform	NA	NA	NA	NA	1024.98	1049.76	995.162	1091.35
ENSMUSG00000043467|Zbtb37	uniform	NA	NA	NA	NA	563.167	454.2	576.186	550.181
ENSMUSG00000031245|Hmgn5	uniform	NA	NA	NA	NA	2826.68	2816.59	2835.34	2912.3
ENSMUSG00000043940|Wdfy3	uniform	NA	NA	NA	NA	788.409	692.888	823.095	786.927
ENSMUSG00000024177|Nme4	uniform	NA	NA	NA	NA	1895.9	1880.86	1867.38	1960.93
ENSMUSG00000026594|Ralgps2	uniform	NA	NA	NA	NA	1863.72	1827.95	1794.6	1887.03
ENSMUSG00000000605|Clcn4	uniform	NA	NA	NA	NA	2331.54	2318.78	2299.3	2391.63
ENSMUSG00000058267|Mrps14	uniform	NA	NA	NA	NA	4058.95	4043.22	4026.07	4115.71
ENSMUSG00000029538|Srsf9	uniform	NA	NA	NA	NA	2241.52	2237.36	2222.26	2310.63
ENSMUSG00000036934|4921524J17Rik	uniform	NA	NA	NA	NA	2609.28	2600.99	2581.51	2667.96
ENSMUSG00000013766|Ly6g6e	uniform	NA	NA	NA	NA	738.439	725.249	743.372	810.544
ENSMUSG00000034868|Myl12b	uniform	NA	NA	NA	NA	3576.67	3579.05	3540.06	3625.36
ENSMUSG00000025316|Banp	uniform	NA	NA	NA	NA	1875.54	1868.01	1850.44	1935.62
ENSMUSG00000021474|Sfxn1	uniform	NA	NA	NA	NA	2981	3044.11	3015.92	3065.84
ENSMUSG00000029177|Cenpa	uniform	NA	NA	NA	NA	1312.38	1387.8	1277.88	1362.53
ENSMUSG00000024063|Lbh	uniform	NA	NA	NA	NA	1054.93	1044.67	1020.92	1104.34
ENSMUSG00000019927|Ube2d1	uniform	NA	NA	NA	NA	3009.32	2994.34	2976.44	3059.75
ENSMUSG00000020083|Fam241b	uniform	NA	NA	NA	NA	1560.06	1555.1	1518.2	1601.32
ENSMUSG00000024516|Sec11c	uniform	NA	NA	NA	NA	1209.62	1199.98	1181.27	1264.31
ENSMUSG00000090122|Kcne1l	uniform	NA	NA	NA	NA	816.05	793.313	780.74	863.646
ENSMUSG00000020333|Acsl6	uniform	NA	NA	NA	NA	479.797	382.239	479.914	465.06
ENSMUSG00000024426|Atat1	uniform	NA	NA	NA	NA	2368.35	2367.68	2331.82	2413.95
ENSMUSG00000037253|Mex3c	uniform	NA	NA	NA	NA	533.219	452.962	565.667	534.633
ENSMUSG00000039384|Dusp10	uniform	NA	NA	NA	NA	919.531	908.421	895.084	976.45
ENSMUSG00000051391|Ywhag	uniform	NA	NA	NA	NA	2299	2276.37	2250.77	2331.64
ENSMUSG00000030849|Fgfr2	uniform	NA	NA	NA	NA	584.103	576.261	554.387	634.84
ENSMUSG00000045098|Kmt5b	uniform	NA	NA	NA	NA	1159.72	1076.73	1165.24	1157.12
ENSMUSG00000006476|Nsmf	uniform	NA	NA	NA	NA	1405.5	1392.77	1365.87	1446.06
ENSMUSG00000037499|Nenf	uniform	NA	NA	NA	NA	1920.65	1903.12	1890.31	1970.42
ENSMUSG00000004530|Coro1c	uniform	NA	NA	NA	NA	2166.31	2158.93	2238.42	2237.79
ENSMUSG00000048078|Tenm4	uniform	NA	NA	NA	NA	2585.85	2593.97	2555.86	2634.28
ENSMUSG00000048616|Nog	uniform	NA	NA	NA	NA	371.82	355.491	335.896	414.308
ENSMUSG00000036422|Pcdh8	uniform	NA	NA	NA	NA	1356.52	1270.3	1592.01	1348.64
ENSMUSG00000016984|Etaa1	uniform	NA	NA	NA	NA	1448.69	1445.29	1424.52	1502.52
ENSMUSG00000020100|Slc29a3	uniform	NA	NA	NA	NA	461.112	378.198	475.969	455.933
ENSMUSG00000022353|Mtss1	uniform	NA	NA	NA	NA	1949.48	2016.99	1930.54	2007.26
ENSMUSG00000055044|Pdlim1	uniform	NA	NA	NA	NA	538.135	521.315	508.768	585.143
ENSMUSG00000036306|Lzts1	uniform	NA	NA	NA	NA	1222.48	1249.96	1239.41	1298.75
ENSMUSG00000020089|Ppa1	uniform	NA	NA	NA	NA	3997.99	4088.76	4075.95	4074
ENSMUSG00000018570|2810408A11Rik	uniform	NA	NA	NA	NA	793.369	702.878	796.772	778.755
ENSMUSG00000038936|Sccpdh	uniform	NA	NA	NA	NA	1354.2	1268.3	1362.32	1343.97
ENSMUSG00000025478|Dpysl4	uniform	NA	NA	NA	NA	1029.81	1028.54	1047.94	1103.74
ENSMUSG00000001924|Uba1	uniform	NA	NA	NA	NA	3083.46	3074.12	3053.61	3128.6
ENSMUSG00000022013|Dnajc15	uniform	NA	NA	NA	NA	2872.84	2874.55	2883.37	2947.81
ENSMUSG00000030662|Ipo5	uniform	NA	NA	NA	NA	1763.56	1744.99	1727.24	1801.99
ENSMUSG00000025785|Exosc7	uniform	NA	NA	NA	NA	2473.29	2461.52	2444.05	2518.6
ENSMUSG00000028133|Rwdd3	uniform	NA	NA	NA	NA	1141.93	1147.02	1139.07	1213.51
ENSMUSG00000003992|Ssbp2	uniform	NA	NA	NA	NA	1728.3	1710.15	1690.67	1765.05
ENSMUSG00000114210|A330084C13Rik	uniform	NA	NA	NA	NA	884.338	858.136	851.104	925.33
ENSMUSG00000074480|Mex3a	uniform	NA	NA	NA	NA	3465.95	3448.07	3445.96	3520.12
ENSMUSG00000030704|Rab6a	uniform	NA	NA	NA	NA	2548.4	2552.32	2520.02	2594.14
ENSMUSG00000037736|Limch1	uniform	NA	NA	NA	NA	2376.77	2368.47	2337.85	2411.58
ENSMUSG00000036295|Lrrn3	uniform	NA	NA	NA	NA	1235.82	1267.19	1253.66	1308.87
ENSMUSG00000045273|Cenph	uniform	NA	NA	NA	NA	852.889	843.156	833.094	906.063
ENSMUSG00000006498|Ptbp1	uniform	NA	NA	NA	NA	1668.72	1658.1	1633.67	1706.5
ENSMUSG00000022568|Scrib	uniform	NA	NA	NA	NA	724.614	600.933	703.022	673.734
ENSMUSG00000028059|Arhgef2	uniform	NA	NA	NA	NA	2000.43	2010.73	2010.12	2072.39
ENSMUSG00000042770|Hebp1	uniform	NA	NA	NA	NA	505.049	472.298	448.522	520.4
ENSMUSG00000006732|Mettl1	uniform	NA	NA	NA	NA	1454.69	1446.44	1428.33	1500.06
ENSMUSG00000028348|Cavin4	uniform	NA	NA	NA	NA	425.741	300.649	393.654	372.363
ENSMUSG00000018395|Kif3a	uniform	NA	NA	NA	NA	2344.38	2337.57	2314.79	2386.28
ENSMUSG00000056486|Chn1	uniform	NA	NA	NA	NA	1379.95	1358.93	1343.7	1414.78
ENSMUSG00000096472|Cdkn2d	uniform	NA	NA	NA	NA	1804.51	1819.19	1778.85	1849.85
ENSMUSG00000039195|1110008P14Rik	uniform	NA	NA	NA	NA	2039.16	2011.42	1982.5	2053.41
ENSMUSG00000018567|Gabarap	uniform	NA	NA	NA	NA	5642.91	5645.2	5618.98	5689.72
ENSMUSG00000027447|Cst3	uniform	NA	NA	NA	NA	4290.58	4263.95	4249.8	4320.2
ENSMUSG00000006356|Crip2	uniform	NA	NA	NA	NA	3865.42	3928.68	3905.86	3935.34
ENSMUSG00000060147|Serpinb6a	uniform	NA	NA	NA	NA	907.111	825.719	923.328	895.526
ENSMUSG00000027495|Fam210b	uniform	NA	NA	NA	NA	2361.63	2353.85	2337.18	2406.83
ENSMUSG00000024097|Srsf7	uniform	NA	NA	NA	NA	5084.01	5094.71	5077.81	5147.35
ENSMUSG00000046432|Bex3	uniform	NA	NA	NA	NA	6062.5	6096.41	6055.08	6124.41
ENSMUSG00000011114|Tbrg1	uniform	NA	NA	NA	NA	2784.34	2771.95	2750.65	2819.97
ENSMUSG00000044461|Shisa2	uniform	NA	NA	NA	NA	1814.81	1834.12	1794.95	1864.24
ENSMUSG00000074247|Dda1	uniform	NA	NA	NA	NA	2759.02	2739.89	2718.54	2787.57
ENSMUSG00000063446|Plppr1	uniform	NA	NA	NA	NA	1394.88	1394.32	1384.82	1453.64
ENSMUSG00000031990|Jam3	uniform	NA	NA	NA	NA	1819.53	1813.66	1801.4	1869.95
ENSMUSG00000062127|Cttnbp2nl	uniform	NA	NA	NA	NA	1387.47	1311.44	1387.43	1379.91
ENSMUSG00000016028|Celsr1	uniform	NA	NA	NA	NA	1451.06	1447.23	1433.27	1501.58
ENSMUSG00000048118|Arid4a	uniform	NA	NA	NA	NA	2020.88	2026.05	1989.55	2057.79
ENSMUSG00000086968|4933431E20Rik	uniform	NA	NA	NA	NA	381.404	295.72	353.959	363.58
ENSMUSG00000021277|Traf3	uniform	NA	NA	NA	NA	645.276	350.944	430.896	418.796
ENSMUSG00000019877|Serinc1	uniform	NA	NA	NA	NA	2861.57	2852.51	2819.95	2887.57
ENSMUSG00000028039|Efna3	uniform	NA	NA	NA	NA	939.501	1002.86	927.093	994.604
ENSMUSG00000039221|Rpl22l1	uniform	NA	NA	NA	NA	4088.25	4071.58	4059.98	4127.4
ENSMUSG00000048388|Fam171b	uniform	NA	NA	NA	NA	1626.75	1637.66	1612.55	1679.8
ENSMUSG00000026193|Fn1	uniform	NA	NA	NA	NA	541.763	456.014	539.86	523.26
ENSMUSG00000019817|Plagl1	uniform	NA	NA	NA	NA	868.106	855.994	836.77	903.98
ENSMUSG00000003814|Calr	uniform	NA	NA	NA	NA	4397.97	4382.25	4350.76	4417.4
ENSMUSG00000042035|Igsf3	uniform	NA	NA	NA	NA	982.571	963.036	949.433	1015.95
ENSMUSG00000015749|Anp32e	uniform	NA	NA	NA	NA	3442.89	3401.87	3382.93	3449.42
ENSMUSG00000022564|Grina	uniform	NA	NA	NA	NA	1850.47	1873.81	1829.6	1896.03
ENSMUSG00000115987|Vps28	uniform	NA	NA	NA	NA	3287.81	3270.19	3247.46	3313.75
ENSMUSG00000028010|Gar1	uniform	NA	NA	NA	NA	2624.67	2654.07	2627.23	2690.94
ENSMUSG00000066149|Cdc26	uniform	NA	NA	NA	NA	3097.47	3154.47	3062.12	3128.31
ENSMUSG00000037787|Apopt1	uniform	NA	NA	NA	NA	807.468	691.382	776.183	757.398
ENSMUSG00000014075|Tctex1d2	uniform	NA	NA	NA	NA	1755.65	1636.6	1720.47	1702.54
ENSMUSG00000032803|Cdv3	uniform	NA	NA	NA	NA	1793.84	1782	1759.84	1825.57
ENSMUSG00000029621|Arpc1a	uniform	NA	NA	NA	NA	3516.81	3505.83	3475.98	3541.35
ENSMUSG00000015217|Hmgb3	uniform	NA	NA	NA	NA	5539.93	5468.23	5473.99	5533.58
ENSMUSG00000042712|Tceal9	uniform	NA	NA	NA	NA	5686.59	5669.33	5744.24	5734.62
ENSMUSG00000039278|Pcsk1n	uniform	NA	NA	NA	NA	1463.5	1458.26	1452.11	1517.34
ENSMUSG00000031536|Polb	uniform	NA	NA	NA	NA	2411.6	2395.46	2368.69	2433.73
ENSMUSG00000022231|Sema5a	uniform	NA	NA	NA	NA	784.932	781.352	759.58	824.549
ENSMUSG00000013033|Adgrl1	uniform	NA	NA	NA	NA	1663.79	1656.11	1638.92	1703.87
ENSMUSG00000027012|Dync1i2	uniform	NA	NA	NA	NA	2704.15	2686.9	2667.08	2731.96
ENSMUSG00000030077|Chl1	uniform	NA	NA	NA	NA	547.886	506.159	516.37	570.972
ENSMUSG00000057265|Bbof1	uniform	NA	NA	NA	NA	554.151	347.276	431.847	411.658
ENSMUSG00000029545|Acads	uniform	NA	NA	NA	NA	1185.92	1184.6	1156.37	1220.75
ENSMUSG00000094500|Smim18	uniform	NA	NA	NA	NA	1051.44	1044.09	1020.34	1084.72
ENSMUSG00000028394|Pole3	uniform	NA	NA	NA	NA	2218.78	2196.45	2182.15	2246.44
ENSMUSG00000055371|Stam2	uniform	NA	NA	NA	NA	1129.79	960.793	1040.91	1024.9
ENSMUSG00000040037|Negr1	uniform	NA	NA	NA	NA	970.843	961.629	970.816	1025.67
ENSMUSG00000039735|Fnbp1l	uniform	NA	NA	NA	NA	2958.96	2939.47	2915.25	2979.28
ENSMUSG00000031119|Gpc4	uniform	NA	NA	NA	NA	1419.3	1407.28	1385.5	1449.53
ENSMUSG00000000902|Smarcb1	uniform	NA	NA	NA	NA	3938.52	3912.14	3899.07	3962.69
ENSMUSG00000026605|Cenpf	uniform	NA	NA	NA	NA	778.618	770.143	755.513	819.073
ENSMUSG00000071252|2210408I21Rik	uniform	NA	NA	NA	NA	380.861	289.978	382.002	353.519
ENSMUSG00000033578|Tmem35a	uniform	NA	NA	NA	NA	1203.8	1197.18	1178.18	1241.72
ENSMUSG00000022521|Crebbp	uniform	NA	NA	NA	NA	2188.73	2052.26	2154.9	2115.75
ENSMUSG00000031754|Nudt21	uniform	NA	NA	NA	NA	3974.44	3966.24	3939.48	4002.82
ENSMUSG00000055024|Ep300	uniform	NA	NA	NA	NA	636.011	542.649	640.204	605.929
ENSMUSG00000044164|Rnf182	uniform	NA	NA	NA	NA	1499.76	1483.37	1464.37	1527.55
ENSMUSG00000028795|Ccdc28b	uniform	NA	NA	NA	NA	2215.35	2212.22	2182	2245.17
ENSMUSG00000042572|Ube2q1	uniform	NA	NA	NA	NA	1081.56	973.676	1057.36	1036.71
ENSMUSG00000037349|Nudt22	uniform	NA	NA	NA	NA	808.265	712.501	801.57	775.26
ENSMUSG00000027993|Trim2	uniform	NA	NA	NA	NA	3106.05	3084.66	3156.58	3147.25
ENSMUSG00000051950|B3glct	uniform	NA	NA	NA	NA	862.681	763.89	834.05	826.386
ENSMUSG00000091625|Lsm5	uniform	NA	NA	NA	NA	2471.33	2456.57	2436.14	2498.44
ENSMUSG00000042198|Chchd7	uniform	NA	NA	NA	NA	1527.87	1432.59	1498.43	1494.66
ENSMUSG00000021936|Mapk8	uniform	NA	NA	NA	NA	1445.07	1427.65	1403.97	1466.04
ENSMUSG00000037697|Ddhd1	uniform	NA	NA	NA	NA	843.098	724.794	812.004	786.757
ENSMUSG00000029777|Gars	uniform	NA	NA	NA	NA	2359.26	2350.94	2334.49	2396.43
ENSMUSG00000030691|Fchsd2	uniform	NA	NA	NA	NA	925.453	839.023	922.581	900.368
ENSMUSG00000027423|Snx5	uniform	NA	NA	NA	NA	1645.13	1622.63	1605.27	1666.5
ENSMUSG00000000560|Gabra2	uniform	NA	NA	NA	NA	1028.61	1003.22	989.25	1050.02
ENSMUSG00000022422|Dscc1	uniform	NA	NA	NA	NA	629.716	581.432	611.519	642.163
ENSMUSG00000046404|Yod1	uniform	NA	NA	NA	NA	835.188	721.39	800.799	782.092
ENSMUSG00000039860|Srrm3	uniform	NA	NA	NA	NA	646.127	632.632	612.462	673.094
ENSMUSG00000020181|Nav3	uniform	NA	NA	NA	NA	463.382	449.355	429.865	490.417
ENSMUSG00000042045|Sln	uniform	NA	NA	NA	NA	442.433	424.272	403.536	464.071
ENSMUSG00000030401|Rtn2	uniform	NA	NA	NA	NA	1387.44	1379.98	1362.4	1422.92
ENSMUSG00000072235|Tuba1a	uniform	NA	NA	NA	NA	1062.84	1047.02	1028.76	1089.22
ENSMUSG00000020646|Mboat2	uniform	NA	NA	NA	NA	943.357	840.785	911.222	901.107
ENSMUSG00000019210|Atp6v1e1	uniform	NA	NA	NA	NA	3057.75	3048.93	3022.46	3082.77
ENSMUSG00000034424|Gcsh	uniform	NA	NA	NA	NA	1942.07	1960.15	1933.95	1994.18
ENSMUSG00000017144|Rnd3	uniform	NA	NA	NA	NA	2247.4	2237.68	2294.75	2297.82
ENSMUSG00000040385|Ppp1ca	uniform	NA	NA	NA	NA	4688.03	4676.8	4661.68	4721.78
ENSMUSG00000020492|Ska2	uniform	NA	NA	NA	NA	656.904	584.944	671.094	645.009
ENSMUSG00000020894|Vamp2	uniform	NA	NA	NA	NA	1731.14	1709.42	1686.39	1746.31
ENSMUSG00000031284|Pak3	uniform	NA	NA	NA	NA	2350.47	2340.04	2397.29	2399.95
ENSMUSG00000007041|Clic1	uniform	NA	NA	NA	NA	3700.31	3743.45	3672.12	3732.01
ENSMUSG00000017550|Atad5	uniform	NA	NA	NA	NA	767.302	750.624	734.584	794.462
ENSMUSG00000045095|Magi1	uniform	NA	NA	NA	NA	808.673	809.479	802.348	862.168
ENSMUSG00000064264|Zfp428	uniform	NA	NA	NA	NA	3638.15	3650.62	3621.58	3681.39
ENSMUSG00000025217|Btrc	uniform	NA	NA	NA	NA	990.963	857.201	948.697	916.68
ENSMUSG00000020607|Fam84a	uniform	NA	NA	NA	NA	678.22	664.36	638.516	697.965
ENSMUSG00000044337|Ackr3	uniform	NA	NA	NA	NA	677.298	665.493	649.505	708.755
ENSMUSG00000020716|Nf1	uniform	NA	NA	NA	NA	634.411	542.061	632.614	601.208
ENSMUSG00000019796|Lrp11	uniform	NA	NA	NA	NA	1044.07	1038.54	1012.68	1071.49
ENSMUSG00000021125|Arg2	uniform	NA	NA	NA	NA	968.555	975.147	937.804	996.62
ENSMUSG00000032101|Ddx25	uniform	NA	NA	NA	NA	1167.86	1116.38	1107.21	1165.99
ENSMUSG00000009293|Ube2g2	uniform	NA	NA	NA	NA	2542.78	2527.01	2593.84	2585.71
ENSMUSG00000023367|Tmem176a	uniform	NA	NA	NA	NA	482.697	404.052	516.222	462.728
ENSMUSG00000056735|A930024E05Rik	uniform	NA	NA	NA	NA	908.117	900.593	889.843	948.397
ENSMUSG00000020069|Hnrnph3	uniform	NA	NA	NA	NA	3903.38	3894.6	3874.69	3933.17
ENSMUSG00000056758|Hmga2	uniform	NA	NA	NA	NA	405.223	393.265	376.035	434.499
ENSMUSG00000044548|Dact1	uniform	NA	NA	NA	NA	424.843	388.359	364.641	422.927
ENSMUSG00000040028|Elavl1	uniform	NA	NA	NA	NA	2883.98	2855.52	2845.28	2903.41
ENSMUSG00000022346|Myc	uniform	NA	NA	NA	NA	777.498	769.149	749.21	807.266
ENSMUSG00000034285|Nipsnap1	uniform	NA	NA	NA	NA	2753.25	2747.46	2724.26	2782.18
ENSMUSG00000001761|Smo	uniform	NA	NA	NA	NA	1058.84	1048.39	1032.25	1090.08
ENSMUSG00000026669|Mcm10	uniform	NA	NA	NA	NA	331.949	315.923	302.371	360.094
ENSMUSG00000038250|Usp38	uniform	NA	NA	NA	NA	656.755	574.197	666.018	631.903
ENSMUSG00000015806|Qdpr	uniform	NA	NA	NA	NA	1487.81	1381.15	1459.01	1438.83
ENSMUSG00000031796|Cfap20	uniform	NA	NA	NA	NA	2706.8	2705.28	2677.03	2734.45
ENSMUSG00000026360|Rgs2	uniform	NA	NA	NA	NA	1001.37	988.742	1046.82	1046.13
ENSMUSG00000052299|Ltn1	uniform	NA	NA	NA	NA	647.843	570.751	661.648	628.134
ENSMUSG00000030231|Plekha5	uniform	NA	NA	NA	NA	651.53	550.775	623.333	607.858
ENSMUSG00000021175|Cdca7l	uniform	NA	NA	NA	NA	382.391	363.62	347.177	404.058
ENSMUSG00000045160|Bola3	uniform	NA	NA	NA	NA	1985.98	1979.79	1951.84	2008.39
ENSMUSG00000020277|Pfkl	uniform	NA	NA	NA	NA	2174.29	2163.2	2141.47	2197.88
ENSMUSG00000015013|Trappc2l	uniform	NA	NA	NA	NA	2893.35	2874.62	2850.57	2906.97
ENSMUSG00000024750|Zfand5	uniform	NA	NA	NA	NA	3475.59	3471.69	3455.16	3511.56
ENSMUSG00000024590|Lmnb1	uniform	NA	NA	NA	NA	3371.85	3373.75	3357.16	3413.34
ENSMUSG00000047407|Tgif1	uniform	NA	NA	NA	NA	911.212	893.496	880.349	936.452
ENSMUSG00000068040|Tm9sf4	uniform	NA	NA	NA	NA	1010.51	927.611	1012.03	983.575
ENSMUSG00000010505|Myt1	uniform	NA	NA	NA	NA	749.908	764.889	772.983	805.742
ENSMUSG00000030774|Pak1	uniform	NA	NA	NA	NA	1808.3	1790.63	1771.36	1827.16
ENSMUSG00000037278|Tmem97	uniform	NA	NA	NA	NA	964.901	932.429	919.057	974.848
ENSMUSG00000020280|Pus10	uniform	NA	NA	NA	NA	617.46	518.857	601.806	574.626
ENSMUSG00000029086|Prom1	uniform	NA	NA	NA	NA	944.387	931.286	911.219	966.877
ENSMUSG00000044348|Slc25a53	uniform	NA	NA	NA	NA	384.963	266.372	345.501	322.011
ENSMUSG00000039621|Prex1	uniform	NA	NA	NA	NA	1131.43	1124.71	1097.46	1153.04
ENSMUSG00000022442|Ttll1	uniform	NA	NA	NA	NA	1474.81	1472.33	1444.49	1500.01
ENSMUSG00000025144|Cenpx	uniform	NA	NA	NA	NA	2463.59	2451.94	2434	2489.45
ENSMUSG00000005360|Slc1a3	uniform	NA	NA	NA	NA	705.482	614.993	598.369	653.719
ENSMUSG00000026377|Nifk	uniform	NA	NA	NA	NA	2113.75	2033.58	2126.48	2088.89
ENSMUSG00000008855|Hdac5	uniform	NA	NA	NA	NA	1556.89	1545.71	1520.31	1575.36
ENSMUSG00000038267|Slc22a23	uniform	NA	NA	NA	NA	343.509	279.585	339.945	334.633
ENSMUSG00000029769|Ccdc136	uniform	NA	NA	NA	NA	1636.24	1623.16	1635.94	1677.85
ENSMUSG00000086290|Snhg12	uniform	NA	NA	NA	NA	1712.66	1606.58	1692.28	1661.21
ENSMUSG00000042750|Bex2	uniform	NA	NA	NA	NA	5289.3	5284.61	5267.62	5322.01
ENSMUSG00000055639|Dach1	uniform	NA	NA	NA	NA	853.935	841.52	824.171	878.4
ENSMUSG00000113835|Gm19554	uniform	NA	NA	NA	NA	609.004	604.168	582.739	636.828
ENSMUSG00000039704|Lmbrd2	uniform	NA	NA	NA	NA	651.992	563.707	650.816	617.588
ENSMUSG00000052187|Hbb-y	uniform	NA	NA	NA	NA	2397.82	2284.31	2364.58	2338.19
ENSMUSG00000032249|Anp32a	uniform	NA	NA	NA	NA	5456.24	5445.85	5425.57	5479.43
ENSMUSG00000022961|Son	uniform	NA	NA	NA	NA	5038.62	5030.75	5006.44	5060.3
ENSMUSG00000028873|Cdca8	uniform	NA	NA	NA	NA	875.338	853.646	834.565	888.311
ENSMUSG00000035184|Fam124a	uniform	NA	NA	NA	NA	632.304	554.744	607.35	608.417
ENSMUSG00000033545|Znrf1	uniform	NA	NA	NA	NA	2182.81	2164.87	2159	2212.17
ENSMUSG00000036427|Gpi1	uniform	NA	NA	NA	NA	2871.66	2856.8	2840.02	2893.17
ENSMUSG00000074093|Svip	uniform	NA	NA	NA	NA	1233.8	1221.4	1259.71	1274.4
ENSMUSG00000027394|Ttl	uniform	NA	NA	NA	NA	1010.39	997.002	981.961	1034.95
ENSMUSG00000066621|Tecpr1	uniform	NA	NA	NA	NA	1289.29	1287.35	1272.13	1324.8
ENSMUSG00000005583|Mef2c	uniform	NA	NA	NA	NA	1031.91	1024.32	1003.8	1056.46
ENSMUSG00000021706|Zfyve16	uniform	NA	NA	NA	NA	671.527	574.132	638.745	626.725
ENSMUSG00000022816|Fstl1	uniform	NA	NA	NA	NA	892.386	867.173	850.643	903.039
ENSMUSG00000032737|Inppl1	uniform	NA	NA	NA	NA	926.998	913.546	900.189	952.522
ENSMUSG00000004562|Arhgef40	uniform	NA	NA	NA	NA	673.164	659.476	648.251	700.425
ENSMUSG00000004633|Chn2	uniform	NA	NA	NA	NA	885.855	874.042	938.764	926.208
ENSMUSG00000043290|Zfp784	uniform	NA	NA	NA	NA	369.195	286.809	375.625	338.892
ENSMUSG00000046709|Mapk10	uniform	NA	NA	NA	NA	626.059	593.835	575.471	627.499
ENSMUSG00000070473|Cldn3	uniform	NA	NA	NA	NA	803.252	802.8	793.893	845.539
ENSMUSG00000038121|Fam210a	uniform	NA	NA	NA	NA	730.631	652.262	723.855	703.902
ENSMUSG00000031671|Setd6	uniform	NA	NA	NA	NA	834.462	746.421	812.013	798.039
ENSMUSG00000015289|Lage3	uniform	NA	NA	NA	NA	2448.04	2437.3	2413.35	2464.85
ENSMUSG00000054115|Skp2	uniform	NA	NA	NA	NA	1011.33	1002.27	1004.42	1053.75
ENSMUSG00000047187|Rab2a	uniform	NA	NA	NA	NA	4261.57	4265.64	4264.13	4312.99
ENSMUSG00000006941|Eif1b	uniform	NA	NA	NA	NA	5699.25	5848.04	5674.48	5725.82
ENSMUSG00000031629|Cenpu	uniform	NA	NA	NA	NA	659.489	649.892	630.817	682.061
ENSMUSG00000069272|Hist1h2ae	uniform	NA	NA	NA	NA	812.257	810.586	787.956	839.156
ENSMUSG00000033032|Afap1l1	uniform	NA	NA	NA	NA	454.6	378.205	463.098	429.206
ENSMUSG00000030512|Snrpa1	uniform	NA	NA	NA	NA	3879.94	3888.07	3874.75	3925.72
ENSMUSG00000019878|Hsf2	uniform	NA	NA	NA	NA	795.786	699.762	775.685	750.607
ENSMUSG00000064061|Dzip3	uniform	NA	NA	NA	NA	1877.93	1776.72	1878	1827.49
ENSMUSG00000030279|C2cd5	uniform	NA	NA	NA	NA	597.273	519.007	591.585	569.748
ENSMUSG00000018068|Ints2	uniform	NA	NA	NA	NA	997.976	913.399	994.632	964.139
ENSMUSG00000051319|1500011K16Rik	uniform	NA	NA	NA	NA	1839.61	1808.46	1794.34	1844.86
ENSMUSG00000043639|Rbm20	uniform	NA	NA	NA	NA	478.851	458.92	454.768	504.805
ENSMUSG00000028949|Smarcd3	uniform	NA	NA	NA	NA	2672.66	2702.77	2708.85	2722.68
ENSMUSG00000032555|Topbp1	uniform	NA	NA	NA	NA	1092.37	1085.39	1066.31	1116.31
ENSMUSG00000027692|Tnik	uniform	NA	NA	NA	NA	1437.05	1436.06	1405.54	1455.43
ENSMUSG00000039410|Prdm16	uniform	NA	NA	NA	NA	610.966	596.677	587.668	637.522
ENSMUSG00000027210|Meis2	uniform	NA	NA	NA	NA	5072.07	5135.17	5112.93	5121.86
ENSMUSG00000003452|Bicd1	uniform	NA	NA	NA	NA	979.911	968.274	944.78	994.504
ENSMUSG00000029173|Sepsecs	uniform	NA	NA	NA	NA	382.033	273.205	353.234	322.869
ENSMUSG00000035585|Tsen34	uniform	NA	NA	NA	NA	2429.62	2420.13	2400.92	2450.57
ENSMUSG00000033740|St18	uniform	NA	NA	NA	NA	878.928	888.236	883.156	928.496
ENSMUSG00000039356|Exosc2	uniform	NA	NA	NA	NA	700.385	637.341	675.547	686.886
ENSMUSG00000055373|Fut9	uniform	NA	NA	NA	NA	848.682	835.218	818.97	868.461
ENSMUSG00000027304|Rtf1	uniform	NA	NA	NA	NA	4433.81	4431.17	4422.35	4471.76
ENSMUSG00000040631|Dok4	uniform	NA	NA	NA	NA	981.336	985.097	995.208	1030.63
ENSMUSG00000021537|Cetn3	uniform	NA	NA	NA	NA	4057.81	4034.87	4018.31	4067.6
ENSMUSG00000027316|Gfra4	uniform	NA	NA	NA	NA	528.181	509.182	500.796	550.051
ENSMUSG00000062184|Hs6st2	uniform	NA	NA	NA	NA	920.803	920.698	895.773	944.815
ENSMUSG00000037887|Dusp8	uniform	NA	NA	NA	NA	1037.04	1050.41	1034.96	1083.77
ENSMUSG00000029108|Pcdh7	uniform	NA	NA	NA	NA	626.681	621.857	632.88	670.601
ENSMUSG00000043542|Zc2hc1a	uniform	NA	NA	NA	NA	1729.46	1723.73	1699.12	1747.73
ENSMUSG00000062175|Tgif2	uniform	NA	NA	NA	NA	1865.72	1841.32	1841.95	1889.72
ENSMUSG00000028613|Lrp8	uniform	NA	NA	NA	NA	1646.31	1660.58	1667.67	1694.68
ENSMUSG00000020668|Kif3c	uniform	NA	NA	NA	NA	1280.94	1275.73	1260.06	1308.32
ENSMUSG00000021190|Lgmn	uniform	NA	NA	NA	NA	1389.61	1286.18	1397.44	1334.38
ENSMUSG00000053253|Ndfip2	uniform	NA	NA	NA	NA	2191.61	2173.66	2153.36	2201.53
ENSMUSG00000028937|Acot7	uniform	NA	NA	NA	NA	1747.64	1715.18	1696.95	1745.12
ENSMUSG00000020718|Polg2	uniform	NA	NA	NA	NA	471.034	386.942	464.855	435.072
ENSMUSG00000029442|Wdr66	uniform	NA	NA	NA	NA	411.773	400.515	382.361	430.49
ENSMUSG00000003062|Stard3nl	uniform	NA	NA	NA	NA	2236.72	2224.15	2204.25	2252.23
ENSMUSG00000063160|Numbl	uniform	NA	NA	NA	NA	1370.18	1392.21	1348.79	1396.73
ENSMUSG00000042772|Smg7	uniform	NA	NA	NA	NA	551.667	445.144	529.006	493.063
ENSMUSG00000041119|Pde9a	uniform	NA	NA	NA	NA	911.803	891.292	866.575	914.293
ENSMUSG00000055447|Cd47	uniform	NA	NA	NA	NA	2471.7	2461.49	2446.33	2494.04
ENSMUSG00000030770|Parva	uniform	NA	NA	NA	NA	518.189	506.575	484.54	532.149
ENSMUSG00000025006|Sorbs1	uniform	NA	NA	NA	NA	834.582	746.734	830.364	794.228
ENSMUSG00000020810|Cygb	uniform	NA	NA	NA	NA	604.622	595.619	574.281	621.765
ENSMUSG00000048376|F2r	uniform	NA	NA	NA	NA	2175.54	2173.9	2203.45	2221.25
ENSMUSG00000022751|Nit2	uniform	NA	NA	NA	NA	1550.13	1531.7	1517.64	1564.92
ENSMUSG00000025228|Actr1a	uniform	NA	NA	NA	NA	2318.02	2306.24	2279.77	2326.99
ENSMUSG00000028419|Chmp5	uniform	NA	NA	NA	NA	3636.23	3653.82	3605.08	3652.29
ENSMUSG00000075266|Cenpw	uniform	NA	NA	NA	NA	1007.77	1056.33	976.194	1023.2
ENSMUSG00000022037|Clu	uniform	NA	NA	NA	NA	532.566	521.03	504.504	551.485
ENSMUSG00000028212|Ccne2	uniform	NA	NA	NA	NA	364.411	351.549	331.749	378.639
ENSMUSG00000020167|Tcf3	uniform	NA	NA	NA	NA	2930.15	2897.67	2878.06	2924.95
ENSMUSG00000025427|Rnf165	uniform	NA	NA	NA	NA	2277.36	2297.74	2271.92	2318.8
ENSMUSG00000022957|Itsn1	uniform	NA	NA	NA	NA	689.763	656.292	645.523	692.389
ENSMUSG00000027452|Acss1	uniform	NA	NA	NA	NA	587.957	583.128	564.861	611.672
ENSMUSG00000024135|Srbd1	uniform	NA	NA	NA	NA	812.079	703.738	771.671	750.528
ENSMUSG00000038502|Ptov1	uniform	NA	NA	NA	NA	4128.79	4114.03	4091.56	4138.33
ENSMUSG00000000088|Cox5a	uniform	NA	NA	NA	NA	6121.74	6102.75	6080.49	6127.18
ENSMUSG00000058446|Znrf2	uniform	NA	NA	NA	NA	790.623	766.319	744.128	790.812
ENSMUSG00000049295|Zfp219	uniform	NA	NA	NA	NA	1145.2	1148.98	1124.03	1170.64
ENSMUSG00000040888|Gfer	uniform	NA	NA	NA	NA	1499.85	1477.84	1460.94	1507.48
ENSMUSG00000033214|Slitrk5	uniform	NA	NA	NA	NA	701.487	476.009	553.595	522.523
ENSMUSG00000041012|Cmtm8	uniform	NA	NA	NA	NA	728.629	703.412	693.86	740.369
ENSMUSG00000021027|Ralgapa1	uniform	NA	NA	NA	NA	725.939	638.106	721.588	684.579
ENSMUSG00000025025|Mxi1	uniform	NA	NA	NA	NA	709.914	630.933	698.34	677.235
ENSMUSG00000038160|Atg5	uniform	NA	NA	NA	NA	1660.56	1570.35	1652.17	1616.61
ENSMUSG00000078762|Haus5	uniform	NA	NA	NA	NA	675.073	621.974	609.197	655.442
ENSMUSG00000022321|Cdh10	uniform	NA	NA	NA	NA	558.55	506.812	565.773	553.043
ENSMUSG00000038065|Mturn	uniform	NA	NA	NA	NA	662.022	658.298	630.576	676.786
ENSMUSG00000069171|Nr2f1	uniform	NA	NA	NA	NA	3457.72	3442.92	3506.36	3489.12
ENSMUSG00000026520|Pycr2	uniform	NA	NA	NA	NA	2026.92	1988.06	1973.71	2019.89
ENSMUSG00000059791|Nrm	uniform	NA	NA	NA	NA	906.075	874.231	859.967	906.011
ENSMUSG00000029587|Zfp12	uniform	NA	NA	NA	NA	778.664	703.659	789.298	749.695
ENSMUSG00000027968|Larp7	uniform	NA	NA	NA	NA	1903.38	1879.67	1858.82	1904.73
ENSMUSG00000024238|Zeb1	uniform	NA	NA	NA	NA	760.73	777.12	742.444	788.248
ENSMUSG00000019303|Psmc3ip	uniform	NA	NA	NA	NA	1846.96	1840.94	1842.42	1886.7
ENSMUSG00000020811|Wscd1	uniform	NA	NA	NA	NA	757.582	757.84	732.685	778.409
ENSMUSG00000028191|Bcl10	uniform	NA	NA	NA	NA	1928.91	1816.82	1891.46	1862.53
ENSMUSG00000063077|Kif1b	uniform	NA	NA	NA	NA	3383.66	3368.72	3355.25	3400.93
ENSMUSG00000028692|Akr1a1	uniform	NA	NA	NA	NA	5056.4	5029.99	4990.76	5036.3
ENSMUSG00000084957|Bbip1	uniform	NA	NA	NA	NA	2973.2	2905.65	2943.53	2951.09
ENSMUSG00000028020|Glrb	uniform	NA	NA	NA	NA	581.298	474.783	537.292	520.183
ENSMUSG00000026623|Lpgat1	uniform	NA	NA	NA	NA	1010.89	903.081	970.859	948.399
ENSMUSG00000019370|Calm3	uniform	NA	NA	NA	NA	3763.33	3765.51	3743.57	3788.89
ENSMUSG00000019179|Mdh2	uniform	NA	NA	NA	NA	5332.44	5239.19	5223.4	5268.71
ENSMUSG00000039682|Lap3	uniform	NA	NA	NA	NA	1324.78	1301.64	1283.85	1329.17
ENSMUSG00000029178|Klf3	uniform	NA	NA	NA	NA	1430.62	1433.15	1405.97	1451.11
ENSMUSG00000021906|Oxnad1	uniform	NA	NA	NA	NA	1037.21	946.885	1014.58	991.725
ENSMUSG00000008683|Rps15a	uniform	NA	NA	NA	NA	8175.58	8141.98	8149.7	8186.75
ENSMUSG00000053012|Krcc1	uniform	NA	NA	NA	NA	1348.65	1315.35	1292.43	1337.18
ENSMUSG00000035885|Cox8a	uniform	NA	NA	NA	NA	5870.46	5857.1	5836.8	5881.53
ENSMUSG00000033237|Arid2	uniform	NA	NA	NA	NA	1440.87	1337.84	1426.14	1382.55
ENSMUSG00000002833|Hdgfl2	uniform	NA	NA	NA	NA	2515.93	2396.38	2470.04	2441.07
ENSMUSG00000021986|Amer2	uniform	NA	NA	NA	NA	2746.4	2729.57	2712.34	2756.91
ENSMUSG00000025609|Mkln1	uniform	NA	NA	NA	NA	1537.6	1294.37	1362.37	1338.84
ENSMUSG00000028047|Thbs3	uniform	NA	NA	NA	NA	1162.91	1163.86	1138.25	1182.71
ENSMUSG00000063334|Krr1	uniform	NA	NA	NA	NA	1614.87	1547.14	1592.66	1591.49
ENSMUSG00000002797|Ggct	uniform	NA	NA	NA	NA	614.638	603.946	585.494	629.789
ENSMUSG00000027797|Dclk1	uniform	NA	NA	NA	NA	677.422	657.688	639.528	683.815
ENSMUSG00000027805|Pfn2	uniform	NA	NA	NA	NA	3572.92	3571.44	3540.76	3585.03
ENSMUSG00000048175|Asb8	uniform	NA	NA	NA	NA	1051.59	957.388	1016.88	1001.64
ENSMUSG00000028076|Cd1d1	uniform	NA	NA	NA	NA	1634.12	1635.55	1621.32	1665.18
ENSMUSG00000026987|Baz2b	uniform	NA	NA	NA	NA	2125.54	2116.42	2138.31	2160.18
ENSMUSG00000022601|Zbtb11	uniform	NA	NA	NA	NA	718.174	606.017	682.539	649.716
ENSMUSG00000022122|Ednrb	uniform	NA	NA	NA	NA	295.687	294.039	279.626	323.165
ENSMUSG00000050796|B3galt6	uniform	NA	NA	NA	NA	1297.77	1184.12	1251.7	1227.64
ENSMUSG00000053024|Cntn2	uniform	NA	NA	NA	NA	481.28	466.086	450.543	494.015
ENSMUSG00000031149|Praf2	uniform	NA	NA	NA	NA	1844.57	1758.44	1835.47	1801.66
ENSMUSG00000029781|Fkbp9	uniform	NA	NA	NA	NA	457.642	437.474	423.408	466.6
ENSMUSG00000020733|Slc9a3r1	uniform	NA	NA	NA	NA	479.303	469.766	449.235	492.36
ENSMUSG00000033760|Rbm4b	uniform	NA	NA	NA	NA	2310.46	2289.85	2273.69	2316.81
ENSMUSG00000056851|Pcbp2	uniform	NA	NA	NA	NA	4335.89	4334.25	4313.3	4356.35
ENSMUSG00000025969|Nrp2	uniform	NA	NA	NA	NA	616.318	602.533	623.468	645.573
ENSMUSG00000047181|Samd14	uniform	NA	NA	NA	NA	2730.46	2717.76	2690.06	2733.08
ENSMUSG00000029910|Mad2l1	uniform	NA	NA	NA	NA	466.47	450.177	432.866	475.773
ENSMUSG00000046402|Rbp1	uniform	NA	NA	NA	NA	1783.21	1813.96	1794.25	1826.07
ENSMUSG00000030145|Zfp248	uniform	NA	NA	NA	NA	395.664	319.577	386.44	362.442
ENSMUSG00000039578|Ccser1	uniform	NA	NA	NA	NA	513.791	499.212	485.394	528.252
ENSMUSG00000038070|Cntln	uniform	NA	NA	NA	NA	983.17	974.154	962.943	1005.78
ENSMUSG00000024998|Plce1	uniform	NA	NA	NA	NA	337.952	324.269	308.015	350.827
ENSMUSG00000005078|Jkamp	uniform	NA	NA	NA	NA	2622.01	2634.53	2595.17	2637.9
ENSMUSG00000078584|AU022252	uniform	NA	NA	NA	NA	1024.98	947.344	1024.57	990.071
ENSMUSG00000031785|Adgrg1	uniform	NA	NA	NA	NA	2081.06	2067.41	2108.3	2110.1
ENSMUSG00000021807|Rtraf	uniform	NA	NA	NA	NA	5139.14	5132.65	5126.28	5168.89
ENSMUSG00000026878|Rab14	uniform	NA	NA	NA	NA	4291.75	4264.26	4229.82	4272.33
ENSMUSG00000021048|Mthfd1	uniform	NA	NA	NA	NA	1073.85	1062.64	1043.32	1085.79
ENSMUSG00000030519|Apba2	uniform	NA	NA	NA	NA	1903.03	1845.53	1824.15	1866.61
ENSMUSG00000024889|Rce1	uniform	NA	NA	NA	NA	1277.19	1193.39	1241.82	1235.81
ENSMUSG00000004897|Hdgf	uniform	NA	NA	NA	NA	2844.97	2823.12	2814.92	2857.33
ENSMUSG00000031016|Wee1	uniform	NA	NA	NA	NA	524.924	518.299	494.241	536.569
ENSMUSG00000030707|Coro1a	uniform	NA	NA	NA	NA	1130.64	1105.92	1088.21	1130.53
ENSMUSG00000029471|Camkk2	uniform	NA	NA	NA	NA	1103.89	1102.94	1090.21	1132.45
ENSMUSG00000026121|Sema4c	uniform	NA	NA	NA	NA	1065.02	1058.55	1031	1073.19
ENSMUSG00000032064|Dixdc1	uniform	NA	NA	NA	NA	857.544	845.438	822.042	864.019
ENSMUSG00000004591|Pkn2	uniform	NA	NA	NA	NA	2169.76	2353.5	2136.82	2178.78
ENSMUSG00000022177|Haus4	uniform	NA	NA	NA	NA	774.288	758.193	744.653	786.583
ENSMUSG00000055917|Zfp277	uniform	NA	NA	NA	NA	1414.73	1349.22	1425.32	1391.06
ENSMUSG00000022673|Mcm4	uniform	NA	NA	NA	NA	580.892	570.073	555.192	596.968
ENSMUSG00000028278|Rragd	uniform	NA	NA	NA	NA	713.152	701.15	676.689	718.396
ENSMUSG00000026799|Med27	uniform	NA	NA	NA	NA	2024.02	2012.48	1985.92	2027.61
ENSMUSG00000051671|Coa6	uniform	NA	NA	NA	NA	1516.85	1427.03	1502.46	1468.56
ENSMUSG00000007815|Rhoa	uniform	NA	NA	NA	NA	2423.13	2385.67	2371.89	2413.33
ENSMUSG00000017631|Abr	uniform	NA	NA	NA	NA	568.555	544.382	530.948	572.361
ENSMUSG00000005362|Crbn	uniform	NA	NA	NA	NA	1002.35	913.231	970.827	954.615
ENSMUSG00000030199|Etv6	uniform	NA	NA	NA	NA	574.619	490.85	553.813	532.18
ENSMUSG00000000838|Fmr1	uniform	NA	NA	NA	NA	1610.2	1536.16	1582.41	1577.44
ENSMUSG00000040990|Sh3kbp1	uniform	NA	NA	NA	NA	670.478	655.819	636.379	677.621
ENSMUSG00000046364|Rpl27a	uniform	NA	NA	NA	NA	3766.83	3739.61	3723.33	3764.5
ENSMUSG00000033965|Slc16a2	uniform	NA	NA	NA	NA	1086.44	1069.35	1099.3	1110.47
ENSMUSG00000024593|Megf10	uniform	NA	NA	NA	NA	397.151	387.893	368.32	409.434
ENSMUSG00000021990|Spata13	uniform	NA	NA	NA	NA	658.97	643.309	625.187	666.265
ENSMUSG00000026939|Tmem141	uniform	NA	NA	NA	NA	613.533	522.453	582.833	563.507
ENSMUSG00000038417|Fig4	uniform	NA	NA	NA	NA	533.005	450.783	503.475	491.826
ENSMUSG00000101892|9130401M01Rik	uniform	NA	NA	NA	NA	1699.97	1683.45	1669.99	1710.98
ENSMUSG00000034165|Ccnd3	uniform	NA	NA	NA	NA	1250.93	1230.6	1212.45	1253.04
ENSMUSG00000007207|Stx1a	uniform	NA	NA	NA	NA	528.221	504.47	492.049	532.604
ENSMUSG00000056267|Cep70	uniform	NA	NA	NA	NA	1185.78	1178.72	1150.3	1190.8
ENSMUSG00000030647|Ndufc2	uniform	NA	NA	NA	NA	5348.8	5348.98	5320.37	5360.85
ENSMUSG00000034220|Gpc1	uniform	NA	NA	NA	NA	902.333	890.873	875.998	916.431
ENSMUSG00000018932|Map2k3	uniform	NA	NA	NA	NA	819.384	726.661	788.889	767.068
ENSMUSG00000036768|Kif15	uniform	NA	NA	NA	NA	374.584	318.815	344.59	359.05
ENSMUSG00000032582|Rbm6	uniform	NA	NA	NA	NA	2150.8	2086.34	2134.46	2126.47
ENSMUSG00000031370|Zrsr2	uniform	NA	NA	NA	NA	1707.16	1623.44	1691.05	1663.45
ENSMUSG00000029361|Nos1	uniform	NA	NA	NA	NA	428.98	409.557	393.693	433.584
ENSMUSG00000038628|Polr3k	uniform	NA	NA	NA	NA	3760.88	3758.22	3830.07	3798.05
ENSMUSG00000001016|Ilf2	uniform	NA	NA	NA	NA	4524.69	4499.62	4475.65	4515.48
ENSMUSG00000032172|Olfm2	uniform	NA	NA	NA	NA	1032.17	1045.13	1013.26	1053.08
ENSMUSG00000026893|Gca	uniform	NA	NA	NA	NA	691.102	650.76	635.226	675.004
ENSMUSG00000025410|Dctn2	uniform	NA	NA	NA	NA	3427.63	3365.23	3339.92	3379.68
ENSMUSG00000024505|Dtwd2	uniform	NA	NA	NA	NA	353.938	260.528	321.928	300.239
ENSMUSG00000022621|Rabl2	uniform	NA	NA	NA	NA	1075.99	972.608	1040.24	1012.28
ENSMUSG00000047409|Ctdspl	uniform	NA	NA	NA	NA	500.231	465.617	450.772	490.387
ENSMUSG00000005370|Msh6	uniform	NA	NA	NA	NA	884.785	859.331	845.657	885.194
ENSMUSG00000026827|Gpd2	uniform	NA	NA	NA	NA	1132.61	1073.05	1095.8	1112.57
ENSMUSG00000050323|Ndufaf6	uniform	NA	NA	NA	NA	1190.74	1110.44	1189.33	1149.9
ENSMUSG00000046658|Zfp316	uniform	NA	NA	NA	NA	503.491	422.079	497.264	461.509
ENSMUSG00000025867|Cplx2	uniform	NA	NA	NA	NA	1414.53	1438.43	1403.48	1442.85
ENSMUSG00000038533|Cbfa2t2	uniform	NA	NA	NA	NA	1066.4	1072.72	1115.56	1105.72
ENSMUSG00000040128|Pnrc1	uniform	NA	NA	NA	NA	4094.61	4058.4	4111.4	4097.69
ENSMUSG00000059534|Uqcr10	uniform	NA	NA	NA	NA	4451.68	4444.2	4423.64	4462.86
ENSMUSG00000051627|Hist1h1e	uniform	NA	NA	NA	NA	1620.17	1622.28	1586.83	1625.95
ENSMUSG00000037416|Dmxl1	uniform	NA	NA	NA	NA	578.456	497.35	572.616	536.401
ENSMUSG00000024862|Klc2	uniform	NA	NA	NA	NA	1371.59	1357.79	1331.11	1370.12
ENSMUSG00000027752|Exosc8	uniform	NA	NA	NA	NA	2187.73	2178.58	2165.56	2204.49
ENSMUSG00000022702|Hira	uniform	NA	NA	NA	NA	859.37	782.045	855.945	820.958
ENSMUSG00000031955|Bcar1	uniform	NA	NA	NA	NA	1405.11	1395.4	1385.56	1424.34
ENSMUSG00000059689|Zfp637	uniform	NA	NA	NA	NA	3191.31	3168.04	3138.55	3177.33
ENSMUSG00000057738|Sptan1	uniform	NA	NA	NA	NA	1523.97	1516.54	1497.3	1535.9
ENSMUSG00000097023|Mir9-3hg	uniform	NA	NA	NA	NA	3030.58	3012.44	2994.57	3033.05
ENSMUSG00000063698|Sfxn4	uniform	NA	NA	NA	NA	621.804	546.202	629.239	584.66
ENSMUSG00000038393|Txnip	uniform	NA	NA	NA	NA	587.208	525.317	571.429	563.711
ENSMUSG00000035964|Tmem59l	uniform	NA	NA	NA	NA	574.221	560.497	549.727	588.087
ENSMUSG00000006920|Ezh1	uniform	NA	NA	NA	NA	336.475	264.865	332.92	303.213
ENSMUSG00000032423|Syncrip	uniform	NA	NA	NA	NA	1652.22	1567.01	1631.8	1605.25
ENSMUSG00000033228|Scaf11	uniform	NA	NA	NA	NA	2496.17	2497.16	2474.56	2512.74
ENSMUSG00000025979|Mob4	uniform	NA	NA	NA	NA	2988.46	2974.88	2949.48	2987.56
ENSMUSG00000030869|Ndufab1	uniform	NA	NA	NA	NA	4041.9	4034.86	4015.55	4053.6
ENSMUSG00000001285|Myg1	uniform	NA	NA	NA	NA	1790.7	1774.83	1764.22	1802.22
ENSMUSG00000062981|Mrpl42	uniform	NA	NA	NA	NA	3522.07	3523.14	3471.32	3509.31
ENSMUSG00000025872|Thoc3	uniform	NA	NA	NA	NA	2217.3	2200.6	2185.96	2223.93
ENSMUSG00000035725|Prkx	uniform	NA	NA	NA	NA	824.845	802.133	781.724	819.691
ENSMUSG00000038876|Rnf146	uniform	NA	NA	NA	NA	2113.82	2106.4	2079.64	2117.56
ENSMUSG00000040738|Ints8	uniform	NA	NA	NA	NA	706.623	639.492	709.315	677.406
ENSMUSG00000033751|Gadd45gip1	uniform	NA	NA	NA	NA	3278.91	3258.44	3251.2	3289.01
ENSMUSG00000026421|Csrp1	uniform	NA	NA	NA	NA	399.171	379.185	359.916	397.714
ENSMUSG00000041417|Pik3r1	uniform	NA	NA	NA	NA	750.5	679.03	739.826	716.788
ENSMUSG00000008540|Mgst1	uniform	NA	NA	NA	NA	731.605	644.037	687.632	681.688
ENSMUSG00000038482|Tfdp1	uniform	NA	NA	NA	NA	1730.61	1724.04	1705.67	1743.18
ENSMUSG00000053110|Yap1	uniform	NA	NA	NA	NA	455.311	441.484	429.294	466.765
ENSMUSG00000031150|Ccdc120	uniform	NA	NA	NA	NA	476.937	401.713	477.986	439.176
ENSMUSG00000037353|Letmd1	uniform	NA	NA	NA	NA	963.451	881.99	942.777	919.43
ENSMUSG00000057863|Rpl36	uniform	NA	NA	NA	NA	7335.22	7312.41	7319.38	7349.77
ENSMUSG00000020571|Pdia6	uniform	NA	NA	NA	NA	5106.37	5110.29	5069.3	5106.57
ENSMUSG00000043857|Mgat5b	uniform	NA	NA	NA	NA	854.108	869.395	841.227	878.376
ENSMUSG00000021646|Mccc2	uniform	NA	NA	NA	NA	1052.99	984.218	1051.87	1021.28
ENSMUSG00000066278|Vps37b	uniform	NA	NA	NA	NA	2660.79	2648.71	2673.14	2685.77
ENSMUSG00000025571|Tnrc6c	uniform	NA	NA	NA	NA	1212.29	1205.94	1185.29	1222.32
ENSMUSG00000061787|Rps17	uniform	NA	NA	NA	NA	7916.89	7860.6	7848.41	7885.32
ENSMUSG00000022682|Rrn3	uniform	NA	NA	NA	NA	922.622	850.866	897.878	887.761
ENSMUSG00000027959|Sass6	uniform	NA	NA	NA	NA	909.037	840.542	900.986	877.43
ENSMUSG00000116883|AC164424.1	uniform	NA	NA	NA	NA	451.034	380.885	442.349	417.734
ENSMUSG00000033735|Spr	uniform	NA	NA	NA	NA	1576.08	1562.01	1549.44	1586.2
ENSMUSG00000022892|App	uniform	NA	NA	NA	NA	2347.02	2325.93	2318.63	2355.33
ENSMUSG00000041530|Ago1	uniform	NA	NA	NA	NA	1880.96	1880.17	1925.45	1916.76
ENSMUSG00000044328|Trp53i13	uniform	NA	NA	NA	NA	868.409	853.651	837.731	874.216
ENSMUSG00000020037|Rfx4	uniform	NA	NA	NA	NA	431.787	406.994	395.791	432.275
ENSMUSG00000036943|Rab8b	uniform	NA	NA	NA	NA	1097.78	1103.84	1136.61	1134.26
ENSMUSG00000020484|Xbp1	uniform	NA	NA	NA	NA	2133.12	2114.38	2097.96	2134.43
ENSMUSG00000039001|Rps21	uniform	NA	NA	NA	NA	5963.88	5928.46	5930.26	5964.92
ENSMUSG00000068250|Amn1	uniform	NA	NA	NA	NA	1893.79	1886.65	1857.59	1894.01
ENSMUSG00000031207|Msn	uniform	NA	NA	NA	NA	751.877	734.114	717.895	754.311
ENSMUSG00000004018|Fancl	uniform	NA	NA	NA	NA	723.639	704.317	689.219	725.576
ENSMUSG00000028393|Alad	uniform	NA	NA	NA	NA	1923.93	1928.69	1911.66	1947.95
ENSMUSG00000015478|Rnf5	uniform	NA	NA	NA	NA	3473.04	3444.91	3422.83	3459.11
ENSMUSG00000037315|Jade3	uniform	NA	NA	NA	NA	359.139	289.43	348.727	325.685
ENSMUSG00000022211|Carmil3	uniform	NA	NA	NA	NA	1056.06	1049.01	1033.16	1069.37
ENSMUSG00000036078|Sigmar1	uniform	NA	NA	NA	NA	1434.92	1424.24	1408.78	1444.88
ENSMUSG00000001248|Gramd1a	uniform	NA	NA	NA	NA	1934.34	1917.68	1893.03	1928.99
ENSMUSG00000027680|Fxr1	uniform	NA	NA	NA	NA	2122.37	2057.45	2110.41	2093.4
ENSMUSG00000019804|Snx3	uniform	NA	NA	NA	NA	3382.19	3355.11	3339.22	3375.12
ENSMUSG00000018476|Kdm6b	uniform	NA	NA	NA	NA	1845.24	1839.61	1813.84	1849.74
ENSMUSG00000023010|Tmbim6	uniform	NA	NA	NA	NA	3543.04	3479.53	3468.85	3504.75
ENSMUSG00000013089|Etv5	uniform	NA	NA	NA	NA	282.416	262.658	246.426	282.298
ENSMUSG00000031984|2810004N23Rik	uniform	NA	NA	NA	NA	2445.82	2434.22	2431.58	2467.36
ENSMUSG00000015755|Tab2	uniform	NA	NA	NA	NA	1250.22	1166.78	1217.66	1202.49
ENSMUSG00000043587|Pxylp1	uniform	NA	NA	NA	NA	1052.39	1055.04	1027.9	1063.6
ENSMUSG00000034892|Rps29	uniform	NA	NA	NA	NA	6827.05	6806.44	6792.93	6828.59
ENSMUSG00000006740|Kif5b	uniform	NA	NA	NA	NA	4452.42	4465.74	4397.27	4432.85
ENSMUSG00000004054|Map3k11	uniform	NA	NA	NA	NA	341.186	282.494	345.453	318.011
ENSMUSG00000031314|Taf1	uniform	NA	NA	NA	NA	1110.51	992.968	1068.02	1028.43
ENSMUSG00000037902|Sirpa	uniform	NA	NA	NA	NA	457.176	298.772	348.338	334.222
ENSMUSG00000062937|Mtap	uniform	NA	NA	NA	NA	1031.95	1007.14	993.073	1028.47
ENSMUSG00000074797|Itpa	uniform	NA	NA	NA	NA	2459.38	2370.83	2441.23	2406.17
ENSMUSG00000030000|Add2	uniform	NA	NA	NA	NA	919.112	900.871	879.081	914.38
ENSMUSG00000013236|Ptprs	uniform	NA	NA	NA	NA	2866.08	2850.86	2830.25	2865.53
ENSMUSG00000030956|Fam53b	uniform	NA	NA	NA	NA	836.686	822.024	872.074	857.294
ENSMUSG00000043445|Pgp	uniform	NA	NA	NA	NA	2151.73	2131.63	2117.08	2152.24
ENSMUSG00000002728|Naa20	uniform	NA	NA	NA	NA	2208.17	2203.22	2187.36	2222.47
ENSMUSG00000022641|Bbx	uniform	NA	NA	NA	NA	2675.91	2667.28	2629.4	2664.48
ENSMUSG00000029614|Rpl6	uniform	NA	NA	NA	NA	7975.55	7959.99	7954.68	7989.71
ENSMUSG00000036564|Ndrg4	uniform	NA	NA	NA	NA	722.041	709.804	689.014	724.007
ENSMUSG00000032076|Cadm1	uniform	NA	NA	NA	NA	549.009	452.248	514.436	486.967
ENSMUSG00000041073|Nacad	uniform	NA	NA	NA	NA	548.183	532.941	518.748	553.411
ENSMUSG00000020523|Fam114a2	uniform	NA	NA	NA	NA	2688.23	2670.02	2669.56	2704.21
ENSMUSG00000035863|Palm	uniform	NA	NA	NA	NA	2227.78	2215.55	2192.58	2227.22
ENSMUSG00000054871|Tmem158	uniform	NA	NA	NA	NA	1313.53	1317.32	1282.43	1317.01
ENSMUSG00000047648|Fbxo30	uniform	NA	NA	NA	NA	587.92	528.763	590.484	563.323
ENSMUSG00000056209|Npm3	uniform	NA	NA	NA	NA	2891.99	2869.36	2859.87	2894.39
ENSMUSG00000030726|Pold3	uniform	NA	NA	NA	NA	1159.73	1148.7	1127.8	1162.25
ENSMUSG00000027133|Nop10	uniform	NA	NA	NA	NA	4259.26	4294.14	4274.83	4293.69
ENSMUSG00000032314|Etfa	uniform	NA	NA	NA	NA	2324.55	2311.5	2291.74	2326.17
ENSMUSG00000028407|Smim27	uniform	NA	NA	NA	NA	865.961	845.232	825.111	859.536
ENSMUSG00000047649|Cd3eap	uniform	NA	NA	NA	NA	1498.91	1504.42	1488.03	1522.44
ENSMUSG00000001151|Pcnt	uniform	NA	NA	NA	NA	811.84	729.68	790.343	764.03
ENSMUSG00000022678|Nde1	uniform	NA	NA	NA	NA	1040.6	1023.97	1007.52	1041.86
ENSMUSG00000040389|Wdr47	uniform	NA	NA	NA	NA	1072.66	1063.97	1036.55	1070.9
ENSMUSG00000020669|Sh3yl1	uniform	NA	NA	NA	NA	775.758	733.239	755.349	767.544
ENSMUSG00000051989|Smim11	uniform	NA	NA	NA	NA	2894.1	2888.39	2861.45	2895.75
ENSMUSG00000019868|Vta1	uniform	NA	NA	NA	NA	2408.81	2396.75	2377.61	2411.91
ENSMUSG00000070493|Chchd2	uniform	NA	NA	NA	NA	7140.61	7118.26	7089.06	7123.31
ENSMUSG00000028551|Cdkn2c	uniform	NA	NA	NA	NA	446.68	433.236	419.628	453.677
ENSMUSG00000004535|Tax1bp1	uniform	NA	NA	NA	NA	3346.68	3339.12	3309.84	3343.87
ENSMUSG00000034928|Rnf44	uniform	NA	NA	NA	NA	990.032	908.768	965.941	942.762
ENSMUSG00000027454|Gins1	uniform	NA	NA	NA	NA	820.007	809.765	794.87	828.713
ENSMUSG00000028545|Bend5	uniform	NA	NA	NA	NA	1138	1133.91	1111.83	1145.62
ENSMUSG00000048142|Nat8l	uniform	NA	NA	NA	NA	437.607	355.239	406.054	388.948
ENSMUSG00000002808|Epdr1	uniform	NA	NA	NA	NA	873.532	866.269	852.594	886.303
ENSMUSG00000030990|Pgap2	uniform	NA	NA	NA	NA	862.781	795.409	843.686	829.065
ENSMUSG00000028274|Rngtt	uniform	NA	NA	NA	NA	1271.68	1186.85	1247.02	1220.48
ENSMUSG00000036644|Tbc1d9b	uniform	NA	NA	NA	NA	617.729	531.608	590.533	565.238
ENSMUSG00000017723|Wfdc2	uniform	NA	NA	NA	NA	451.99	441.611	423.5	457.102
ENSMUSG00000001305|Rrp15	uniform	NA	NA	NA	NA	2018.92	2000.6	1984.73	2018.29
ENSMUSG00000050471|Fam118b	uniform	NA	NA	NA	NA	1874.62	1874.84	1843.15	1876.67
ENSMUSG00000021597|Slf1	uniform	NA	NA	NA	NA	1763.36	1735.11	1725.1	1758.56
ENSMUSG00000054766|Set	uniform	NA	NA	NA	NA	4829.43	4809.41	4799.67	4833.12
ENSMUSG00000040563|Plppr2	uniform	NA	NA	NA	NA	840.375	830.128	812.406	845.825
ENSMUSG00000090626|Tex9	uniform	NA	NA	NA	NA	755.619	737.177	718.246	751.629
ENSMUSG00000062591|Tubb4a	uniform	NA	NA	NA	NA	943.435	935.525	920.958	954.334
ENSMUSG00000039601|Rcan2	uniform	NA	NA	NA	NA	403.111	390.98	466.412	424.339
ENSMUSG00000015143|Actn1	uniform	NA	NA	NA	NA	1010.13	997.093	983.857	1017.21
ENSMUSG00000026615|Eprs	uniform	NA	NA	NA	NA	3150.18	3086.55	3133.88	3119.85
ENSMUSG00000016495|Plgrkt	uniform	NA	NA	NA	NA	2823.73	2812.91	2789.36	2822.63
ENSMUSG00000039852|Rere	uniform	NA	NA	NA	NA	2044.01	2023.33	1993.38	2026.63
ENSMUSG00000052419|2610001J05Rik	uniform	NA	NA	NA	NA	2173.96	2107.99	2109.53	2141.19
ENSMUSG00000069769|Msi2	uniform	NA	NA	NA	NA	1266.02	1198.31	1246.26	1231.4
ENSMUSG00000022698|Naa50	uniform	NA	NA	NA	NA	1929.23	1898.61	1884.43	1917.46
ENSMUSG00000027433|Xrn2	uniform	NA	NA	NA	NA	2775.55	2662.29	2730.68	2695.29
ENSMUSG00000024833|Pola2	uniform	NA	NA	NA	NA	580.571	570.777	559.816	592.792
ENSMUSG00000040359|Ufl1	uniform	NA	NA	NA	NA	1274.96	1196.67	1256.18	1229.64
ENSMUSG00000059923|Grb2	uniform	NA	NA	NA	NA	1804.83	1790.39	1763.5	1796.47
ENSMUSG00000032504|Pdcd6ip	uniform	NA	NA	NA	NA	1287.84	1190.27	1250.35	1223.08
ENSMUSG00000065954|Tacc1	uniform	NA	NA	NA	NA	651.254	639.252	618.641	651.446
ENSMUSG00000053522|Lgals7	uniform	NA	NA	NA	NA	855.896	788.481	829.155	821.277
ENSMUSG00000031808|Slc27a1	uniform	NA	NA	NA	NA	713.099	695.832	683.286	716.001
ENSMUSG00000036202|Rif1	uniform	NA	NA	NA	NA	1282.97	1269.46	1251.55	1284.15
ENSMUSG00000050875|A730017C20Rik	uniform	NA	NA	NA	NA	676.491	599.49	654.059	632.092
ENSMUSG00000029823|Luc7l2	uniform	NA	NA	NA	NA	2079.5	2061.27	2049.26	2081.85
ENSMUSG00000037138|Aff3	uniform	NA	NA	NA	NA	700.904	694.962	666.831	699.377
ENSMUSG00000061479|Snrpa	uniform	NA	NA	NA	NA	4007.27	3998.64	3982.18	4014.66
ENSMUSG00000033149|Phldb2	uniform	NA	NA	NA	NA	473.078	460.852	484.966	493.322
ENSMUSG00000020328|Nudcd2	uniform	NA	NA	NA	NA	2314.02	2299.02	2289.19	2321.59
ENSMUSG00000025364|Pa2g4	uniform	NA	NA	NA	NA	3477.08	3497.25	3475.61	3507.87
ENSMUSG00000022456|Sept3	uniform	NA	NA	NA	NA	1788.67	1778.42	1761.92	1794.09
ENSMUSG00000004264|Phb2	uniform	NA	NA	NA	NA	4254.62	4242.95	4222.32	4254.46
ENSMUSG00000026960|Arl6ip6	uniform	NA	NA	NA	NA	2969.77	2959.01	2932.43	2964.53
ENSMUSG00000031626|Sorbs2	uniform	NA	NA	NA	NA	1135.45	1125.34	1142.51	1157.42
ENSMUSG00000027378|Nphp1	uniform	NA	NA	NA	NA	571.561	551.681	532.963	565.023
ENSMUSG00000041477|Dcp1b	uniform	NA	NA	NA	NA	731.874	640.528	696.449	672.541
ENSMUSG00000013539|Tango2	uniform	NA	NA	NA	NA	1053.42	1044.08	1027.46	1059.38
ENSMUSG00000045751|Mms22l	uniform	NA	NA	NA	NA	390.187	379.468	360.882	392.751
ENSMUSG00000061517|Sox21	uniform	NA	NA	NA	NA	506.979	464.391	445.851	477.682
ENSMUSG00000021391|Cenpp	uniform	NA	NA	NA	NA	469.356	454.554	436.323	468.094
ENSMUSG00000020321|Mdh1	uniform	NA	NA	NA	NA	4546.36	4551.32	4526.24	4558.01
ENSMUSG00000025856|Pdgfa	uniform	NA	NA	NA	NA	559.831	519.03	548.579	550.784
ENSMUSG00000045237|1110012L19Rik	uniform	NA	NA	NA	NA	1568.51	1506.66	1546.96	1538.38
ENSMUSG00000087006|Gm13889	uniform	NA	NA	NA	NA	599.456	590.846	575.239	606.954
ENSMUSG00000028826|Tmem57	uniform	NA	NA	NA	NA	2086.28	2069.44	2051.2	2082.87
ENSMUSG00000029156|Sgcb	uniform	NA	NA	NA	NA	692.338	629.641	685.239	661.284
ENSMUSG00000068220|Lgals1	uniform	NA	NA	NA	NA	949.8	934.792	918.349	949.932
ENSMUSG00000037936|Scarb1	uniform	NA	NA	NA	NA	581.422	571.182	551.528	583.082
ENSMUSG00000005917|Otx1	uniform	NA	NA	NA	NA	1196.57	1183.54	1177.69	1209.23
ENSMUSG00000043067|Dpy19l1	uniform	NA	NA	NA	NA	981.136	980.698	963.308	994.824
ENSMUSG00000011589|Fsd1	uniform	NA	NA	NA	NA	1882.05	1875.02	1845.61	1877.1
ENSMUSG00000061232|H2-K1	uniform	NA	NA	NA	NA	772.572	758.908	742.877	774.341
ENSMUSG00000038143|Stox2	uniform	NA	NA	NA	NA	1904.04	1897.3	1879.35	1910.73
ENSMUSG00000044098|Rsbn1	uniform	NA	NA	NA	NA	2203.3	2188.95	2159.97	2191.3
ENSMUSG00000009549|Srp14	uniform	NA	NA	NA	NA	5224.89	5230.27	5189.19	5220.52
ENSMUSG00000040653|Ppp1r14c	uniform	NA	NA	NA	NA	408.566	380.674	367.796	399.121
ENSMUSG00000031068|Glrx3	uniform	NA	NA	NA	NA	4961.57	4941.37	4979.72	4972.69
ENSMUSG00000054408|Spcs3	uniform	NA	NA	NA	NA	980.142	903.301	973.371	934.565
ENSMUSG00000032482|Cspg5	uniform	NA	NA	NA	NA	483.226	454.865	442.023	473.271
ENSMUSG00000020086|H2afy2	uniform	NA	NA	NA	NA	4481.86	4502.7	4451.97	4483.21
ENSMUSG00000022769|Sdf2l1	uniform	NA	NA	NA	NA	1767.89	1823.45	1801.16	1798.95
ENSMUSG00000043162|Pyurf	uniform	NA	NA	NA	NA	1154.12	1155.13	1131.77	1162.8
ENSMUSG00000042747|Krtcap2	uniform	NA	NA	NA	NA	4050.15	4053.64	4013.62	4044.65
ENSMUSG00000024782|Ak3	uniform	NA	NA	NA	NA	689.548	675.21	657.428	688.42
ENSMUSG00000035632|Cnot3	uniform	NA	NA	NA	NA	1664.4	1543.03	1610.41	1573.84
ENSMUSG00000038324|Trpc4ap	uniform	NA	NA	NA	NA	1601.39	1529.7	1585.25	1560.21
ENSMUSG00000035437|Rabgap1	uniform	NA	NA	NA	NA	1411.24	1328.47	1385.32	1358.95
ENSMUSG00000024502|Jakmip2	uniform	NA	NA	NA	NA	1359.16	1338.84	1321.63	1352.09
ENSMUSG00000024227|Pdzph1	uniform	NA	NA	NA	NA	236.895	244.14	226.669	257.124
ENSMUSG00000028214|Gem	uniform	NA	NA	NA	NA	711.499	710.865	679.899	710.341
ENSMUSG00000042608|Stk40	uniform	NA	NA	NA	NA	1000.03	988.433	968.062	998.428
ENSMUSG00000027531|Impa1	uniform	NA	NA	NA	NA	1993.33	1914.71	1968.13	1945.06
ENSMUSG00000021785|Ngly1	uniform	NA	NA	NA	NA	974.928	909.792	963.173	940.117
ENSMUSG00000033885|Pxk	uniform	NA	NA	NA	NA	829.307	746.486	805.738	776.789
ENSMUSG00000028347|Tmeff1	uniform	NA	NA	NA	NA	1520.16	1501.63	1487.08	1517.34
ENSMUSG00000031600|Vps37a	uniform	NA	NA	NA	NA	1252.07	1177.6	1232.3	1207.84
ENSMUSG00000030930|Chst15	uniform	NA	NA	NA	NA	680.562	673.192	651.453	681.667
ENSMUSG00000004099|Dnmt1	uniform	NA	NA	NA	NA	1310.87	1290.83	1275.01	1305.07
ENSMUSG00000063785|Utp14a	uniform	NA	NA	NA	NA	1613.77	1548.68	1618.58	1578.67
ENSMUSG00000042506|Usp22	uniform	NA	NA	NA	NA	2165.53	2160.3	2135.75	2165.63
ENSMUSG00000022883|Robo1	uniform	NA	NA	NA	NA	347.44	334.6	321.188	351.039
ENSMUSG00000048076|Arf1	uniform	NA	NA	NA	NA	4455.04	4436.01	4412.17	4441.99
ENSMUSG00000066551|Hmgb1	uniform	NA	NA	NA	NA	6518.14	6541.19	6521.14	6547.95
ENSMUSG00000049670|Morn4	uniform	NA	NA	NA	NA	1280.91	1270.62	1247.85	1277.6
ENSMUSG00000001918|Slc1a5	uniform	NA	NA	NA	NA	438.423	422.319	406.767	436.445
ENSMUSG00000047786|Lix1	uniform	NA	NA	NA	NA	1463	1470.66	1449.27	1478.8
ENSMUSG00000037824|Tspan14	uniform	NA	NA	NA	NA	2038.65	2029.45	2015.92	2045.31
ENSMUSG00000026037|Orc2	uniform	NA	NA	NA	NA	1483.36	1379.53	1414.72	1408.88
ENSMUSG00000028322|Exosc3	uniform	NA	NA	NA	NA	2108.93	2109.81	2089.66	2118.97
ENSMUSG00000024962|Vegfb	uniform	NA	NA	NA	NA	746.729	740.076	724.386	753.654
ENSMUSG00000029246|Ppat	uniform	NA	NA	NA	NA	745.113	726.772	710.403	739.657
ENSMUSG00000028708|Mknk1	uniform	NA	NA	NA	NA	585.424	504.881	553.154	534.122
ENSMUSG00000004360|9330159F19Rik	uniform	NA	NA	NA	NA	797.078	787.842	769.79	798.996
ENSMUSG00000078570|1110065P20Rik	uniform	NA	NA	NA	NA	2121.01	2016.6	2081.02	2045.8
ENSMUSG00000053062|Jam2	uniform	NA	NA	NA	NA	465.236	450.842	431.726	460.823
ENSMUSG00000028804|Csmd2	uniform	NA	NA	NA	NA	284.281	267.408	256.94	286.036
ENSMUSG00000071359|Tbpl1	uniform	NA	NA	NA	NA	2881.5	2881.38	2849.54	2878.57
ENSMUSG00000019818|Cd164	uniform	NA	NA	NA	NA	738.976	724.939	715.082	744.057
ENSMUSG00000042354|Gnl3	uniform	NA	NA	NA	NA	1801.76	1779.88	1774.9	1803.75
ENSMUSG00000020592|Sdc1	uniform	NA	NA	NA	NA	813.829	778.784	766.231	795.076
ENSMUSG00000035840|Lysmd3	uniform	NA	NA	NA	NA	1280.54	1123.05	1189.68	1151.88
ENSMUSG00000029455|Aldh2	uniform	NA	NA	NA	NA	1709.81	1684.88	1665.82	1694.6
ENSMUSG00000042744|Hectd4	uniform	NA	NA	NA	NA	907.401	896.804	872.118	900.836
ENSMUSG00000038777|Sema6c	uniform	NA	NA	NA	NA	849.215	838.584	811.087	839.691
ENSMUSG00000032740|Ccdc88a	uniform	NA	NA	NA	NA	2716.99	2716.25	2691.31	2719.86
ENSMUSG00000032112|Trappc4	uniform	NA	NA	NA	NA	4079.22	4059.68	4071.26	4088.22
ENSMUSG00000024076|Vit	uniform	NA	NA	NA	NA	287.966	275.351	257.882	286.393
ENSMUSG00000025135|Anapc11	uniform	NA	NA	NA	NA	3558.63	3549.84	3532.97	3561.37
ENSMUSG00000047514|Tspyl1	uniform	NA	NA	NA	NA	1703.93	1688.09	1665.88	1694.23
ENSMUSG00000041420|Meis3	uniform	NA	NA	NA	NA	1567.74	1560.58	1553.05	1581.3
ENSMUSG00000039640|Mrpl12	uniform	NA	NA	NA	NA	3391.45	3399.34	3375.77	3404.02
ENSMUSG00000041712|Ubr7	uniform	NA	NA	NA	NA	1115.85	1103.82	1082.48	1110.7
ENSMUSG00000044986|Tst	uniform	NA	NA	NA	NA	1122.42	1128.08	1112.89	1140.9
ENSMUSG00000030683|Sez6l2	uniform	NA	NA	NA	NA	524.543	460.119	439.044	467.033
ENSMUSG00000037214|Thap1	uniform	NA	NA	NA	NA	1403.75	1320.03	1381.29	1348.01
ENSMUSG00000027424|Mgme1	uniform	NA	NA	NA	NA	477.099	461.027	443.876	471.839
ENSMUSG00000022314|Rad21	uniform	NA	NA	NA	NA	1562.02	1484.13	1534.26	1512.1
ENSMUSG00000038146|Notch3	uniform	NA	NA	NA	NA	304.755	288.512	273.484	301.432
ENSMUSG00000009569|Mkl2	uniform	NA	NA	NA	NA	363.184	291.623	356.641	319.555
ENSMUSG00000025161|Slc16a3	uniform	NA	NA	NA	NA	388.507	369.273	355.197	383.014
ENSMUSG00000050379|Sept6	uniform	NA	NA	NA	NA	679.198	629.949	659.776	657.745
ENSMUSG00000018548|Trim37	uniform	NA	NA	NA	NA	2024.94	1953.33	1991.25	1981.09
ENSMUSG00000053553|3110082I17Rik	uniform	NA	NA	NA	NA	607.925	595.926	577.392	605.099
ENSMUSG00000032381|Fam96a	uniform	NA	NA	NA	NA	2871.1	2850.38	2838.38	2866.04
ENSMUSG00000028522|Mier1	uniform	NA	NA	NA	NA	891.239	858.607	843.235	870.876
ENSMUSG00000029004|Kmt2e	uniform	NA	NA	NA	NA	3490.2	3482.69	3458.46	3486.03
ENSMUSG00000040824|Snrpd2	uniform	NA	NA	NA	NA	5098.58	5093.31	5069.42	5096.91
ENSMUSG00000040433|Zbtb38	uniform	NA	NA	NA	NA	1002.27	986.448	1029.76	1013.93
ENSMUSG00000031963|Bmper	uniform	NA	NA	NA	NA	396.302	373.317	355.304	382.716
ENSMUSG00000050002|Idnk	uniform	NA	NA	NA	NA	2208.31	2207.07	2174.43	2201.75
ENSMUSG00000030795|Fus	uniform	NA	NA	NA	NA	3295.85	3287.62	3265.12	3292.43
ENSMUSG00000030101|Sumf1	uniform	NA	NA	NA	NA	373.884	313.799	371.598	341.036
ENSMUSG00000049232|Tigd2	uniform	NA	NA	NA	NA	1190.7	1036.38	1104.75	1063.61
ENSMUSG00000018322|Tomm34	uniform	NA	NA	NA	NA	1242.54	1151.32	1208.74	1178.51
ENSMUSG00000024736|Tmem132a	uniform	NA	NA	NA	NA	1389.71	1372.97	1353.14	1380.34
ENSMUSG00000030986|Dhx32	uniform	NA	NA	NA	NA	1318.58	1310.32	1287.98	1315.08
ENSMUSG00000057858|Fam204a	uniform	NA	NA	NA	NA	2214.65	2213.98	2205.72	2232.79
ENSMUSG00000026154|Sdhaf4	uniform	NA	NA	NA	NA	2963.16	2945.24	2926.55	2953.6
ENSMUSG00000039717|Ralyl	uniform	NA	NA	NA	NA	694.88	680.865	656.239	683.28
ENSMUSG00000039903|Eva1c	uniform	NA	NA	NA	NA	341.371	331.844	315.909	342.944
ENSMUSG00000034799|Unc13a	uniform	NA	NA	NA	NA	428.85	419.184	403.683	430.676
ENSMUSG00000024691|Fam111a	uniform	NA	NA	NA	NA	301.177	291.957	273.283	300.168
ENSMUSG00000022665|Ccdc80	uniform	NA	NA	NA	NA	314.871	301.909	284.364	311.217
ENSMUSG00000036114|Rpp25l	uniform	NA	NA	NA	NA	2333.53	2309.75	2281.41	2308.15
ENSMUSG00000031004|Mki67	uniform	NA	NA	NA	NA	431.503	408.3	398.932	425.62
ENSMUSG00000052310|Slc39a1	uniform	NA	NA	NA	NA	383.474	327.975	364.705	354.641
ENSMUSG00000027011|Ube2e3	uniform	NA	NA	NA	NA	3809.9	3801.68	3785.67	3812.19
ENSMUSG00000015750|Aph1a	uniform	NA	NA	NA	NA	393.665	325.053	377.338	351.557
ENSMUSG00000026655|Fam107b	uniform	NA	NA	NA	NA	1379.36	1361.66	1344.1	1370.6
ENSMUSG00000062382|Ftl1-ps1	uniform	NA	NA	NA	NA	2468.51	2454.08	2423.07	2449.56
ENSMUSG00000069273|Hist1h3e	uniform	NA	NA	NA	NA	529.148	512.843	504.253	530.734
ENSMUSG00000028484|Psip1	uniform	NA	NA	NA	NA	5331.93	5320.3	5304.79	5331.24
ENSMUSG00000006678|Pola1	uniform	NA	NA	NA	NA	514.016	501.523	487.656	514.082
ENSMUSG00000027067|Ssrp1	uniform	NA	NA	NA	NA	3210.1	3182.74	3167.68	3194.08
ENSMUSG00000037606|Osbpl5	uniform	NA	NA	NA	NA	646.113	632.91	638.856	659.264
ENSMUSG00000022668|Gtpbp8	uniform	NA	NA	NA	NA	767.109	699	753.737	725.353
ENSMUSG00000025821|Zfp282	uniform	NA	NA	NA	NA	909.199	845.42	906.736	871.759
ENSMUSG00000017716|Birc5	uniform	NA	NA	NA	NA	869.685	856.862	835.469	861.761
ENSMUSG00000022178|Ajuba	uniform	NA	NA	NA	NA	433.998	414.172	399.978	426.26
ENSMUSG00000029267|Mtf2	uniform	NA	NA	NA	NA	2250.64	2241.62	2217.79	2244
ENSMUSG00000030678|Maz	uniform	NA	NA	NA	NA	1623.94	1619.9	1606.41	1632.61
ENSMUSG00000008859|Rala	uniform	NA	NA	NA	NA	4320.5	4293.97	4278.49	4304.65
ENSMUSG00000023017|Asic1	uniform	NA	NA	NA	NA	623.386	604.143	586.792	612.897
ENSMUSG00000023411|Nfatc4	uniform	NA	NA	NA	NA	483.156	471.981	447.356	473.422
ENSMUSG00000032435|Dync1li1	uniform	NA	NA	NA	NA	1684.69	1686	1655.8	1681.86
ENSMUSG00000001300|Efnb2	uniform	NA	NA	NA	NA	1742.09	1732.89	1714.54	1740.57
ENSMUSG00000029405|G3bp2	uniform	NA	NA	NA	NA	3828.87	3826.55	3806.81	3832.81
ENSMUSG00000029560|Snx8	uniform	NA	NA	NA	NA	528.079	519.502	497.823	523.781
ENSMUSG00000044528|Tram1l1	uniform	NA	NA	NA	NA	1472.44	1451.67	1429.68	1455.63
ENSMUSG00000001785|Pwp1	uniform	NA	NA	NA	NA	1329.75	1205.5	1265.48	1231.41
ENSMUSG00000038602|Slc35f1	uniform	NA	NA	NA	NA	727.346	695.08	679.188	705.079
ENSMUSG00000033083|Tbc1d4	uniform	NA	NA	NA	NA	393.589	356.722	338.244	364.073
ENSMUSG00000018849|Wwc1	uniform	NA	NA	NA	NA	1015.65	995.241	974.138	999.882
ENSMUSG00000050271|Prag1	uniform	NA	NA	NA	NA	772.227	755.269	750.977	776.679
ENSMUSG00000038046|Mrm3	uniform	NA	NA	NA	NA	778.803	713.645	758.708	739.293
ENSMUSG00000055782|Abcd2	uniform	NA	NA	NA	NA	1228.86	1229.16	1271.1	1254.5
ENSMUSG00000032826|Ank2	uniform	NA	NA	NA	NA	1154.85	1148.22	1132.61	1158.24
ENSMUSG00000054034|Tceal5	uniform	NA	NA	NA	NA	878.033	800.455	854.657	825.995
ENSMUSG00000091183|Gm5141	uniform	NA	NA	NA	NA	359.052	244.9	292.103	270.388
ENSMUSG00000022687|Boc	uniform	NA	NA	NA	NA	1129.66	1110.59	1101.39	1126.87
ENSMUSG00000044339|Alkbh2	uniform	NA	NA	NA	NA	673.46	652.01	636.563	662.011
ENSMUSG00000013160|Atp6v0d1	uniform	NA	NA	NA	NA	2820.88	2802.51	2772.84	2798.26
ENSMUSG00000097326|A330048O09Rik	uniform	NA	NA	NA	NA	296.758	282.294	264.761	290.175
ENSMUSG00000021720|Rnf180	uniform	NA	NA	NA	NA	1061.56	1043.24	1026.92	1052.33
ENSMUSG00000021114|Atp6v1d	uniform	NA	NA	NA	NA	2860.15	2848.24	2820.73	2846.05
ENSMUSG00000024565|Sall3	uniform	NA	NA	NA	NA	334.044	325.257	313.018	338.33
ENSMUSG00000025151|Maged1	uniform	NA	NA	NA	NA	5128.97	5111.62	5129.38	5136.9
ENSMUSG00000029552|Tes	uniform	NA	NA	NA	NA	632.999	611.142	596.334	621.527
ENSMUSG00000028847|Trappc3	uniform	NA	NA	NA	NA	2629.78	2609.26	2589.11	2614.29
ENSMUSG00000004285|Atp6v1f	uniform	NA	NA	NA	NA	4447.4	4458.35	4415.22	4440.36
ENSMUSG00000038943|Prc1	uniform	NA	NA	NA	NA	666.087	653.549	640.32	665.459
ENSMUSG00000029613|Eif2ak1	uniform	NA	NA	NA	NA	957.415	878.338	936.372	903.421
ENSMUSG00000079083|Jrkl	uniform	NA	NA	NA	NA	1091.48	981.367	1032.6	1006.4
ENSMUSG00000024360|Etf1	uniform	NA	NA	NA	NA	2065	2042.32	2022.38	2047.41
ENSMUSG00000005698|Ctcf	uniform	NA	NA	NA	NA	1368.27	1311.82	1356	1336.82
ENSMUSG00000037364|Srrt	uniform	NA	NA	NA	NA	2225.7	2211.56	2196.27	2221.25
ENSMUSG00000075478|Slitrk1	uniform	NA	NA	NA	NA	480.318	468.232	447.422	472.383
ENSMUSG00000073422|H2-Ke6	uniform	NA	NA	NA	NA	1487.76	1467.47	1443.92	1468.84
ENSMUSG00000028982|Slc25a33	uniform	NA	NA	NA	NA	894.63	881.894	857.12	882.024
ENSMUSG00000031683|Lsm6	uniform	NA	NA	NA	NA	3468.74	3464.93	3453.18	3478.05
ENSMUSG00000019971|Cep290	uniform	NA	NA	NA	NA	1672.53	1653.23	1660.58	1678.1
ENSMUSG00000036036|Zfp57	uniform	NA	NA	NA	NA	1392.29	1378.48	1361.31	1386.16
ENSMUSG00000021743|Fezf2	uniform	NA	NA	NA	NA	3612.55	3639.33	3585.28	3610.11
ENSMUSG00000003131|Pafah1b2	uniform	NA	NA	NA	NA	3600.07	3590.59	3571.76	3596.42
ENSMUSG00000036752|Tubb4b	uniform	NA	NA	NA	NA	2462.24	2483.76	2462.92	2486.91
ENSMUSG00000030814|Bcl7c	uniform	NA	NA	NA	NA	989.067	974.904	962.303	986.916
ENSMUSG00000056812|St8sia3	uniform	NA	NA	NA	NA	499.741	486.941	468.766	493.363
ENSMUSG00000058291|Zfp68	uniform	NA	NA	NA	NA	2357.22	2343.73	2312.45	2337
ENSMUSG00000028851|Nudc	uniform	NA	NA	NA	NA	3830.66	3824.6	3802.45	3826.99
ENSMUSG00000031556|Tm2d2	uniform	NA	NA	NA	NA	3356.9	3352.37	3325.86	3350.38
ENSMUSG00000044674|Fzd1	uniform	NA	NA	NA	NA	1775.79	1757.16	1759.86	1781.64
ENSMUSG00000029500|Pgam5	uniform	NA	NA	NA	NA	1533.89	1401.94	1469.21	1426.4
ENSMUSG00000061482|Hist1h4d	uniform	NA	NA	NA	NA	352.607	287.432	338.178	311.876
ENSMUSG00000002984|Tomm40	uniform	NA	NA	NA	NA	3021.76	3010.78	2994.09	3018.51
ENSMUSG00000062078|Qk	uniform	NA	NA	NA	NA	1352.39	1338.98	1332.9	1357.29
ENSMUSG00000062908|Acadm	uniform	NA	NA	NA	NA	947.007	940.841	916.048	940.372
ENSMUSG00000031728|Zfp821	uniform	NA	NA	NA	NA	1928.04	1909.98	1889.02	1913.26
ENSMUSG00000042305|Tmem183a	uniform	NA	NA	NA	NA	2466.8	2363.08	2421.73	2387.31
ENSMUSG00000022454|Nell2	uniform	NA	NA	NA	NA	535.629	518.508	506.231	530.448
ENSMUSG00000041220|Elovl6	uniform	NA	NA	NA	NA	1763.92	1787.95	1766.42	1788.09
ENSMUSG00000025591|Tma16	uniform	NA	NA	NA	NA	1048.61	951.173	1008.39	975.342
ENSMUSG00000033295|Ptprf	uniform	NA	NA	NA	NA	1972.92	1980.82	1959.47	1983.62
ENSMUSG00000048355|Arxes1	uniform	NA	NA	NA	NA	1082.17	1079.28	1058.01	1082.15
ENSMUSG00000030772|Dkk3	uniform	NA	NA	NA	NA	339.945	330.807	305.59	329.726
ENSMUSG00000062866|Phactr2	uniform	NA	NA	NA	NA	374.922	347.468	336.662	360.743
ENSMUSG00000027346|Gpcpd1	uniform	NA	NA	NA	NA	901.245	855.868	890.404	879.911
ENSMUSG00000069227|Gprin1	uniform	NA	NA	NA	NA	448.188	438.032	415.85	439.801
ENSMUSG00000031697|Orc6	uniform	NA	NA	NA	NA	2244.02	2227.49	2214.87	2238.82
ENSMUSG00000079111|Kdelr2	uniform	NA	NA	NA	NA	961.207	947.585	927.039	950.923
ENSMUSG00000045594|Glb1	uniform	NA	NA	NA	NA	632.437	554.367	602.945	578.233
ENSMUSG00000031669|Gins3	uniform	NA	NA	NA	NA	426.824	396.394	383.105	406.846
ENSMUSG00000000058|Cav2	uniform	NA	NA	NA	NA	257.286	235.062	220.495	244.223
ENSMUSG00000090125|Pou3f1	uniform	NA	NA	NA	NA	1059.12	1060.11	1026.44	1050.08
ENSMUSG00000027907|S100a11	uniform	NA	NA	NA	NA	755.97	727.743	705.213	728.831
ENSMUSG00000032478|Nme6	uniform	NA	NA	NA	NA	1431.56	1370.25	1442.52	1393.78
ENSMUSG00000032503|Arpp21	uniform	NA	NA	NA	NA	371.102	348.881	335.024	358.546
ENSMUSG00000024026|Glo1	uniform	NA	NA	NA	NA	978.423	958.847	950.901	974.415
ENSMUSG00000016534|Lamp2	uniform	NA	NA	NA	NA	381.768	269.987	315.417	293.485
ENSMUSG00000014601|Strip1	uniform	NA	NA	NA	NA	1446.6	1430.15	1407.91	1431.37
ENSMUSG00000008305|Tle1	uniform	NA	NA	NA	NA	1234.3	1265.03	1248.8	1257.72
ENSMUSG00000033022|Cdo1	uniform	NA	NA	NA	NA	1083.81	1071.79	1055.07	1078.48
ENSMUSG00000022663|Atg3	uniform	NA	NA	NA	NA	2370.43	2368.91	2337.46	2360.84
ENSMUSG00000001909|Trmt1	uniform	NA	NA	NA	NA	1109.16	1028.82	1087.77	1052.21
ENSMUSG00000022186|Oxct1	uniform	NA	NA	NA	NA	2419.3	2411.24	2393.3	2416.64
ENSMUSG00000027309|4930402H24Rik	uniform	NA	NA	NA	NA	969.751	960.109	938.341	961.681
ENSMUSG00000004843|Chmp2b	uniform	NA	NA	NA	NA	1189.3	1168.13	1151.45	1174.77
ENSMUSG00000057098|Ebf1	uniform	NA	NA	NA	NA	403.647	391.89	417.856	415.114
ENSMUSG00000028863|Meaf6	uniform	NA	NA	NA	NA	2023.69	1954.2	1999.52	1977.42
ENSMUSG00000008036|Ap2s1	uniform	NA	NA	NA	NA	3876.94	3852.88	3838.37	3861.58
ENSMUSG00000027569|Mrgbp	uniform	NA	NA	NA	NA	1290.21	1212.64	1265.84	1235.85
ENSMUSG00000021066|Atl1	uniform	NA	NA	NA	NA	860.27	868.804	845.242	868.408
ENSMUSG00000025950|Idh1	uniform	NA	NA	NA	NA	2969.13	2961.67	3000.25	2984.8
ENSMUSG00000022053|Ebf2	uniform	NA	NA	NA	NA	249.515	231.698	263.392	254.743
ENSMUSG00000074863|Platr25	uniform	NA	NA	NA	NA	619.024	555.975	605.759	578.995
ENSMUSG00000050148|Ubqln2	uniform	NA	NA	NA	NA	2718.47	2695.37	2676.28	2699.25
ENSMUSG00000051675|Trim32	uniform	NA	NA	NA	NA	2014.59	1936.78	1989.64	1959.7
ENSMUSG00000060548|Tnfrsf19	uniform	NA	NA	NA	NA	816.611	781.801	777.653	800.569
ENSMUSG00000042115|Klhdc8a	uniform	NA	NA	NA	NA	473.922	460.474	472.822	483.388
ENSMUSG00000059895|Ptp4a3	uniform	NA	NA	NA	NA	792.827	787.557	773.705	796.585
ENSMUSG00000005198|Polr2a	uniform	NA	NA	NA	NA	1654.69	1599.5	1650.05	1622.37
ENSMUSG00000054814|Usp46	uniform	NA	NA	NA	NA	924.723	864.954	908.664	887.813
ENSMUSG00000062929|Cfl2	uniform	NA	NA	NA	NA	4197.55	4192.25	4176.18	4199.01
ENSMUSG00000024219|Anks1	uniform	NA	NA	NA	NA	667.129	523.731	576.791	546.521
ENSMUSG00000003037|Rab8a	uniform	NA	NA	NA	NA	2328.14	2239.74	2299.78	2262.41
ENSMUSG00000069729|Arid1b	uniform	NA	NA	NA	NA	654.583	560.45	617.517	583.042
ENSMUSG00000079659|Tmem243	uniform	NA	NA	NA	NA	786.181	702.365	752.113	724.903
ENSMUSG00000045179|Sox3	uniform	NA	NA	NA	NA	463.7	446.881	431.3	453.795
ENSMUSG00000024525|Impa2	uniform	NA	NA	NA	NA	301.426	283.626	271.703	294.196
ENSMUSG00000026176|Ctdsp1	uniform	NA	NA	NA	NA	691.746	674.777	656.39	678.817
ENSMUSG00000026864|Hspa5	uniform	NA	NA	NA	NA	4381.76	4419.38	4414.6	4404.13
ENSMUSG00000026202|Tuba4a	uniform	NA	NA	NA	NA	616.422	617.65	593.438	615.748
ENSMUSG00000018012|Rac3	uniform	NA	NA	NA	NA	1016.61	1024.67	1001.81	1024.09
ENSMUSG00000055053|Nfic	uniform	NA	NA	NA	NA	936.82	920	905.163	927.432
ENSMUSG00000033419|Snap91	uniform	NA	NA	NA	NA	409.107	396.363	373.985	396.246
ENSMUSG00000037035|Inhbb	uniform	NA	NA	NA	NA	578.793	572.486	550.922	573.171
ENSMUSG00000021234|Fam161b	uniform	NA	NA	NA	NA	320.283	268.434	314.614	290.68
ENSMUSG00000037060|Cavin3	uniform	NA	NA	NA	NA	631.407	610.523	597.324	619.536
ENSMUSG00000025026|Add3	uniform	NA	NA	NA	NA	538.599	520.358	506.23	528.43
ENSMUSG00000040972|Igsf21	uniform	NA	NA	NA	NA	789.15	788.719	785.412	807.561
ENSMUSG00000030671|Pde3b	uniform	NA	NA	NA	NA	413.516	358.521	398.734	380.634
ENSMUSG00000014551|Mrps25	uniform	NA	NA	NA	NA	2044.29	2011.66	1995.02	2017.07
ENSMUSG00000037851|Iars	uniform	NA	NA	NA	NA	1263.96	1192.12	1250.99	1214.14
ENSMUSG00000072694|1500011B03Rik	uniform	NA	NA	NA	NA	2100.69	2103.97	2079.8	2101.8
ENSMUSG00000031028|Tub	uniform	NA	NA	NA	NA	481.965	454.618	433.462	455.449
ENSMUSG00000035021|Baz1a	uniform	NA	NA	NA	NA	1792.74	1764.58	1751.29	1773.25
ENSMUSG00000035653|Lrfn5	uniform	NA	NA	NA	NA	263.906	246.998	230.814	252.769
ENSMUSG00000022131|Gpr180	uniform	NA	NA	NA	NA	930.981	905.129	893.326	915.28
ENSMUSG00000031530|Dusp4	uniform	NA	NA	NA	NA	627.994	616.461	592.606	614.557
ENSMUSG00000025246|Tbl1x	uniform	NA	NA	NA	NA	1627.86	1595.17	1577.08	1599.02
ENSMUSG00000020380|Rad50	uniform	NA	NA	NA	NA	1088.21	1066.16	1052.12	1074.03
ENSMUSG00000030189|Ybx3	uniform	NA	NA	NA	NA	797.303	771.923	759.036	780.924
ENSMUSG00000053477|Tcf4	uniform	NA	NA	NA	NA	6252.17	6252.1	7457.2	6273.94
ENSMUSG00000058600|Rpl30	uniform	NA	NA	NA	NA	6155.75	6137.88	6132.17	6153.99
ENSMUSG00000039194|Rlbp1	uniform	NA	NA	NA	NA	1943.08	1936.51	1921.49	1943.3
ENSMUSG00000047547|Cltb	uniform	NA	NA	NA	NA	1290.16	1279.52	1269.3	1291.03
ENSMUSG00000033004|Mycbp2	uniform	NA	NA	NA	NA	2619.15	2596.98	2584.28	2606
ENSMUSG00000022370|Mrpl13	uniform	NA	NA	NA	NA	2781.64	2768.09	2751.42	2773.13
ENSMUSG00000058546|Rpl23a	uniform	NA	NA	NA	NA	8620.61	8553.49	8553.24	8574.91
ENSMUSG00000033849|B3galt2	uniform	NA	NA	NA	NA	697.468	686.112	669.328	690.886
ENSMUSG00000053846|Lipg	uniform	NA	NA	NA	NA	265.109	261.586	246.608	268.116
ENSMUSG00000021577|Sdha	uniform	NA	NA	NA	NA	2109.32	2021.97	2063.7	2043.41
ENSMUSG00000024925|Rnaseh2c	uniform	NA	NA	NA	NA	2409.78	2391.9	2390.94	2412.3
ENSMUSG00000038375|Trp53inp2	uniform	NA	NA	NA	NA	1260.67	1258.89	1234.92	1256.26
ENSMUSG00000006362|Cbfa2t3	uniform	NA	NA	NA	NA	813.748	825.999	811.591	832.858
ENSMUSG00000032040|Dcps	uniform	NA	NA	NA	NA	1964.22	1955.23	1940.9	1962.09
ENSMUSG00000036820|Amdhd2	uniform	NA	NA	NA	NA	793.377	750.191	792.485	771.338
ENSMUSG00000074794|Arrdc3	uniform	NA	NA	NA	NA	1667.7	1655.41	1627.71	1648.85
ENSMUSG00000040613|Apobec1	uniform	NA	NA	NA	NA	260.92	250.92	230.217	251.259
ENSMUSG00000026788|Zbtb43	uniform	NA	NA	NA	NA	890.99	817.08	870.101	838.072
ENSMUSG00000013155|Enkd1	uniform	NA	NA	NA	NA	552.063	539.014	519.192	540.146
ENSMUSG00000115263|AC154683.1	uniform	NA	NA	NA	NA	432.727	413.297	398.263	419.209
ENSMUSG00000069919|Hba-a1	uniform	NA	NA	NA	NA	3737.99	3655.4	3699.47	3676.28
ENSMUSG00000071172|Srsf3	uniform	NA	NA	NA	NA	5717.42	5723.55	5704.28	5725.13
ENSMUSG00000002372|Ranbp3	uniform	NA	NA	NA	NA	1433.69	1339.89	1391	1360.73
ENSMUSG00000002058|Unc119	uniform	NA	NA	NA	NA	2412.67	2396.98	2376.55	2397.35
ENSMUSG00000024270|Slc39a6	uniform	NA	NA	NA	NA	1567.05	1544.11	1527.22	1548
ENSMUSG00000071451|Psmg4	uniform	NA	NA	NA	NA	3181.45	3167.46	3156.17	3176.94
ENSMUSG00000053453|Thoc7	uniform	NA	NA	NA	NA	4074.84	4024.25	4002.35	4023.11
ENSMUSG00000068154|Insm1	uniform	NA	NA	NA	NA	1186.47	1208.82	1169.89	1190.65
ENSMUSG00000016921|Srsf6	uniform	NA	NA	NA	NA	4130.22	4139.92	4106.77	4127.53
ENSMUSG00000040667|Nup88	uniform	NA	NA	NA	NA	1429.09	1325.47	1381.1	1346.21
ENSMUSG00000025134|Alyref	uniform	NA	NA	NA	NA	1172.75	1166.05	1148.57	1169.28
ENSMUSG00000019775|Rgs17	uniform	NA	NA	NA	NA	483.706	459.564	443.961	464.583
ENSMUSG00000034192|Lsm3	uniform	NA	NA	NA	NA	2778.83	2752.47	2737.85	2758.45
ENSMUSG00000030064|Frmd4b	uniform	NA	NA	NA	NA	1111.08	1095.1	1080.05	1100.63
ENSMUSG00000035595|1600002K03Rik	uniform	NA	NA	NA	NA	604.603	547.334	598.569	567.91
ENSMUSG00000019943|Atp2b1	uniform	NA	NA	NA	NA	2033.37	2048.4	2034.88	2053.92
ENSMUSG00000057649|Brd9	uniform	NA	NA	NA	NA	1949.62	1930.52	1912.91	1933.42
ENSMUSG00000036046|5031439G07Rik	uniform	NA	NA	NA	NA	640.299	583.639	621.03	604.123
ENSMUSG00000016252|Atp5e	uniform	NA	NA	NA	NA	5439.45	5417.25	5403.68	5424.14
ENSMUSG00000061838|Suclg2	uniform	NA	NA	NA	NA	998.679	983.714	963.325	983.79
ENSMUSG00000020248|Nfyb	uniform	NA	NA	NA	NA	2528.28	2456.63	2515.94	2477
ENSMUSG00000020877|Scrn2	uniform	NA	NA	NA	NA	948.118	923.008	899.648	920.014
ENSMUSG00000073678|Pgap1	uniform	NA	NA	NA	NA	1152.11	1148.38	1118.15	1138.49
ENSMUSG00000015937|H2afy	uniform	NA	NA	NA	NA	4987.98	4962.18	4934.63	4954.97
ENSMUSG00000093930|Hmgcs1	uniform	NA	NA	NA	NA	3231.21	3286.6	3271.69	3251.53
ENSMUSG00000021731|Mrps30	uniform	NA	NA	NA	NA	1803.16	1729.83	1766.13	1750.12
ENSMUSG00000038365|Fbxo25	uniform	NA	NA	NA	NA	1113.83	1100.69	1088.68	1108.95
ENSMUSG00000063065|Mapk3	uniform	NA	NA	NA	NA	2007.38	2003.22	1969.93	1990.19
ENSMUSG00000035781|R3hdm4	uniform	NA	NA	NA	NA	2403.35	2375.39	2366.77	2387
ENSMUSG00000063605|Ccdc102a	uniform	NA	NA	NA	NA	383.532	376.222	363.206	383.419
ENSMUSG00000022537|Tmem44	uniform	NA	NA	NA	NA	1235.4	1225.85	1201	1221.21
ENSMUSG00000027242|Wdr76	uniform	NA	NA	NA	NA	442.788	422.704	405.936	426.136
ENSMUSG00000050240|Hic2	uniform	NA	NA	NA	NA	822.565	687.33	739.682	707.524
ENSMUSG00000054793|Cadm4	uniform	NA	NA	NA	NA	1845.26	1827.57	1820.42	1840.61
ENSMUSG00000023904|Hcfc1r1	uniform	NA	NA	NA	NA	2022.06	2005.47	1990.54	2010.7
ENSMUSG00000021009|Ptpn21	uniform	NA	NA	NA	NA	460.141	339.025	378.83	359.045
ENSMUSG00000022261|Sdc2	uniform	NA	NA	NA	NA	395.362	380.919	365.605	385.613
ENSMUSG00000052926|Rnaseh2a	uniform	NA	NA	NA	NA	1522.18	1503.99	1490.78	1510.77
ENSMUSG00000083012|Fam220a	uniform	NA	NA	NA	NA	2175.7	2156.47	2151.84	2171.81
ENSMUSG00000021468|Sptlc1	uniform	NA	NA	NA	NA	793.765	711.116	760.564	731.08
ENSMUSG00000031996|Aplp2	uniform	NA	NA	NA	NA	1646.12	1619.06	1598.02	1617.9
ENSMUSG00000052738|Suclg1	uniform	NA	NA	NA	NA	2813.31	2739.51	2808.55	2759.22
ENSMUSG00000004567|Mcoln1	uniform	NA	NA	NA	NA	473.032	410.536	454.232	430.206
ENSMUSG00000006930|Hap1	uniform	NA	NA	NA	NA	575.102	562.784	547.746	567.413
ENSMUSG00000025278|Flnb	uniform	NA	NA	NA	NA	406.962	387.258	366.636	386.285
ENSMUSG00000026188|Tmem169	uniform	NA	NA	NA	NA	499.711	483.895	466.734	486.31
ENSMUSG00000021595|Nsun2	uniform	NA	NA	NA	NA	2040.13	1970.3	2016.62	1989.82
ENSMUSG00000033256|Shf	uniform	NA	NA	NA	NA	650.064	636.612	649.884	656.056
ENSMUSG00000014602|Kif1a	uniform	NA	NA	NA	NA	2552.69	2538.03	2516.93	2536.36
ENSMUSG00000007021|Syngr3	uniform	NA	NA	NA	NA	768.362	751.66	735.661	755.056
ENSMUSG00000032966|Fkbp1a	uniform	NA	NA	NA	NA	5025.46	4999.65	4981.63	5000.98
ENSMUSG00000025938|Slco5a1	uniform	NA	NA	NA	NA	710.473	711.107	678.559	697.898
ENSMUSG00000048379|Socs4	uniform	NA	NA	NA	NA	1054.09	1010.16	1034.88	1029.47
ENSMUSG00000025889|Snca	uniform	NA	NA	NA	NA	866.543	869.638	865.638	884.947
ENSMUSG00000036402|Gng12	uniform	NA	NA	NA	NA	635.556	634.477	608.051	627.356
ENSMUSG00000020415|Pttg1	uniform	NA	NA	NA	NA	1442.07	1414	1406.6	1425.88
ENSMUSG00000035726|Supt16	uniform	NA	NA	NA	NA	3125.53	3113.33	3091.91	3111.17
ENSMUSG00000028148|Them5	uniform	NA	NA	NA	NA	313.178	291.554	314.604	310.805
ENSMUSG00000028093|Acp6	uniform	NA	NA	NA	NA	737.133	713.218	701.648	720.875
ENSMUSG00000035864|Syt1	uniform	NA	NA	NA	NA	363.264	301.181	329.039	320.406
ENSMUSG00000078349|AW011738	uniform	NA	NA	NA	NA	239.694	206.992	187.585	206.783
ENSMUSG00000003345|Csnk1g2	uniform	NA	NA	NA	NA	825.18	754.889	795.578	774.078
ENSMUSG00000021243|Fcf1	uniform	NA	NA	NA	NA	2662.43	2650.45	2631.31	2650.46
ENSMUSG00000038416|Cdc16	uniform	NA	NA	NA	NA	2516.59	2433.08	2488.22	2452.23
ENSMUSG00000016477|E2f3	uniform	NA	NA	NA	NA	616.549	593.45	587.768	606.82
ENSMUSG00000078201|Tmem203	uniform	NA	NA	NA	NA	1242.21	1157.85	1211.91	1176.88
ENSMUSG00000028743|Akr7a5	uniform	NA	NA	NA	NA	2067.99	2045.45	2031.49	2050.49
ENSMUSG00000077450|Rab11b	uniform	NA	NA	NA	NA	3708	3698.57	3672.42	3691.38
ENSMUSG00000067879|3110035E14Rik	uniform	NA	NA	NA	NA	706.926	717.7	679.865	698.782
ENSMUSG00000032086|Bace1	uniform	NA	NA	NA	NA	787.918	724.409	763.166	743.298
ENSMUSG00000035597|Prpf39	uniform	NA	NA	NA	NA	828.353	756.838	807.43	775.721
ENSMUSG00000031347|Cetn2	uniform	NA	NA	NA	NA	2417.46	2357.29	2381.76	2376.14
ENSMUSG00000025321|Itgb8	uniform	NA	NA	NA	NA	361.106	345.261	328.483	347.301
ENSMUSG00000057182|Scn3a	uniform	NA	NA	NA	NA	532.261	554.857	504.318	523.125
ENSMUSG00000045100|Slc25a26	uniform	NA	NA	NA	NA	397.32	329.475	392.134	348.283
ENSMUSG00000037526|Atg14	uniform	NA	NA	NA	NA	745.266	673.356	718.054	692.117
ENSMUSG00000060679|Mrps9	uniform	NA	NA	NA	NA	2144.54	2050.72	2092.72	2069.47
ENSMUSG00000071644|Eef1g	uniform	NA	NA	NA	NA	7150.51	7098.93	7088.53	7107.27
ENSMUSG00000008822|Acyp1	uniform	NA	NA	NA	NA	2165.8	2084.68	2131	2103.39
ENSMUSG00000042686|Jph1	uniform	NA	NA	NA	NA	542.014	513.793	499.249	517.934
ENSMUSG00000026020|Nop58	uniform	NA	NA	NA	NA	2062.13	2061.03	2041.71	2060.36
ENSMUSG00000044408|Sptssa	uniform	NA	NA	NA	NA	2593.29	2600.29	2576.48	2595.07
ENSMUSG00000047146|Tet1	uniform	NA	NA	NA	NA	873.933	817.651	851.863	836.228
ENSMUSG00000049489|Fam58b	uniform	NA	NA	NA	NA	1551.6	1545.23	1523.49	1541.98
ENSMUSG00000021400|Wrnip1	uniform	NA	NA	NA	NA	996.554	938.25	981.97	956.73
ENSMUSG00000026932|Nacc2	uniform	NA	NA	NA	NA	399.373	385.762	368.66	387.126
ENSMUSG00000036890|Gtdc1	uniform	NA	NA	NA	NA	837.037	811.501	793.785	812.249
ENSMUSG00000040387|Klhl32	uniform	NA	NA	NA	NA	397.025	320.5	351.972	338.926
ENSMUSG00000061751|Kalrn	uniform	NA	NA	NA	NA	920.4	911.426	884.63	903.032
ENSMUSG00000001440|Kpnb1	uniform	NA	NA	NA	NA	1589.3	1589.43	1567.26	1585.65
ENSMUSG00000031822|Gse1	uniform	NA	NA	NA	NA	1778.43	1789.55	1779.66	1796.79
ENSMUSG00000031310|Zmym3	uniform	NA	NA	NA	NA	519.872	453.576	488.89	471.918
ENSMUSG00000026241|Nppc	uniform	NA	NA	NA	NA	280.77	234.47	269.919	252.787
ENSMUSG00000020121|Srgap1	uniform	NA	NA	NA	NA	627.936	615.58	601.855	620.145
ENSMUSG00000067608|Pcna-ps2	uniform	NA	NA	NA	NA	580.293	555.661	540.426	558.67
ENSMUSG00000057497|Fam136a	uniform	NA	NA	NA	NA	2296.8	2275.41	2261.08	2279.29
ENSMUSG00000002365|Snx9	uniform	NA	NA	NA	NA	462.769	438.2	420.417	438.604
ENSMUSG00000061062|Gm10093	uniform	NA	NA	NA	NA	1425.07	1403.18	1387.05	1405.22
ENSMUSG00000018167|Stard3	uniform	NA	NA	NA	NA	1656.47	1633.6	1616.5	1634.53
ENSMUSG00000025068|Gsto1	uniform	NA	NA	NA	NA	2026.69	2051.99	2038.93	2044.68
ENSMUSG00000004771|Rab11a	uniform	NA	NA	NA	NA	2747.3	2661.73	2709.74	2679.7
ENSMUSG00000042613|Pbxip1	uniform	NA	NA	NA	NA	404.842	397.598	376.917	394.833
ENSMUSG00000021716|Srek1ip1	uniform	NA	NA	NA	NA	2123.09	2113.25	2110.19	2128.1
ENSMUSG00000086468|Etaa1os	uniform	NA	NA	NA	NA	322.294	306.507	295.802	313.574
ENSMUSG00000047067|Dusp28	uniform	NA	NA	NA	NA	793.823	739.248	777.3	756.947
ENSMUSG00000036377|C530008M17Rik	uniform	NA	NA	NA	NA	1055.95	957.181	1009.53	974.865
ENSMUSG00000021268|Meg3	uniform	NA	NA	NA	NA	877.434	876.06	872.474	890.138
ENSMUSG00000096753|Fam181a	uniform	NA	NA	NA	NA	313.221	281.279	268.788	286.39
ENSMUSG00000027170|Eif3m	uniform	NA	NA	NA	NA	4251.73	4254.61	4253.34	4269.31
ENSMUSG00000035062|Zc4h2	uniform	NA	NA	NA	NA	1205.61	1199.5	1172.67	1190.25
ENSMUSG00000000826|Dnajc5	uniform	NA	NA	NA	NA	2059.94	1979.79	2022.75	1997.36
ENSMUSG00000039163|Cmc1	uniform	NA	NA	NA	NA	1743.6	1729.56	1753.36	1747.11
ENSMUSG00000040043|Rbms2	uniform	NA	NA	NA	NA	866.351	814.24	839.23	831.791
ENSMUSG00000031604|Msmo1	uniform	NA	NA	NA	NA	3038.67	3052.49	3028.73	3046.28
ENSMUSG00000038740|Mvb12b	uniform	NA	NA	NA	NA	1454.63	1446.83	1428.23	1445.77
ENSMUSG00000020886|Dlg4	uniform	NA	NA	NA	NA	902.883	884.864	863.912	881.432
ENSMUSG00000019432|Ddx39b	uniform	NA	NA	NA	NA	4770.04	4742.05	4717.87	4735.38
ENSMUSG00000064090|Vrk2	uniform	NA	NA	NA	NA	884.507	843.221	826.307	843.799
ENSMUSG00000038005|Hpf1	uniform	NA	NA	NA	NA	2627.79	2629.16	2612.68	2630.14
ENSMUSG00000038816|Ctnnal1	uniform	NA	NA	NA	NA	443.851	420.176	402.06	419.477
ENSMUSG00000024777|Ppp2r5b	uniform	NA	NA	NA	NA	1122.29	1100.04	1078.86	1096.27
ENSMUSG00000021747|4930452B06Rik	uniform	NA	NA	NA	NA	726.385	717.321	734.648	734.69
ENSMUSG00000108348|Gm42372	uniform	NA	NA	NA	NA	558.566	484.222	532.499	501.56
ENSMUSG00000031327|Chic1	uniform	NA	NA	NA	NA	561.8	479.23	531.128	496.543
ENSMUSG00000027475|Kif3b	uniform	NA	NA	NA	NA	692.93	621.547	664.753	638.84
ENSMUSG00000028247|Coq3	uniform	NA	NA	NA	NA	680.041	611.61	657.35	628.847
ENSMUSG00000020661|Dnmt3a	uniform	NA	NA	NA	NA	643.585	621.396	609.421	626.647
ENSMUSG00000028013|Ppa2	uniform	NA	NA	NA	NA	2112.67	2042.55	2081.95	2059.74
ENSMUSG00000079477|Rab7	uniform	NA	NA	NA	NA	3100.48	3091.51	3069.08	3086.25
ENSMUSG00000010554|Mettl16	uniform	NA	NA	NA	NA	1602.62	1509.1	1546.91	1526.25
ENSMUSG00000025777|Gdap1	uniform	NA	NA	NA	NA	824.939	819.252	792.46	809.599
ENSMUSG00000034875|Nudt19	uniform	NA	NA	NA	NA	1931.02	1914.91	1922.93	1932.04
ENSMUSG00000036854|Hspb6	uniform	NA	NA	NA	NA	413.598	384.305	373.258	390.265
ENSMUSG00000015176|Nolc1	uniform	NA	NA	NA	NA	2120.82	2097.59	2083.91	2100.84
ENSMUSG00000005871|Apc	uniform	NA	NA	NA	NA	1378.25	1361.52	1342.76	1359.64
ENSMUSG00000031527|Eri1	uniform	NA	NA	NA	NA	1619.94	1542.46	1573.64	1559.34
ENSMUSG00000055148|Klf2	uniform	NA	NA	NA	NA	392.823	376.906	360.007	376.87
ENSMUSG00000026798|Coq4	uniform	NA	NA	NA	NA	961.499	915.648	928.547	932.471
ENSMUSG00000025353|Ormdl2	uniform	NA	NA	NA	NA	1539.39	1532.52	1522.18	1538.98
ENSMUSG00000028969|Cdk5	uniform	NA	NA	NA	NA	1431.11	1411.94	1396.09	1412.87
ENSMUSG00000020721|Helz	uniform	NA	NA	NA	NA	1329.44	1237.74	1331.07	1254.51
ENSMUSG00000037217|Syn1	uniform	NA	NA	NA	NA	448.725	423.044	410.139	426.86
ENSMUSG00000048899|Rimkla	uniform	NA	NA	NA	NA	405.263	388.188	372.81	389.478
ENSMUSG00000034685|Fam171a2	uniform	NA	NA	NA	NA	1221.39	1208.54	1192.24	1208.8
ENSMUSG00000038463|Olfml2b	uniform	NA	NA	NA	NA	382.421	367.196	350.247	366.799
ENSMUSG00000031628|Casp3	uniform	NA	NA	NA	NA	1596.24	1572.4	1551.39	1567.91
ENSMUSG00000000278|Scpep1	uniform	NA	NA	NA	NA	673.828	655.211	637.45	653.95
ENSMUSG00000024963|Dnajc4	uniform	NA	NA	NA	NA	784.485	697.579	748.423	714.07
ENSMUSG00000036667|Tcaf1	uniform	NA	NA	NA	NA	2056.13	2037.04	2022.59	2039.04
ENSMUSG00000042851|Zc3h6	uniform	NA	NA	NA	NA	1059.26	989.084	1026.38	1005.5
ENSMUSG00000022246|Rai14	uniform	NA	NA	NA	NA	842.097	831.736	818.532	834.937
ENSMUSG00000034190|Chmp7	uniform	NA	NA	NA	NA	2206.09	2203.69	2179.12	2195.51
ENSMUSG00000030282|Cmas	uniform	NA	NA	NA	NA	2154.83	2152.59	2130.89	2147.25
ENSMUSG00000027552|E2f5	uniform	NA	NA	NA	NA	832.878	814.274	801.566	817.878
ENSMUSG00000030411|Nova2	uniform	NA	NA	NA	NA	1230.1	1220.42	1197.3	1213.61
ENSMUSG00000071855|Ccdc112	uniform	NA	NA	NA	NA	1192.63	1099.56	1150.77	1115.83
ENSMUSG00000023919|Cenpq	uniform	NA	NA	NA	NA	990.73	972.078	961.226	977.493
ENSMUSG00000028549|Itgb3bp	uniform	NA	NA	NA	NA	927.995	908.128	884.233	900.471
ENSMUSG00000032612|Usp4	uniform	NA	NA	NA	NA	1559.13	1469.92	1512.21	1486.15
ENSMUSG00000047193|Dync2h1	uniform	NA	NA	NA	NA	783.848	760.914	740.116	756.286
ENSMUSG00000031770|Herpud1	uniform	NA	NA	NA	NA	1332.64	1257.63	1308.86	1273.78
ENSMUSG00000019843|Fyn	uniform	NA	NA	NA	NA	1836.42	1837.99	1803.05	1819.2
ENSMUSG00000021552|Gkap1	uniform	NA	NA	NA	NA	1241.46	1220.51	1206.56	1222.69
ENSMUSG00000026761|Orc4	uniform	NA	NA	NA	NA	1501.12	1428.47	1486.48	1444.59
ENSMUSG00000029681|Bcl7b	uniform	NA	NA	NA	NA	1627.93	1552.76	1587.68	1568.83
ENSMUSG00000026547|Tagln2	uniform	NA	NA	NA	NA	343.457	335.936	321.934	337.985
ENSMUSG00000068329|Htra2	uniform	NA	NA	NA	NA	1471.56	1398.11	1440.08	1414.13
ENSMUSG00000010311|Optc	uniform	NA	NA	NA	NA	449.725	435.111	461.718	451.114
ENSMUSG00000006057|Atp5g1	uniform	NA	NA	NA	NA	4784.56	4828.67	4818.61	4800.56
ENSMUSG00000017485|Top2b	uniform	NA	NA	NA	NA	3105.36	3092.12	3077.91	3093.88
ENSMUSG00000024601|Isoc1	uniform	NA	NA	NA	NA	1243.93	1228.12	1213.09	1229.06
ENSMUSG00000030879|Mrpl17	uniform	NA	NA	NA	NA	2934.69	2915.47	2899.1	2915.02
ENSMUSG00000018379|Srsf1	uniform	NA	NA	NA	NA	3342.43	3319.44	3302.86	3318.76
ENSMUSG00000022354|Ndufb9	uniform	NA	NA	NA	NA	4911.74	4894.59	4874.04	4889.91
ENSMUSG00000031756|Cenpn	uniform	NA	NA	NA	NA	412.15	396.559	379.6	395.435
ENSMUSG00000107143|Gm6598	uniform	NA	NA	NA	NA	370.422	309.69	351.309	325.516
ENSMUSG00000051256|Jagn1	uniform	NA	NA	NA	NA	2364.67	2282.91	2327.72	2298.7
ENSMUSG00000032549|Rab6b	uniform	NA	NA	NA	NA	1565.2	1563.26	1545.87	1561.65
ENSMUSG00000028857|Tmem222	uniform	NA	NA	NA	NA	1631.94	1572.98	1611.73	1588.73
ENSMUSG00000047213|Ythdf3	uniform	NA	NA	NA	NA	1010.59	932.921	977.606	948.657
ENSMUSG00000032263|Bckdhb	uniform	NA	NA	NA	NA	1314.46	1297.4	1280.99	1296.72
ENSMUSG00000002031|Ift46	uniform	NA	NA	NA	NA	2110.49	2104.24	2075.4	2091.13
ENSMUSG00000026556|Vangl2	uniform	NA	NA	NA	NA	2928.95	2918.86	2933.97	2934.54
ENSMUSG00000038697|Taf5l	uniform	NA	NA	NA	NA	1130.19	1070.1	1108.79	1085.76
ENSMUSG00000058126|Tpm3-rs7	uniform	NA	NA	NA	NA	1837.38	1802.03	1778.88	1794.54
ENSMUSG00000059208|Hnrnpm	uniform	NA	NA	NA	NA	4711.26	4708.82	4682.91	4698.53
ENSMUSG00000031565|Fgfr1	uniform	NA	NA	NA	NA	1280.62	1305.96	1285.59	1296.21
ENSMUSG00000026134|Prim2	uniform	NA	NA	NA	NA	858.098	845.366	826.666	842.239
ENSMUSG00000028630|Dyrk2	uniform	NA	NA	NA	NA	1008.01	993.909	976.405	991.948
ENSMUSG00000062101|Zfp119b	uniform	NA	NA	NA	NA	437.972	376.024	419.597	391.531
ENSMUSG00000022978|Mis18a	uniform	NA	NA	NA	NA	795.783	777.373	763.077	778.553
ENSMUSG00000041729|Coro2b	uniform	NA	NA	NA	NA	1340.26	1321.72	1305.73	1321.16
ENSMUSG00000034290|Nek9	uniform	NA	NA	NA	NA	569.712	511.189	542.3	526.511
ENSMUSG00000036513|Commd2	uniform	NA	NA	NA	NA	2778.55	2668.47	2720.87	2683.77
ENSMUSG00000054364|Rhob	uniform	NA	NA	NA	NA	1776.48	1772.24	1748.01	1763.25
ENSMUSG00000026305|Lrrfip1	uniform	NA	NA	NA	NA	420.156	400.771	388.811	404.047
ENSMUSG00000011427|Zfp790	uniform	NA	NA	NA	NA	473.1	404.73	438.925	419.945
ENSMUSG00000035969|Rusc2	uniform	NA	NA	NA	NA	505.69	510.036	480.43	495.518
ENSMUSG00000067889|Sptbn2	uniform	NA	NA	NA	NA	1007.2	998.872	972.134	987.132
ENSMUSG00000028780|Sema3c	uniform	NA	NA	NA	NA	550.687	526.66	507.712	522.699
ENSMUSG00000021501|Caml	uniform	NA	NA	NA	NA	2194.42	2104.88	2155.07	2119.83
ENSMUSG00000026192|Atic	uniform	NA	NA	NA	NA	1514.3	1494.83	1482.34	1497.23
ENSMUSG00000037966|Ninj1	uniform	NA	NA	NA	NA	778.406	765.88	745.207	760.069
ENSMUSG00000028060|2810403A07Rik	uniform	NA	NA	NA	NA	905.397	840.319	886.211	855.143
ENSMUSG00000029814|Igf2bp3	uniform	NA	NA	NA	NA	1741.52	1620.64	1675.08	1635.44
ENSMUSG00000045658|Pid1	uniform	NA	NA	NA	NA	407.762	393.613	371.872	386.66
ENSMUSG00000039476|Prrx2	uniform	NA	NA	NA	NA	237.306	222.848	205.732	220.508
ENSMUSG00000024151|Msh2	uniform	NA	NA	NA	NA	1117.39	1107.71	1096.2	1110.96
ENSMUSG00000028868|Wasf2	uniform	NA	NA	NA	NA	1164.18	1154.67	1135.25	1149.97
ENSMUSG00000020817|Rabep1	uniform	NA	NA	NA	NA	2202.27	2183.09	2167.74	2182.43
ENSMUSG00000033793|Atp6v1h	uniform	NA	NA	NA	NA	1921.7	1917.46	1899.94	1914.61
ENSMUSG00000024248|Cox7a2l	uniform	NA	NA	NA	NA	5405.64	5390.05	5407.83	5404.72
ENSMUSG00000074227|Spint2	uniform	NA	NA	NA	NA	1348.03	1354.49	1319.18	1333.78
ENSMUSG00000026356|Dars	uniform	NA	NA	NA	NA	2130.22	2106.9	2089.49	2104.09
ENSMUSG00000027384|Ndufaf5	uniform	NA	NA	NA	NA	1347.69	1284.31	1306.64	1298.9
ENSMUSG00000022710|Usp7	uniform	NA	NA	NA	NA	923.464	857.956	890.795	872.546
ENSMUSG00000030105|Arl8b	uniform	NA	NA	NA	NA	1437.25	1369.74	1420.58	1384.32
ENSMUSG00000047238|Mageh1	uniform	NA	NA	NA	NA	2539.15	2493.19	2527.89	2507.76
ENSMUSG00000039630|Hnrnpu	uniform	NA	NA	NA	NA	3510.99	3503.69	3478.03	3492.56
ENSMUSG00000035566|Pcdh17	uniform	NA	NA	NA	NA	1081.31	1038.98	1009	1023.52
ENSMUSG00000058153|Sez6l	uniform	NA	NA	NA	NA	482.267	469.58	445.469	459.984
ENSMUSG00000052906|Ubxn8	uniform	NA	NA	NA	NA	723.724	639.165	675.542	653.622
ENSMUSG00000048264|Dip2c	uniform	NA	NA	NA	NA	672.346	601.141	635.942	615.575
ENSMUSG00000037072|Selenof	uniform	NA	NA	NA	NA	4510.13	4502.87	4488.36	4502.57
ENSMUSG00000001056|Nhp2	uniform	NA	NA	NA	NA	3573.69	3563.79	3548.37	3562.56
ENSMUSG00000075706|Gpx4	uniform	NA	NA	NA	NA	3938.63	3935.51	3973.49	3949.69
ENSMUSG00000089832|Shkbp1	uniform	NA	NA	NA	NA	1636.1	1633.45	1607.4	1621.53
ENSMUSG00000030302|Atp2b2	uniform	NA	NA	NA	NA	703.238	710.493	685.319	699.42
ENSMUSG00000038738|Shank1	uniform	NA	NA	NA	NA	330.905	317.769	306.044	320.132
ENSMUSG00000028843|Sh3bgrl3	uniform	NA	NA	NA	NA	3495.88	3491.02	3473.61	3487.68
ENSMUSG00000020388|Pdlim4	uniform	NA	NA	NA	NA	1695.74	1702.04	1672.41	1686.47
ENSMUSG00000022176|Rem2	uniform	NA	NA	NA	NA	882.64	883.375	848.526	862.583
ENSMUSG00000007850|Hnrnph1	uniform	NA	NA	NA	NA	2766.45	2708.91	2742.92	2722.96
ENSMUSG00000042210|Abhd14a	uniform	NA	NA	NA	NA	1290.64	1272.05	1253.67	1267.7
ENSMUSG00000050447|Lypd6	uniform	NA	NA	NA	NA	907.426	885.583	919.921	899.514
ENSMUSG00000021000|Mia2	uniform	NA	NA	NA	NA	1850.18	1840.23	1835	1848.87
ENSMUSG00000031197|Vbp1	uniform	NA	NA	NA	NA	3206.21	3220.34	3178.6	3192.45
ENSMUSG00000029469|Ift81	uniform	NA	NA	NA	NA	1332.89	1272.24	1325.83	1286.03
ENSMUSG00000040269|Mrps28	uniform	NA	NA	NA	NA	2306.67	2290.98	2271.17	2284.85
ENSMUSG00000021417|Eci2	uniform	NA	NA	NA	NA	3259.38	3249.06	3264.61	3262.71
ENSMUSG00000028223|Decr1	uniform	NA	NA	NA	NA	582.738	574.791	553.909	567.551
ENSMUSG00000048732|Klhl11	uniform	NA	NA	NA	NA	330.603	279.034	295.392	292.622
ENSMUSG00000019467|Arhgef25	uniform	NA	NA	NA	NA	972.704	956.596	968.907	970.181
ENSMUSG00000028478|Clta	uniform	NA	NA	NA	NA	4871.74	4865.45	4836.51	4850.1
ENSMUSG00000030654|Arl6ip1	uniform	NA	NA	NA	NA	3188.86	3193.73	3158.69	3172.27
ENSMUSG00000020458|Rtn4	uniform	NA	NA	NA	NA	2745.14	2734.45	2718.83	2732.4
ENSMUSG00000014633|Cmc2	uniform	NA	NA	NA	NA	1247.63	1223.2	1210.51	1224.07
ENSMUSG00000020993|Trappc6b	uniform	NA	NA	NA	NA	2804.69	2783.25	2761.73	2775.2
ENSMUSG00000098087|Gm17750	uniform	NA	NA	NA	NA	1950.66	1967.26	1946.95	1960.4
ENSMUSG00000030431|Tmem238	uniform	NA	NA	NA	NA	661.015	638.933	632.484	645.916
ENSMUSG00000030061|Uba3	uniform	NA	NA	NA	NA	1922.6	1836.91	1875.7	1850.33
ENSMUSG00000036478|Btg1	uniform	NA	NA	NA	NA	1725.38	1693.79	1673.89	1687.28
ENSMUSG00000021665|Hexb	uniform	NA	NA	NA	NA	342.394	333.766	319.711	333.099
ENSMUSG00000021738|Atxn7	uniform	NA	NA	NA	NA	732.043	708.047	705.336	718.694
ENSMUSG00000036932|Aifm1	uniform	NA	NA	NA	NA	1662.69	1649.86	1633.87	1647.22
ENSMUSG00000029005|Draxin	uniform	NA	NA	NA	NA	1147.53	1139.49	1125.68	1139.02
ENSMUSG00000026817|Ak1	uniform	NA	NA	NA	NA	653.815	641.589	619	632.321
ENSMUSG00000054477|Kcnn2	uniform	NA	NA	NA	NA	1049.48	1054.56	1015.74	1029
ENSMUSG00000032374|Plod2	uniform	NA	NA	NA	NA	417.402	403.394	388.298	401.54
ENSMUSG00000019988|Nedd1	uniform	NA	NA	NA	NA	712.861	705.191	692.205	705.429
ENSMUSG00000022864|D16Ertd472e	uniform	NA	NA	NA	NA	485.497	421.53	468.437	434.751
ENSMUSG00000019235|Rps6kl1	uniform	NA	NA	NA	NA	322.398	307.585	289.96	303.164
ENSMUSG00000035142|Nubpl	uniform	NA	NA	NA	NA	788.086	772.79	755.066	768.249
ENSMUSG00000045348|Nyap1	uniform	NA	NA	NA	NA	1195.26	1193.41	1159.54	1172.7
ENSMUSG00000041120|Nbl1	uniform	NA	NA	NA	NA	312.861	300.35	279.21	292.372
ENSMUSG00000037172|E330009J07Rik	uniform	NA	NA	NA	NA	1029.02	1040.13	1014.13	1027.28
ENSMUSG00000025525|Apool	uniform	NA	NA	NA	NA	1032.93	1012.28	1000.97	1014.08
ENSMUSG00000040139|9430038I01Rik	uniform	NA	NA	NA	NA	896.58	870.69	850.59	863.642
ENSMUSG00000037286|Stag1	uniform	NA	NA	NA	NA	1379.34	1348.49	1325.18	1338.22
ENSMUSG00000028618|Tmem59	uniform	NA	NA	NA	NA	3898.19	3889.37	3858.08	3871
ENSMUSG00000045659|Plekha7	uniform	NA	NA	NA	NA	243.639	223.217	208.986	221.907
ENSMUSG00000031948|Kars	uniform	NA	NA	NA	NA	1937.03	1931.53	1918.05	1930.94
ENSMUSG00000022724|Riox2	uniform	NA	NA	NA	NA	468.842	448.15	430.584	443.348
ENSMUSG00000038128|Camk4	uniform	NA	NA	NA	NA	324.786	306.503	293.044	305.775
ENSMUSG00000071379|Hpcal1	uniform	NA	NA	NA	NA	1015.77	996.032	1002.03	1008.74
ENSMUSG00000062169|Cnih4	uniform	NA	NA	NA	NA	2333.69	2317.05	2306.96	2319.63
ENSMUSG00000061859|Patj	uniform	NA	NA	NA	NA	303.607	275.016	260.156	272.812
ENSMUSG00000026670|Uap1	uniform	NA	NA	NA	NA	1469.75	1473.38	1450.51	1463.16
ENSMUSG00000000171|Sdhd	uniform	NA	NA	NA	NA	2670.88	2653.44	2641.91	2654.54
ENSMUSG00000013663|Pten	uniform	NA	NA	NA	NA	1154.45	1092.57	1124.64	1105.19
ENSMUSG00000069309|Hist1h2an	uniform	NA	NA	NA	NA	447.203	430.376	418.023	430.604
ENSMUSG00000079641|Rpl39	uniform	NA	NA	NA	NA	6420.9	6402.02	6405.03	6414.59
ENSMUSG00000002297|Dbf4	uniform	NA	NA	NA	NA	942.876	883.593	912.42	896.151
ENSMUSG00000044813|Shb	uniform	NA	NA	NA	NA	471.776	450.659	431.52	444.057
ENSMUSG00000003545|Fosb	uniform	NA	NA	NA	NA	330.712	263.707	250.857	263.375
ENSMUSG00000012114|Med15	uniform	NA	NA	NA	NA	705.136	648.07	690.479	660.575
ENSMUSG00000052748|Swt1	uniform	NA	NA	NA	NA	1236.99	1185.41	1223.54	1197.88
ENSMUSG00000014867|Surf4	uniform	NA	NA	NA	NA	1390.37	1333.21	1374.03	1345.66
ENSMUSG00000020205|Phlda1	uniform	NA	NA	NA	NA	726.141	711.255	694.965	707.37
ENSMUSG00000001435|Col18a1	uniform	NA	NA	NA	NA	329.785	306.897	294.635	307.022
ENSMUSG00000031242|2610002M06Rik	uniform	NA	NA	NA	NA	883.976	812.109	883.931	824.496
ENSMUSG00000020794|Ube2g1	uniform	NA	NA	NA	NA	2843.69	2830.41	2813.97	2826.32
ENSMUSG00000015668|Pdzd11	uniform	NA	NA	NA	NA	2587.58	2516.92	2559.62	2529.24
ENSMUSG00000040374|Pex2	uniform	NA	NA	NA	NA	1989.61	1972.95	1953.72	1965.97
ENSMUSG00000031134|Rbmx	uniform	NA	NA	NA	NA	1516.93	1504.65	1485.53	1497.76
ENSMUSG00000038467|Chmp4b	uniform	NA	NA	NA	NA	1783	1776.87	1759.01	1771.21
ENSMUSG00000030203|Dusp16	uniform	NA	NA	NA	NA	478.458	439.056	423.521	435.698
ENSMUSG00000015839|Nfe2l2	uniform	NA	NA	NA	NA	508.732	474.717	465.21	477.346
ENSMUSG00000024067|Dpy30	uniform	NA	NA	NA	NA	3417.42	3398.96	3384.75	3396.89
ENSMUSG00000023505|Cdca3	uniform	NA	NA	NA	NA	588.214	572.442	559.036	571.162
ENSMUSG00000019831|Wasf1	uniform	NA	NA	NA	NA	1315.21	1279.13	1291.49	1291.2
ENSMUSG00000026842|Abl1	uniform	NA	NA	NA	NA	886.271	868.584	849.25	861.316
ENSMUSG00000026821|Ralgds	uniform	NA	NA	NA	NA	1275.58	1272.91	1242.97	1255.04
ENSMUSG00000022744|Cldnd1	uniform	NA	NA	NA	NA	2822.17	2751.09	2790.55	2763.11
ENSMUSG00000020974|Pole2	uniform	NA	NA	NA	NA	265.63	249.019	233.053	245.072
ENSMUSG00000049932|H2afx	uniform	NA	NA	NA	NA	2809.76	2775.87	2781.24	2787.85
ENSMUSG00000041702|Btbd7	uniform	NA	NA	NA	NA	1121.29	943.817	1002.02	955.788
ENSMUSG00000030629|Zfand6	uniform	NA	NA	NA	NA	3214.58	3203.2	3227.63	3215.14
ENSMUSG00000027787|Nmd3	uniform	NA	NA	NA	NA	1724.64	1652.74	1700.69	1664.63
ENSMUSG00000006589|Aprt	uniform	NA	NA	NA	NA	3712.23	3731.86	3711.78	3723.67
ENSMUSG00000032436|Cmtm7	uniform	NA	NA	NA	NA	765.91	755.248	743.783	755.639
ENSMUSG00000034793|G6pc3	uniform	NA	NA	NA	NA	891.6	878.553	857.206	869.034
ENSMUSG00000003199|Mpnd	uniform	NA	NA	NA	NA	3200.64	3186.2	3158.24	3170.07
ENSMUSG00000057789|Bak1	uniform	NA	NA	NA	NA	601.568	589.063	577.252	589.06
ENSMUSG00000004035|Gstm7	uniform	NA	NA	NA	NA	619.903	614.856	595.111	606.916
ENSMUSG00000032402|Smad3	uniform	NA	NA	NA	NA	317.262	303.075	288.147	299.848
ENSMUSG00000038612|Mcl1	uniform	NA	NA	NA	NA	1338.01	1274.87	1308.15	1286.51
ENSMUSG00000090523|Gypc	uniform	NA	NA	NA	NA	282.213	259.019	239.556	251.197
ENSMUSG00000042606|Hirip3	uniform	NA	NA	NA	NA	793.785	777.033	761.011	772.648
ENSMUSG00000030315|Vgll4	uniform	NA	NA	NA	NA	2579.04	2568.58	2600.95	2580.21
ENSMUSG00000067722|BC003965	uniform	NA	NA	NA	NA	2244.8	2166.7	2209.52	2178.32
ENSMUSG00000056296|Synpr	uniform	NA	NA	NA	NA	572.055	599.014	579.068	583.654
ENSMUSG00000004268|Emg1	uniform	NA	NA	NA	NA	3959.38	3940.56	3945.13	3952.16
ENSMUSG00000005672|Kit	uniform	NA	NA	NA	NA	506.391	495.679	471.907	483.497
ENSMUSG00000042109|Csdc2	uniform	NA	NA	NA	NA	379.545	356.513	344.765	356.343
ENSMUSG00000025878|Uimc1	uniform	NA	NA	NA	NA	720.606	627.78	670.449	639.358
ENSMUSG00000028128|F3	uniform	NA	NA	NA	NA	441.463	427.189	409.992	421.564
ENSMUSG00000027165|B230118H07Rik	uniform	NA	NA	NA	NA	1588.89	1568.68	1562.35	1573.91
ENSMUSG00000021676|Iqgap2	uniform	NA	NA	NA	NA	758.123	733.374	716.169	727.614
ENSMUSG00000039154|Shd	uniform	NA	NA	NA	NA	1049.41	1050.93	1028.2	1039.65
ENSMUSG00000037572|Wdhd1	uniform	NA	NA	NA	NA	312.763	274.09	255.968	267.397
ENSMUSG00000020052|Ascl1	uniform	NA	NA	NA	NA	768.581	754.419	763.564	765.836
ENSMUSG00000016308|Ube2a	uniform	NA	NA	NA	NA	2638.15	2558.4	2605.18	2569.81
ENSMUSG00000026889|Rbm18	uniform	NA	NA	NA	NA	2100.76	2088.66	2064.86	2076.25
ENSMUSG00000027227|Sord	uniform	NA	NA	NA	NA	328.088	301.555	284.973	296.361
ENSMUSG00000075701|Selenos	uniform	NA	NA	NA	NA	2954.57	2954.35	2925.53	2936.92
ENSMUSG00000032340|Neo1	uniform	NA	NA	NA	NA	960.643	944.85	932.876	944.238
ENSMUSG00000069793|Slfn9	uniform	NA	NA	NA	NA	233.935	221.439	206.762	218.096
ENSMUSG00000045414|1190002N15Rik	uniform	NA	NA	NA	NA	481.434	460.004	488.41	471.276
ENSMUSG00000070643|Sox13	uniform	NA	NA	NA	NA	260.634	239.433	232.089	243.309
ENSMUSG00000032113|Chek1	uniform	NA	NA	NA	NA	389.245	383.04	359.142	370.326
ENSMUSG00000070570|Slc17a7	uniform	NA	NA	NA	NA	426.426	421.872	393.343	404.486
ENSMUSG00000024054|Smchd1	uniform	NA	NA	NA	NA	2212.44	2197.04	2185.28	2196.38
ENSMUSG00000026393|Nek7	uniform	NA	NA	NA	NA	633.879	622.23	597.56	608.651
ENSMUSG00000027166|Dnajc24	uniform	NA	NA	NA	NA	1816.8	1801.17	1788.16	1799.22
ENSMUSG00000040025|Ythdf2	uniform	NA	NA	NA	NA	3043.41	3028.5	3013.99	3025.05
ENSMUSG00000022890|Atp5j	uniform	NA	NA	NA	NA	5758.17	5735.28	5721.17	5732.22
ENSMUSG00000038274|Fau	uniform	NA	NA	NA	NA	8093.32	8046.51	8038.02	8049.04
ENSMUSG00000015575|Atp6v0e	uniform	NA	NA	NA	NA	4096.76	4067.57	4061.21	4072.19
ENSMUSG00000024378|Stard4	uniform	NA	NA	NA	NA	914.125	894.892	876.186	887.164
ENSMUSG00000031227|Magee1	uniform	NA	NA	NA	NA	1137.09	1115.06	1099.79	1110.76
ENSMUSG00000002997|Prkar2b	uniform	NA	NA	NA	NA	916.136	932.053	909.028	919.99
ENSMUSG00000020409|Slu7	uniform	NA	NA	NA	NA	1862.63	1799.06	1827.58	1809.97
ENSMUSG00000006412|Pfdn2	uniform	NA	NA	NA	NA	4687.02	4681.2	4652.84	4663.74
ENSMUSG00000020283|Pex13	uniform	NA	NA	NA	NA	2125.41	1988.26	2035.7	1999.14
ENSMUSG00000032041|Tirap	uniform	NA	NA	NA	NA	376.424	347.638	329.801	340.627
ENSMUSG00000028524|Sgip1	uniform	NA	NA	NA	NA	328.828	312.614	300.531	311.347
ENSMUSG00000021569|Trip13	uniform	NA	NA	NA	NA	391.191	372.23	355.84	366.636
ENSMUSG00000021796|Bmpr1a	uniform	NA	NA	NA	NA	846.042	834.316	821.159	831.934
ENSMUSG00000045515|Pou3f3	uniform	NA	NA	NA	NA	1908.33	1915.31	1878.04	1888.72
ENSMUSG00000027823|Gmps	uniform	NA	NA	NA	NA	2390.39	2362.34	2345.9	2356.55
ENSMUSG00000032231|Anxa2	uniform	NA	NA	NA	NA	231.185	220.551	205.983	216.61
ENSMUSG00000031105|Slc25a14	uniform	NA	NA	NA	NA	1334.51	1314.53	1302.09	1312.72
ENSMUSG00000097248|Gm2694	uniform	NA	NA	NA	NA	422.021	367.77	346.86	357.471
ENSMUSG00000043733|Ptpn11	uniform	NA	NA	NA	NA	1845.63	1783.51	1819.74	1794.1
ENSMUSG00000100303|2600014E21Rik	uniform	NA	NA	NA	NA	455.047	441.913	424.672	435.256
ENSMUSG00000031755|Bbs2	uniform	NA	NA	NA	NA	344.611	282.442	314.302	293.013
ENSMUSG00000028251|Tstd3	uniform	NA	NA	NA	NA	1029.06	1031	991.21	1001.75
ENSMUSG00000042751|Nmnat2	uniform	NA	NA	NA	NA	352.771	335.516	325.049	335.49
ENSMUSG00000031012|Cask	uniform	NA	NA	NA	NA	694.083	671.735	652.913	663.338
ENSMUSG00000003161|Sri	uniform	NA	NA	NA	NA	1901.87	1902.38	1886.3	1896.72
ENSMUSG00000021112|Mpp5	uniform	NA	NA	NA	NA	718.864	703.382	685.24	695.657
ENSMUSG00000028869|Gnl2	uniform	NA	NA	NA	NA	1735.32	1654.8	1706.59	1665.2
ENSMUSG00000033577|Myo6	uniform	NA	NA	NA	NA	428.838	427.736	398.373	408.774
ENSMUSG00000031521|Aga	uniform	NA	NA	NA	NA	700.614	684.793	659.574	669.96
ENSMUSG00000058013|Sept11	uniform	NA	NA	NA	NA	1816.56	1811.24	1789.81	1800.15
ENSMUSG00000040848|Sft2d2	uniform	NA	NA	NA	NA	310.203	294.208	280.62	290.955
ENSMUSG00000020743|Mif4gd	uniform	NA	NA	NA	NA	539.34	507.183	490.452	500.784
ENSMUSG00000020917|Acly	uniform	NA	NA	NA	NA	2595.21	2597.13	2597.64	2605.41
ENSMUSG00000047613|A430005L14Rik	uniform	NA	NA	NA	NA	1705.46	1692.47	1679.82	1689.99
ENSMUSG00000066637|Ttc32	uniform	NA	NA	NA	NA	298.671	240.567	277.532	250.737
ENSMUSG00000034621|Gpatch8	uniform	NA	NA	NA	NA	1797.37	1718.64	1761.77	1728.8
ENSMUSG00000038594|Cep85l	uniform	NA	NA	NA	NA	813.003	793.464	783.771	793.897
ENSMUSG00000034640|Tiparp	uniform	NA	NA	NA	NA	1025.94	1005.19	985.592	995.678
ENSMUSG00000051359|Ncald	uniform	NA	NA	NA	NA	460.376	450.853	429.929	440.002
ENSMUSG00000027509|Rae1	uniform	NA	NA	NA	NA	2779.13	2758.54	2739.84	2749.88
ENSMUSG00000030731|Syt3	uniform	NA	NA	NA	NA	369.801	357.324	337.222	347.233
ENSMUSG00000071072|Ptges3	uniform	NA	NA	NA	NA	2656.67	2648.74	2636.11	2646.03
ENSMUSG00000030850|Ate1	uniform	NA	NA	NA	NA	1412.68	1331.6	1370.59	1341.5
ENSMUSG00000018446|C1qbp	uniform	NA	NA	NA	NA	4059.76	4055.52	4041.69	4051.57
ENSMUSG00000024647|Cbln2	uniform	NA	NA	NA	NA	466.931	458.409	430.683	440.544
ENSMUSG00000019797|1700021F05Rik	uniform	NA	NA	NA	NA	2072.2	2048.44	2026.76	2036.6
ENSMUSG00000028677|Rnf220	uniform	NA	NA	NA	NA	1247.52	1168.34	1212.74	1178.14
ENSMUSG00000023087|Noct	uniform	NA	NA	NA	NA	577.321	544.432	569.878	554.195
ENSMUSG00000001995|Sipa1l2	uniform	NA	NA	NA	NA	719.134	709.089	684.419	694.136
ENSMUSG00000022964|Tmem50b	uniform	NA	NA	NA	NA	1024.31	1001.07	986.357	996.065
ENSMUSG00000035403|Crb2	uniform	NA	NA	NA	NA	352.547	323.617	310.254	319.953
ENSMUSG00000004961|Syt5	uniform	NA	NA	NA	NA	654.699	647.66	626.94	636.603
ENSMUSG00000007080|Pole	uniform	NA	NA	NA	NA	279.4	268.837	251.741	261.386
ENSMUSG00000014349|Ube2z	uniform	NA	NA	NA	NA	765.461	701.999	740.634	711.61
ENSMUSG00000063015|Ccni	uniform	NA	NA	NA	NA	1959.74	1936.44	1918.94	1928.53
ENSMUSG00000033916|Chmp2a	uniform	NA	NA	NA	NA	3377.73	3372.09	3339.56	3349.14
ENSMUSG00000041453|Rpl21	uniform	NA	NA	NA	NA	6922.08	6899.89	6884.9	6894.41
ENSMUSG00000031328|Flna	uniform	NA	NA	NA	NA	1352.16	1331.78	1313.46	1322.96
ENSMUSG00000027195|Hsd17b12	uniform	NA	NA	NA	NA	2376.5	2367.52	2354.35	2363.83
ENSMUSG00000034932|Mrpl54	uniform	NA	NA	NA	NA	2832.1	2810.4	2798.01	2807.48
ENSMUSG00000044708|Kcnj10	uniform	NA	NA	NA	NA	292.247	268.273	254.688	264.138
ENSMUSG00000025223|Ldb1	uniform	NA	NA	NA	NA	2311.26	2300.15	2279.98	2289.42
ENSMUSG00000001157|Gmcl1	uniform	NA	NA	NA	NA	1887.43	1874.07	1854.96	1864.4
ENSMUSG00000028998|Tomm7	uniform	NA	NA	NA	NA	4640.39	4626.86	4610.09	4619.53
[truncated: 7,531 more rows]
