# Supplementary material for: Modeling gene expression cascades during cell state transitions
Source: iScience. 2024 Mar 4;27(4):109386. doi: 10.1016/j.isci.2024.109386 (PMC10946328; doi:10.1016/j.isci.2024.109386)
Supplement: Table S2. Best fits and inflection point estimates mouse e13.5 forebrain dorsal NSC → IP → neurons sample 2, related to Figure 3 [file mmc3.xlsx]

## Sheet: forebrain_dorsal_e13_5_sample2
gene	best_fit	inflection_point_1_mean_pseudotime	inflection_point_2_mean_pseudotime	inflection_point_1_slope_mean	inflection_point_2_slope_mean	BIC_avg_params_double_sigmoidal	BIC_avg_params_gauss	BIC_avg_params_sigmoidal	BIC_avg_params_uniform
ENSMUSG00000027967|Neurog2	double sigmoidal	191.451	517.289	0.0252609	-0.0121559	4053.55	4190.98	6200.54	9556.21
ENSMUSG00000048001|Hes5	sigmoidal	370.478	NA	-0.0215036	NA	3118.74	3166.24	3080.57	7205.07
ENSMUSG00000019874|Fabp7	sigmoidal	212.737	NA	-0.00931632	NA	4373.4	4330.27	4308.99	8382.79
ENSMUSG00000062380|Tubb3	double sigmoidal	299.403	610.547	0.0155953	0.00489407	6191.52	6552.74	6263.45	10100.1
ENSMUSG00000037984|Neurod6	double sigmoidal	339.593	466.634	0.036892	0.0047033	4988.9	5466.97	5003.89	8664.03
ENSMUSG00000021087|Rtn1	double sigmoidal	508.462	1023.99	0.0113509	0.00153498	4683.23	4930.42	4684.49	7730.76
ENSMUSG00000049775|Tmsb4x	double sigmoidal	327.433	786.728	0.0185319	0.00350315	10481.3	10831.5	10779.8	13409
ENSMUSG00000079523|Tmsb10	sigmoidal	556.294	NA	0.00507568	NA	7520.83	7593.37	7492.91	10372.1
ENSMUSG00000063632|Sox11	sigmoidal	349.526	NA	0.00611671	NA	6251.96	6336.04	6219.51	9023.03
ENSMUSG00000035551|Igfbpl1	sigmoidal	288.961	NA	0.00986273	NA	5783.81	6097.6	5783.7	8273.01
ENSMUSG00000021453|Gadd45g	double sigmoidal	231.37	499.426	0.0198011	-0.00801724	3630.7	3842.55	5149.3	6075.53
ENSMUSG00000026385|Dbi	sigmoidal	386.887	NA	-0.00602244	NA	4060.2	4076.84	4043.39	6486.51
ENSMUSG00000038255|Neurod2	double sigmoidal	299.047	562.869	0.0141077	0.00409899	4178.98	4314.99	4212.7	6542.27
ENSMUSG00000029838|Ptn	double sigmoidal	282.298	567.969	-0.00850103	0.00572224	3392.49	3458.93	3422.8	5640.44
ENSMUSG00000017390|Aldoc	double sigmoidal	11.7413	321.279	-0.0194236	-0.0104096	1942.84	1990.22	1944.06	3884.79
ENSMUSG00000053192|Mllt11	sigmoidal	437.802	NA	0.00455731	NA	4303.85	4354.27	4272.91	6201.74
ENSMUSG00000045136|Tubb2b	double sigmoidal	395.294	669.659	0.0172315	0.00280634	6481.83	6549.84	6494.35	8330.08
ENSMUSG00000042436|Mfap4	double sigmoidal	404.784	761.831	0.00980398	-0.00684198	2943.65	2964.22	3918.35	4689.69
ENSMUSG00000029580|Actb	sigmoidal	422.411	NA	0.00832721	NA	6945.55	7077.6	6939.47	8597.12
ENSMUSG00000031765|Mt1	sigmoidal	299.645	NA	-0.00998029	NA	2291.58	2306.66	2285.98	3888.47
ENSMUSG00000022658|Tagln3	sigmoidal	360.683	NA	0.00692891	NA	4444.99	4564.05	4409.23	6005.31
ENSMUSG00000022108|Itm2b	sigmoidal	376.167	NA	0.0102198	NA	5089.54	5219.14	5058.53	6604.53
ENSMUSG00000037664|Cdkn1c	double sigmoidal	331.899	831.842	0.009628	-0.00512773	4137.12	4278.28	4602.18	5679.28
ENSMUSG00000032446|Eomes	double sigmoidal	272.274	644.569	0.0126328	-0.00580019	2119.16	2170	2946.06	3644.79
ENSMUSG00000056895|Hist3h2ba	sigmoidal	444.146	NA	0.0101117	NA	5137.09	5257.1	5118.39	6637.59
ENSMUSG00000048904|Neurog1	double sigmoidal	243.624	449.533	0.0200151	-0.0160349	1241.99	1243.91	1926.25	2738.57
ENSMUSG00000047139|Cd24a	sigmoidal	510.234	NA	0.0047862	NA	4911.08	4929.49	4875.63	6366.19
ENSMUSG00000027239|Mdk	sigmoidal	725.421	NA	-0.00511685	NA	4749.33	4816.41	4740.72	6208.56
ENSMUSG00000090223|Pcp4	double sigmoidal	527.23	965.746	0.0107763	-0.00290435	3077.28	3175.5	3285.48	4530.48
ENSMUSG00000063229|Ldha	double sigmoidal	381.155	713.341	-0.0163151	0.00456021	4540.9	4682.44	4556.69	5959.56
ENSMUSG00000052957|Gas1	sigmoidal	315.088	NA	-0.00815911	NA	1533.16	1529.95	1506.2	2800.54
ENSMUSG00000022528|Hes1	sigmoidal	267.918	NA	-0.00967941	NA	1393.29	1296.45	1284.03	2572.61
ENSMUSG00000027581|Stmn3	sigmoidal	549.962	NA	0.00505218	NA	3328.73	3329.06	3271.63	4519.72
ENSMUSG00000076431|Sox4	double sigmoidal	230.808	694.347	0.0129997	-0.00192041	6312.49	6743.87	6438.52	7556.12
ENSMUSG00000031840|Rab3a	sigmoidal	535.122	NA	0.00473809	NA	2952.2	2988.31	2918.6	4157.78
ENSMUSG00000000184|Ccnd2	sigmoidal	558.655	NA	-0.00334734	NA	4228.88	4214.85	4206.59	5419.59
ENSMUSG00000067071|Hes6	double sigmoidal	232.61	488.505	0.0137694	-0.00872689	3388.69	3407.66	4082.62	4565.73
ENSMUSG00000028194|Ddah1	sigmoidal	286.151	NA	-0.00584613	NA	1589.2	1591.45	1561.96	2690.55
ENSMUSG00000001313|Rnd2	double sigmoidal	410.519	1067.48	0.00495987	-0.00481289	3486.63	3494.74	3580.1	4585.91
ENSMUSG00000026728|Vim	double sigmoidal	394.835	1028.14	-0.0145585	-0.0034035	5068.82	5168.94	5094.55	6166.99
ENSMUSG00000022018|Rgcc	sigmoidal	151.327	NA	-0.0058951	NA	1161.83	1113.23	1098.55	2174.24
ENSMUSG00000048251|Bcl11b	sigmoidal	526.916	NA	0.00510813	NA	2785.64	2815.97	2756.16	3802.27
ENSMUSG00000037894|H2afz	sigmoidal	226.828	NA	-0.00340447	NA	4798.22	4793.18	4774.01	5803.89
ENSMUSG00000040204|Pclaf	double sigmoidal	37.8885	369.881	-0.0178961	-0.0146159	1555.2	1697.25	1615.26	2584.56
ENSMUSG00000023004|Tuba1b	double sigmoidal	192.115	650.878	-0.00367853	0.0077211	4665.89	4707.64	4687.22	5631.09
ENSMUSG00000067786|Nnat	sigmoidal	476.048	NA	0.00895627	NA	5799.9	5885.47	5768.11	6716.02
ENSMUSG00000036438|Calm2	sigmoidal	405.147	NA	0.00354923	NA	6106.89	6142.21	6084.57	7013.08
ENSMUSG00000054717|Hmgb2	sigmoidal	102.994	NA	-0.00279071	NA	2858.29	2879.82	2838.36	3758.17
ENSMUSG00000020649|Rrm2	double sigmoidal	27.2271	379.179	-0.0137402	-0.0208252	1582.25	1704.07	1670.91	2492.21
ENSMUSG00000009013|Dynll1	sigmoidal	441.663	NA	0.0100216	NA	6001.41	6101.93	5973.3	6883.24
ENSMUSG00000001270|Ckb	sigmoidal	466.044	NA	-0.00542358	NA	5561.18	5568.02	5547.58	6453.84
ENSMUSG00000005732|Ranbp1	sigmoidal	401.237	NA	-0.0126961	NA	5024.29	5056.91	4998.4	5900.86
ENSMUSG00000033307|Mif	double sigmoidal	373.251	805.072	-0.00895845	0.00232657	5523.45	5850.09	5797.64	6425.27
ENSMUSG00000029121|Crmp1	sigmoidal	506.576	NA	0.00317424	NA	2903.97	2914.63	2865.79	3754.99
ENSMUSG00000047261|Gap43	sigmoidal	655.599	NA	0.00354115	NA	2415.09	2435.19	2392.84	3273.87
ENSMUSG00000075334|Rprm	double sigmoidal	262.52	657.521	0.01709	-0.00146298	5067.87	5390.81	5357.13	5945.17
ENSMUSG00000063524|Eno1	sigmoidal	414.077	NA	-0.0070254	NA	4654.24	4658.06	4630.01	5499.96
ENSMUSG00000020644|Id2	double sigmoidal	210.329	648.377	0.010922	0.00744287	4455.2	4470.29	4458.97	5286.89
ENSMUSG00000008575|Nfib	sigmoidal	480.487	NA	0.00715773	NA	4681.57	4733.7	4648.69	5464.63
ENSMUSG00000064326|Siva1	sigmoidal	234.493	NA	-0.0042643	NA	2316.81	2290.72	2271.77	3073.33
ENSMUSG00000020737|Jpt1	sigmoidal	348.218	NA	0.00240232	NA	5422.11	5439.06	5396.45	6195.71
ENSMUSG00000039114|Nrn1	double sigmoidal	431.266	777.259	0.00814418	-0.00322459	2236.78	2318.38	2509.38	3026.01
ENSMUSG00000031762|Mt2	sigmoidal	308.949	NA	-0.0121609	NA	1666.28	1654.6	1646.63	2433.6
ENSMUSG00000021379|Id4	sigmoidal	289.049	NA	-0.0178485	NA	1509.48	1508.48	1476.52	2261.59
ENSMUSG00000001525|Tubb5	sigmoidal	546.281	NA	0.00237485	NA	7894.52	7912.09	7872.82	8657.73
ENSMUSG00000000567|Sox9	sigmoidal	297.114	NA	-0.00520499	NA	1594.88	1576.86	1564.02	2309.83
ENSMUSG00000044533|Rps2	sigmoidal	469.57	NA	-0.00386001	NA	7572.23	7529.62	7505.14	8245.94
ENSMUSG00000008489|Elavl2	double sigmoidal	349.676	615.301	0.0148044	-0.00306888	3014.48	3270.68	3236.29	3752.12
ENSMUSG00000078453|Abracl	double sigmoidal	311.316	484.231	0.0145531	-0.0129643	4574.17	4827.74	4622.27	5311.58
ENSMUSG00000006715|Gmnn	sigmoidal	39.6889	NA	-0.00428623	NA	1156.73	1195.08	1152.8	1879.66
ENSMUSG00000047904|Sstr2	double sigmoidal	340.118	869.371	0.0128766	-0.00172308	2809.26	2968.49	2957.73	3531.75
ENSMUSG00000060424|Pantr1	sigmoidal	529.282	NA	-0.0017529	NA	3728.2	3719.9	3690.3	4408.41
ENSMUSG00000024501|Dpysl3	sigmoidal	384.078	NA	0.0022865	NA	3744.19	3756.98	3710.58	4420.93
ENSMUSG00000028832|Stmn1	sigmoidal	507.46	NA	0.0041587	NA	4541.35	4574.38	4513.98	5221.44
ENSMUSG00000018169|Mfng	double sigmoidal	260.154	644.848	0.00818509	-0.00329527	2123.31	2131.03	2509.04	2821.24
ENSMUSG00000048895|Cdk5r1	sigmoidal	485.313	NA	0.00392997	NA	2337.32	2357.16	2303.74	3000.96
ENSMUSG00000052684|Jun	double sigmoidal	340.806	706.285	-0.0128662	0.00649049	3776.12	4052.44	4000.82	4462.9
ENSMUSG00000028691|Prdx1	sigmoidal	421.232	NA	-0.00196402	NA	4110.73	4111.66	4085.46	4771.15
ENSMUSG00000031827|Cotl1	sigmoidal	361.059	NA	0.00873278	NA	3653.96	3725.86	3628.4	4311.42
ENSMUSG00000028546|Elavl4	double sigmoidal	281.181	654.716	0.00790356	-0.00316239	3756.62	3953.19	3921.71	4431.9
ENSMUSG00000033152|Podxl2	sigmoidal	415.343	NA	0.00674431	NA	3186.68	3246.95	3154.87	3810.49
ENSMUSG00000029223|Uchl1	sigmoidal	566.174	NA	0.00173061	NA	3891.79	3847.28	3816.9	4460.31
ENSMUSG00000028195|Cyr61	sigmoidal	237.31	NA	-0.00619792	NA	1009.52	995.008	977.417	1615.4
ENSMUSG00000013698|Pea15a	sigmoidal	236.735	NA	-0.00660157	NA	2160.48	2160.95	2139.57	2775.37
ENSMUSG00000020423|Btg2	gauss	207.511	483.269	0.00461497	-0.00461497	2148.05	2135.12	2360.68	2764.72
ENSMUSG00000033209|Ttc28	sigmoidal	548.948	NA	0.00423255	NA	2991.02	2998.24	2957.95	3570.67
ENSMUSG00000000202|Btbd17	gauss	300.49	546.334	0.00477646	-0.00477646	1580.53	1570.11	1891.73	2182.22
ENSMUSG00000029430|Ran	double sigmoidal	371.133	722.05	-0.00529267	0.00623448	5302.78	5361.34	5337.7	5883.14
ENSMUSG00000020297|Nsg2	sigmoidal	363.322	NA	0.00582683	NA	2733.37	2811.58	2697.49	3270.02
ENSMUSG00000029126|Nsg1	sigmoidal	502.195	NA	0.00263775	NA	inf	3804.39	3765.91	4337.57
ENSMUSG00000053398|Phgdh	sigmoidal	349.689	NA	-0.00604962	NA	1363.75	1360.15	1330	1895.95
ENSMUSG00000003410|Elavl3	sigmoidal	393.699	NA	0.0037597	NA	3020.19	3039.34	2994.81	3545.64
ENSMUSG00000027203|Dut	sigmoidal	202.598	NA	-0.00300203	NA	2998.52	3006.53	2988.73	3534.49
ENSMUSG00000025128|Bhlhe22	sigmoidal	629.938	NA	0.00242306	NA	1647.68	1647.72	1620.65	2162.6
ENSMUSG00000066456|Hmgn3	sigmoidal	278.809	NA	-0.00827717	NA	3042.59	3040.84	3016.97	3558.86
ENSMUSG00000034675|Dbn1	sigmoidal	369.082	NA	0.00892757	NA	3800.52	3856	3772.04	4312.17
ENSMUSG00000022490|Ppp1r1a	sigmoidal	301.256	NA	-0.00876995	NA	1889.43	1887.39	1857.17	2391.5
ENSMUSG00000018451|6330403K07Rik	sigmoidal	465.31	NA	0.0125246	NA	5256.53	5294.85	5242.69	5766.02
ENSMUSG00000027500|Stmn2	sigmoidal	783.012	NA	0.00213019	NA	1752.97	1751.23	1732.19	2248.22
ENSMUSG00000041859|Mcm3	sigmoidal	367.622	NA	-0.0107048	NA	1129.41	1086.45	1057.11	1567.94
ENSMUSG00000029245|Epha5	sigmoidal	569.12	NA	0.00362632	NA	4675.6	4682.57	4653.55	5162.79
ENSMUSG00000031548|Sfrp1	sigmoidal	275.078	NA	-0.00660691	NA	3247.84	3230.86	3212.43	3719.94
ENSMUSG00000029591|Ung	sigmoidal	338.223	NA	-0.00733232	NA	1266.46	1175.8	1171.13	1676.61
ENSMUSG00000045763|Basp1	sigmoidal	510.2	NA	0.00201495	NA	3199.68	3184.47	3154.41	3659.62
ENSMUSG00000022044|Stmn4	sigmoidal	862.255	NA	0.00372144	NA	1634.01	1635.52	1618.33	2118.74
ENSMUSG00000092341|Malat1	sigmoidal	386.134	NA	0.00376331	NA	5360.88	5386.8	5327.72	5826.69
ENSMUSG00000055762|Eef1d	sigmoidal	433.77	NA	-0.00319744	NA	3159.85	3148.97	3128.28	3624.3
ENSMUSG00000004558|Ndrg2	sigmoidal	311.349	NA	-0.00459579	NA	1589.35	1589.45	1571.29	2066.01
ENSMUSG00000026355|Mcm6	sigmoidal	263.531	NA	-0.00194105	NA	1662.19	1644.63	1624.04	2117.34
ENSMUSG00000067274|Rplp0	sigmoidal	548.276	NA	-0.00224508	NA	7742.61	7725.75	7706.61	8194.47
ENSMUSG00000001911|Nfix	gauss	418.758	1055.56	0.00234356	-0.00234356	3814.91	3807.63	3858.35	4295.49
ENSMUSG00000021377|Dek	sigmoidal	219.283	NA	-0.00266581	NA	2885.96	2887.22	2868.93	3354.72
ENSMUSG00000041126|H2afv	sigmoidal	315.586	NA	-0.00113359	NA	5404.63	5398.47	5377.32	5856.68
ENSMUSG00000025794|Rpl14	sigmoidal	472.388	NA	-0.00272057	NA	6964.65	6946.05	6929.64	7401.66
ENSMUSG00000016319|Slc25a5	sigmoidal	756.673	NA	-0.00165932	NA	6292.3	6158.91	6127.74	6598.47
ENSMUSG00000022382|Wnt7b	sigmoidal	572.379	NA	0.00165534	NA	2061.19	2059.86	2035.57	2500.35
ENSMUSG00000027533|Fabp5	sigmoidal	531.61	NA	0.00130333	NA	4915.2	4884.64	4861.08	5319.68
ENSMUSG00000030796|Tead2	sigmoidal	650.27	NA	-0.00253713	NA	2692.68	2687.13	2670.93	3128.5
ENSMUSG00000028333|Anp32b	sigmoidal	373.448	NA	-0.00444002	NA	2929.37	2918.75	2892.08	3349.47
ENSMUSG00000032348|Gsta4	sigmoidal	568.405	NA	-0.00237921	NA	1994.29	1983.32	1963.58	2418.38
ENSMUSG00000016559|H3f3b	double sigmoidal	348.451	812.416	0.00283408	-0.00280755	7532.52	7544.23	7539.09	7986.39
ENSMUSG00000037166|Ppp1r14a	double sigmoidal	417.057	910.031	0.00522854	-0.00250202	1867.24	1881.51	1950.31	2320.61
ENSMUSG00000038668|Lpar1	sigmoidal	404.452	NA	-0.00887762	NA	1020.2	1041.83	992.442	1440.5
ENSMUSG00000048644|Ctxn1	sigmoidal	569.531	NA	0.00348098	NA	3951.63	3970.97	3924.26	4371.93
ENSMUSG00000032518|Rpsa	sigmoidal	492.607	NA	-0.0025956	NA	6219.87	6206.69	6185.68	6632.72
ENSMUSG00000032024|Clmp	sigmoidal	726.797	NA	0.00244652	NA	1200.05	1190.81	1170.15	1616.15
ENSMUSG00000034336|Ina	sigmoidal	995.37	NA	0.00170369	NA	1396.51	1408.05	1383.48	1819.27
ENSMUSG00000020547|Bzw2	sigmoidal	711.71	NA	0.0023305	NA	3880.28	3875.98	3852.41	4286.07
ENSMUSG00000007944|Ttc9b	sigmoidal	628.865	NA	0.00182321	NA	2037.81	2036.47	2009	2442.47
ENSMUSG00000042834|Nrep	sigmoidal	484.611	NA	0.00544614	NA	2512.43	2519.45	2482.34	2911.57
ENSMUSG00000056708|Ier5	sigmoidal	355.846	NA	0.00197523	NA	inf	3452.49	3412.72	3837.97
ENSMUSG00000024873|Cnih2	double sigmoidal	63.2714	698.318	-0.00204479	0.00296263	2383.06	2422.92	2400.22	2807.26
ENSMUSG00000031821|Gins2	sigmoidal	61.3857	NA	-0.00218604	NA	1119.75	1138.55	1110.63	1534.59
ENSMUSG00000042462|Dctpp1	double sigmoidal	355.904	750.864	-0.00535889	0.00518503	3201.88	3261.1	3232.43	3625.55
ENSMUSG00000035033|Tbr1	sigmoidal	455.111	NA	0.00433207	NA	1865.36	1883.79	1844.76	2266.25
ENSMUSG00000055612|Cdca7	sigmoidal	356.221	NA	-0.007735	NA	1161.88	1160.23	1138.18	1557.11
ENSMUSG00000034993|Vat1	gauss	534.177	1013.55	0.00215917	-0.00215917	2088.76	2078.33	2112.35	2497.16
ENSMUSG00000031517|Gpm6a	sigmoidal	544.855	NA	0.00430139	NA	2725.07	2746.9	2710.49	3128.68
ENSMUSG00000000247|Lhx2	gauss	64.5739	813.712	0.00223658	-0.00223658	4525.14	4521.35	4598.75	4939.18
ENSMUSG00000030428|Ttyh1	sigmoidal	280.698	NA	-0.00598809	NA	1061.59	1040.05	1014.81	1426.94
ENSMUSG00000055761|Nkain3	sigmoidal	575.634	NA	0.00151226	NA	1891.96	1903.61	1875.88	2287.16
ENSMUSG00000054428|Atpif1	sigmoidal	641.435	NA	0.0022263	NA	5101.14	5088.58	5059.31	5468.87
ENSMUSG00000015291|Gdi1	sigmoidal	424.491	NA	0.00309287	NA	2817.95	2820.59	2783.01	3191.22
ENSMUSG00000021127|Zfp36l1	sigmoidal	302.521	NA	-0.00304364	NA	862.249	850.451	833.766	1241.53
ENSMUSG00000002870|Mcm2	sigmoidal	404.28	NA	-0.00404518	NA	1664.64	1592.76	1567.49	1973.41
ENSMUSG00000025959|Klf7	sigmoidal	481.517	NA	0.00531885	NA	2138.12	2159.55	2090.56	2489.09
ENSMUSG00000033565|Rbfox2	sigmoidal	433.63	NA	0.00246785	NA	inf	2315.91	2279.22	2671.52
ENSMUSG00000025351|Cd63	sigmoidal	573.57	NA	-0.00240044	NA	2286.98	2264.36	2256.4	2647.41
ENSMUSG00000050708|Ftl1	sigmoidal	531.382	NA	0.00248905	NA	8209.5	8219.96	8178.42	8568.08
ENSMUSG00000051251|Nhlh1	double sigmoidal	428.504	773.544	0.00464809	-0.00294916	1714.81	1761.69	1813.2	2104.21
ENSMUSG00000018474|Chd3	sigmoidal	356.785	NA	0.00157903	NA	inf	3648.8	3611.74	3999.94
ENSMUSG00000020589|Fam49a	sigmoidal	803.438	NA	0.00133901	NA	1346.09	1334.73	1313.85	1700.77
ENSMUSG00000024261|Syt4	sigmoidal	1052.83	NA	0.00167402	NA	1332.54	1343.86	1309.13	1695.91
ENSMUSG00000028639|Ybx1	double sigmoidal	381.493	1029.24	-0.00416609	0.00162442	6546.92	6595.9	6566.08	6931
ENSMUSG00000031285|Dcx	sigmoidal	419.63	NA	0.00499785	NA	1863.39	1915.17	1839.49	2222.01
ENSMUSG00000041540|Sox5	sigmoidal	600.755	NA	0.0014606	NA	2055.27	2034.78	2006.91	2389.29
ENSMUSG00000005973|Rcn1	sigmoidal	485.902	NA	-0.00177346	NA	1492.15	1456.28	1445.23	1825.44
ENSMUSG00000039910|Cited2	double sigmoidal	270.788	521.131	0.00797889	-0.00529313	3458.52	3639.93	3493.2	3837.67
ENSMUSG00000052727|Map1b	sigmoidal	545.676	NA	0.00371974	NA	5076.98	5100.18	5050.44	5428.12
ENSMUSG00000055675|Kbtbd11	sigmoidal	248.117	NA	-0.00417786	NA	774.475	767.608	745.452	1122.26
ENSMUSG00000022283|Pabpc1	sigmoidal	538.618	NA	-0.00193986	NA	4396.06	4377.33	4366.15	4741.74
ENSMUSG00000000632|Sez6	sigmoidal	490.462	NA	0.00272385	NA	1639.12	1643.34	1603.52	1977.18
ENSMUSG00000019803|Nr2e1	sigmoidal	173.64	NA	-0.00174492	NA	1121.35	1120.96	1101.31	1474.71
ENSMUSG00000007892|Rplp1	sigmoidal	480.612	NA	-0.00280552	NA	6090.97	6069.48	6046.31	6412.53
ENSMUSG00000071658|Gng3	sigmoidal	492.21	NA	0.00249334	NA	3198.23	3213.14	3174.68	3539.07
ENSMUSG00000032216|Nedd4	sigmoidal	653.404	NA	-0.00344541	NA	3189.62	3195.76	3155.28	3517.59
ENSMUSG00000052504|Epha3	sigmoidal	399.767	NA	0.00409953	NA	2272.91	2312.88	2250.82	2612.23
ENSMUSG00000024640|Psat1	sigmoidal	286.628	NA	-0.00449707	NA	1775.65	1747.74	1728.38	2088.73
ENSMUSG00000025001|Hells	sigmoidal	302.146	NA	-0.00200302	NA	1234.74	1221.42	1203.25	1559.7
ENSMUSG00000028137|Celf3	sigmoidal	453.026	NA	0.00372105	NA	1717.36	1723.18	1665.66	2014.74
ENSMUSG00000078202|Nrarp	sigmoidal	307.005	NA	-0.00113847	NA	1755.76	1777.83	1751.77	2097.96
ENSMUSG00000040952|Rps19	sigmoidal	533.354	NA	-0.00195016	NA	7672.47	7654.29	7641.91	7983.94
ENSMUSG00000032397|Tipin	sigmoidal	354.721	NA	-0.00477429	NA	1917.42	1914.11	1897.88	2239.07
ENSMUSG00000029765|Plxna4	sigmoidal	577.077	NA	0.00223604	NA	1420.17	1409.17	1397.67	1736.98
ENSMUSG00000060572|Mfap2	gauss	98.6572	690.487	0.0020373	-0.0020373	3876.51	3874.07	3904.89	4213.28
ENSMUSG00000072949|Acot1	sigmoidal	149.253	NA	-0.00216543	NA	1134.98	1123.32	1104.8	1443.49
ENSMUSG00000003436|Dll3	double sigmoidal	337.03	706.686	0.00453852	-0.0125287	1578.28	1609.7	1744.63	1915.25
ENSMUSG00000063659|Zbtb18	sigmoidal	411.336	NA	0.00145014	NA	2493.34	2504.15	2469.34	2800.49
ENSMUSG00000006651|Aplp1	sigmoidal	477.127	NA	0.00182481	NA	2378.54	2393.25	2352.9	2683.45
ENSMUSG00000057666|Gapdh	sigmoidal	392.307	NA	-0.00447519	NA	5229.22	5220.34	5195.92	5526.13
ENSMUSG00000028640|Tfap2c	gauss	79.2878	439.013	0.00198384	-0.00198384	1289.02	1284.86	1286.35	1613.09
ENSMUSG00000028884|Rpa2	sigmoidal	374.111	NA	-0.0131673	NA	1285.77	1281	1251.62	1578.85
ENSMUSG00000047143|Dmrta2	gauss	135.861	549.404	0.00198256	-0.00198256	1654.18	1650.08	1667.33	1975.18
ENSMUSG00000027834|Serpini1	sigmoidal	398.305	NA	0.00300429	NA	1883.03	1893.77	1836.39	2159.58
ENSMUSG00000026833|Olfm1	sigmoidal	409	NA	0.00220108	NA	2340.4	2354.02	2317.34	2640.53
ENSMUSG00000018293|Pfn1	sigmoidal	288.467	NA	-0.00506385	NA	5094.88	5110.3	5085.09	5404.15
ENSMUSG00000025574|Tk1	sigmoidal	35.813	NA	-0.00343693	NA	760.467	764.308	737.469	1054.71
ENSMUSG00000030500|Slc17a6	double sigmoidal	439.828	743.869	0.00765058	-0.0020872	1174.94	1210.33	1304.86	1490.65
ENSMUSG00000056394|Lig1	double sigmoidal	44.7588	447.629	-0.00747025	-0.00432946	1006.2	1044.59	1007.38	1317.76
ENSMUSG00000030605|Mfge8	sigmoidal	62.3897	NA	-0.00224923	NA	845.385	815.7	791.713	1098.58
ENSMUSG00000068101|Cenpm	sigmoidal	161.599	NA	-0.00210792	NA	948.731	934.431	917.87	1222.68
ENSMUSG00000000861|Bcl11a	sigmoidal	485.657	NA	0.00608938	NA	2416.66	2432.74	2378.96	2683.7
ENSMUSG00000021811|Dnajc9	sigmoidal	122.082	NA	-0.00194665	NA	2302.02	2319.43	2297.34	2601.69
ENSMUSG00000068523|Gng5	sigmoidal	506.706	NA	-0.00228096	NA	3280.43	3257.73	3235.22	3539.11
ENSMUSG00000027459|Fam110a	double sigmoidal	314.125	686.996	0.0088307	-0.00246285	2248.95	2273.21	2519.87	2550.15
ENSMUSG00000041642|Kif21b	sigmoidal	396.717	NA	0.00621459	NA	1738.42	1783.92	1719.86	2019.96
ENSMUSG00000023236|Scg5	sigmoidal	335.447	NA	0.00569853	NA	3739.54	3775.48	3706.59	4005.62
ENSMUSG00000025237|Parp6	sigmoidal	426.567	NA	0.00358761	NA	2081.86	2089.46	2045.5	2342.89
ENSMUSG00000057113|Npm1	sigmoidal	457.368	NA	-0.00382718	NA	5453.6	5447.03	5423.96	5720.48
ENSMUSG00000038034|Igsf8	gauss	363.671	661.36	0.00305235	-0.00305235	2103.03	2090.23	2280.47	2384.96
ENSMUSG00000030057|Cnbp	sigmoidal	340.29	NA	-0.00484317	NA	4626.55	4613.62	4595.7	4889.38
ENSMUSG00000039419|Cntnap2	double sigmoidal	95.628	611.438	-0.00274071	0.0020335	1909.28	1966.64	1940.18	2201.11
ENSMUSG00000002107|Celf2	sigmoidal	483.431	NA	0.00426093	NA	3634.82	3655.13	3608.83	3899.15
ENSMUSG00000028266|Lmo4	sigmoidal	542.562	NA	0.00615913	NA	1845.73	1856.79	1819.32	2109.33
ENSMUSG00000021760|Gpx8	sigmoidal	483.735	NA	-0.00196623	NA	1113.09	1112.04	1085.27	1374.78
ENSMUSG00000005161|Prdx2	sigmoidal	397.629	NA	0.00463355	NA	6612.7	6623.28	6584.49	6873.86
ENSMUSG00000025576|Rbfox3	sigmoidal	378.092	NA	0.00853269	NA	1680.95	1749.73	1664.66	1953.43
ENSMUSG00000003269|Cyth2	sigmoidal	294.627	NA	0.00207579	NA	3459.17	3455.4	3433.51	3718.49
ENSMUSG00000048540|Nhlh2	double sigmoidal	465.448	738.066	0.00768798	-0.00237278	1138.41	1171.68	1253.55	1422.82
ENSMUSG00000023092|Fhl1	sigmoidal	295.808	NA	-0.00780567	NA	1622.83	1609.85	1595.33	1878.16
ENSMUSG00000043004|Gng2	sigmoidal	877.996	NA	0.00105727	NA	2542.12	2532.28	2505.01	2787.43
ENSMUSG00000021707|Dhfr	sigmoidal	41.066	NA	-0.0020714	NA	1010.25	1037.24	1006.88	1287.9
ENSMUSG00000006575|Rundc3a	sigmoidal	468.448	NA	0.00258915	NA	1888.67	1916.85	1865.66	2146.55
ENSMUSG00000018411|Mapt	sigmoidal	1095.54	NA	0.0020332	NA	1132.08	1145.07	1112.87	1392.88
ENSMUSG00000008475|Arpc5	sigmoidal	464.918	NA	0.00252602	NA	3361.18	3367.2	3336.74	3615.93
ENSMUSG00000014773|Dll1	double sigmoidal	232.744	376.678	0.0167456	-0.0066483	1542.98	1556.98	1756.33	1821.57
ENSMUSG00000036533|Cdc42ep3	sigmoidal	429.743	NA	0.00942493	NA	1653.2	1701.67	1636.4	1914.78
ENSMUSG00000006586|Runx1t1	sigmoidal	821.59	NA	0.00183318	NA	808.188	803.13	783.604	1059.67
ENSMUSG00000031760|Mt3	sigmoidal	55.4673	NA	-0.00309263	NA	819.952	766.153	747.897	1019.32
ENSMUSG00000078812|Eif5a	double sigmoidal	357.926	633.156	-0.00849224	0.00298047	5688.28	5748.46	5713.52	5953.26
ENSMUSG00000047632|Fgfbp3	sigmoidal	236.649	NA	-0.00559014	NA	1220.52	1199.99	1179.12	1443.26
ENSMUSG00000061666|Gdpd1	sigmoidal	344.985	NA	0.00350558	NA	2483.44	2505.24	2423.76	2686.76
ENSMUSG00000021194|Chga	sigmoidal	445.932	NA	0.00881588	NA	1439.58	1517.62	1431.68	1693.7
ENSMUSG00000023456|Tpi1	sigmoidal	341.177	NA	-0.00808985	NA	3833.27	3823.08	3803.47	4065.04
ENSMUSG00000026640|Plxna2	sigmoidal	313.434	NA	0.00625589	NA	2365.71	2401.43	2343.71	2604.99
ENSMUSG00000051022|Hs3st1	double sigmoidal	334.695	820.636	0.0048842	-0.00187776	2035.02	2044.59	2141.7	2295.45
ENSMUSG00000063919|Srrm4	sigmoidal	308.034	NA	0.00791927	NA	2073.24	2118.55	2054.12	2311.89
ENSMUSG00000007039|Ddah2	sigmoidal	461.894	NA	0.00305628	NA	4090.89	4085.41	4068.85	4324.66
ENSMUSG00000033726|Emx1	gauss	318.932	594.548	0.00337985	-0.00337985	3705.58	3699.95	3885.3	3955.42
ENSMUSG00000005410|Mcm5	sigmoidal	373.854	NA	-0.0126545	NA	1034.34	1043.59	1006.45	1261.75
ENSMUSG00000025747|Tyms	sigmoidal	70.4834	NA	-0.00171029	NA	1662.56	1665.97	1637.79	1892.49
ENSMUSG00000060036|Rpl3	gauss	69.7167	464.678	0.00174211	-0.00174211	7219.5	7157.86	7167.8	7408.48
ENSMUSG00000036111|Lmo1	sigmoidal	834.997	NA	0.00250955	NA	1919.32	1912.94	1895.11	2144.49
ENSMUSG00000052397|Ezr	double sigmoidal	314.676	618.442	0.0120028	-0.00182592	1854.66	1865.43	1978.13	2103.84
ENSMUSG00000032562|Gnai2	sigmoidal	288.07	NA	-0.00402567	NA	1893.94	1882.31	1863.43	2112.37
ENSMUSG00000026923|Notch1	sigmoidal	415.756	NA	-0.00137774	NA	944.479	939.034	916.586	1163.28
ENSMUSG00000038900|Rpl12	sigmoidal	461.653	NA	-0.00349248	NA	5241.16	5215.4	5201.78	5448.03
ENSMUSG00000027342|Pcna	sigmoidal	116.677	NA	-0.00234442	NA	1626.15	1621.2	1603.78	1847.03
ENSMUSG00000037563|Rps16	sigmoidal	530.071	NA	-0.00243214	NA	6767.23	6742.58	6730.76	6973.94
ENSMUSG00000022010|Tsc22d1	double sigmoidal	491.683	688.343	0.00425275	-0.0081286	4737.45	4785.13	4751.5	4979.17
ENSMUSG00000044288|Cnr1	sigmoidal	527.526	NA	0.00879041	NA	1341.07	1356.18	1322.58	1561.54
ENSMUSG00000038526|Car14	gauss	110.019	361.154	0.00222711	-0.00222711	812.619	798.863	799.892	1036.88
ENSMUSG00000037169|Mycn	double sigmoidal	316.144	636.546	-0.00832046	0.00270177	2875.18	2966.88	2948.69	3110.86
ENSMUSG00000025810|Nrp1	gauss	461.843	952.743	0.00164847	-0.00164847	1928.34	1926.45	1950.91	2162.01
ENSMUSG00000031661|Nkd1	double sigmoidal	437.196	785.759	0.0037638	-0.00532931	1958.47	1992.31	1990.75	2193.39
ENSMUSG00000061911|Myt1l	sigmoidal	609.07	NA	0.00305533	NA	981.746	991.751	957.498	1192.41
ENSMUSG00000029570|Lfng	sigmoidal	236.801	NA	-0.0030193	NA	642.893	637.5	620.722	854.902
ENSMUSG00000062867|Impdh2	sigmoidal	340.608	NA	-0.0122488	NA	3019.55	3040.67	3009.94	3244.05
ENSMUSG00000029247|Paics	sigmoidal	441.781	NA	-0.00694037	NA	2644.25	2644.37	2611.61	2843.89
ENSMUSG00000053007|Creb5	sigmoidal	288.103	NA	-0.00309239	NA	927.187	890.995	872.83	1104.41
ENSMUSG00000026764|Kif5c	sigmoidal	345.847	NA	0.00186028	NA	3763.49	3774.53	3733.18	3963.55
ENSMUSG00000027018|Hat1	sigmoidal	109.316	NA	-0.00155047	NA	1358.29	1359.52	1337.29	1567.44
ENSMUSG00000070436|Serpinh1	sigmoidal	495.423	NA	-0.00141835	NA	1992.66	1977.79	1966.49	2195.65
ENSMUSG00000008668|Rps18	gauss	57.303	478.963	0.00178869	-0.00178869	5451.54	5409.41	5419.23	5638.26
ENSMUSG00000022884|Eif4a2	sigmoidal	662.622	NA	0.00135221	NA	3502.59	3488.4	3465.58	3694.38
ENSMUSG00000071547|Nt5dc2	double sigmoidal	483.525	739.445	0.00736855	-0.00230032	2937.82	3079.59	2953.92	3165.76
ENSMUSG00000029712|Actl6b	sigmoidal	709.139	NA	0.00101824	NA	1040.29	1028.98	1008.03	1235.72
ENSMUSG00000042079|Hnrnpf	sigmoidal	309.752	NA	-0.00262213	NA	3651.5	3646.77	3627.58	3855.05
ENSMUSG00000058756|Thra	sigmoidal	742.435	NA	0.00136928	NA	1822.7	1814	1793.34	2019.86
ENSMUSG00000061983|Rps12	sigmoidal	538.694	NA	-0.00156438	NA	5944.59	5930.88	5915.27	6139.65
ENSMUSG00000029810|Tmem176b	sigmoidal	421.247	NA	0.00731245	NA	2291.54	2315.79	2286.83	2510.27
ENSMUSG00000001228|Uhrf1	sigmoidal	74.5809	NA	-0.00182294	NA	686.153	683.704	663.017	885.711
ENSMUSG00000093674|Rpl41	sigmoidal	412.16	NA	-0.00374617	NA	7254.9	7231.16	7224.85	7447.47
ENSMUSG00000020719|Ddx5	sigmoidal	355.07	NA	0.00297692	NA	4891.3	4896.53	4862.26	5083.1
ENSMUSG00000015222|Map2	sigmoidal	450.612	NA	0.00394881	NA	2296.39	2303.18	2265.52	2484.97
ENSMUSG00000096956|Snhg18	sigmoidal	490.848	NA	-0.00150288	NA	1201.49	1190.98	1171.29	1389
ENSMUSG00000029394|Cdk2ap1	gauss	378.143	764.986	0.00217564	-0.00217564	2400.77	2385.53	2556.73	2602.59
ENSMUSG00000056201|Cfl1	sigmoidal	533.874	NA	0.00204093	NA	5998.82	5990.94	5957.31	6173.91
ENSMUSG00000019998|Stx7	sigmoidal	517.312	NA	0.00148882	NA	2135.22	2128.69	2100.45	2315.98
ENSMUSG00000074637|Sox2	sigmoidal	294.416	NA	-0.00157765	NA	756.517	750.941	732.889	948.392
ENSMUSG00000019505|Ubb	sigmoidal	336.296	NA	0.00452406	NA	7243.33	7314.3	7230.08	7445.24
ENSMUSG00000028234|Rps20	sigmoidal	593.898	NA	-0.00165567	NA	6191.79	6170.98	6155.51	6370.6
ENSMUSG00000004891|Nes	sigmoidal	290.189	NA	-0.00178058	NA	948.66	930.238	915.436	1129.42
ENSMUSG00000040258|Nxph4	gauss	487.933	858.237	0.00169435	-0.00169435	1253.85	1245.49	1318.61	1459.41
ENSMUSG00000024480|Ap3s1	double sigmoidal	430.81	788.769	0.00734781	-0.00260614	3571.93	3612.58	3584.02	3785.06
ENSMUSG00000022205|Sub1	sigmoidal	641.192	NA	-0.00159782	NA	4653.42	4646.2	4619.75	4832.68
ENSMUSG00000024109|Nrxn1	sigmoidal	725.467	NA	0.00144472	NA	876.041	874.723	852.773	1065.64
ENSMUSG00000000740|Rpl13	sigmoidal	498.456	NA	-0.00240069	NA	7738.63	7721.2	7705.92	7916
ENSMUSG00000026238|Ptma	double sigmoidal	345.963	598.837	-0.00766037	0.00343419	7540.95	7599.97	7562.45	7749.28
ENSMUSG00000025395|Prim1	sigmoidal	60.3081	NA	-0.00188217	NA	1193.48	1204.1	1179.87	1386.72
ENSMUSG00000043969|Emx2	sigmoidal	631.03	NA	-0.00201027	NA	1504.01	1501.86	1484.73	1690.18
ENSMUSG00000020108|Ddit4	gauss	348.142	590.62	0.00349189	-0.00349189	2584.47	2564.74	2709.53	2769.57
ENSMUSG00000096210|H1f0	double sigmoidal	352.623	1017.06	0.00783982	-0.00144167	5263.79	5274.14	5319.21	5467.03
ENSMUSG00000057841|Rpl32	gauss	36.3178	497.073	0.00132648	-0.00132648	8096	8058.66	8059.09	8261.75
ENSMUSG00000003955|Fam162a	sigmoidal	400.209	NA	-0.0134993	NA	2900.95	2869.05	2845	3047.94
ENSMUSG00000069601|Ank3	sigmoidal	631.578	NA	0.00131865	NA	1093.57	1063.51	1046.57	1249.37
ENSMUSG00000026701|Prdx6	sigmoidal	363.835	NA	-0.00384458	NA	3267.84	3250.23	3245.2	3447.04
ENSMUSG00000026058|Khdrbs2	sigmoidal	528.633	NA	0.00179906	NA	1198.25	1189.5	1187.21	1388.48
ENSMUSG00000023348|Trip6	sigmoidal	305.514	NA	-0.00231129	NA	694.201	666.549	653.955	853.936
ENSMUSG00000032181|Scg3	sigmoidal	445.806	NA	0.00516492	NA	1620.9	1624.7	1585.72	1785.67
ENSMUSG00000008658|Rbfox1	sigmoidal	743.208	NA	0.00106755	NA	892.146	880.006	859.591	1059.08
ENSMUSG00000027273|Snap25	sigmoidal	697.373	NA	0.000970188	NA	950.968	944.166	923.702	1121.25
ENSMUSG00000021242|Npc2	gauss	366.509	692.767	0.00256559	-0.00256559	4139.77	4131.37	4258.34	4328.35
ENSMUSG00000001864|Aif1l	sigmoidal	358.584	NA	-0.0053702	NA	847.867	838.461	809.288	1006.07
ENSMUSG00000033981|Gria2	sigmoidal	573.864	NA	0.00445531	NA	2037.67	2051.4	2035.95	2232.11
ENSMUSG00000020949|Fkbp3	sigmoidal	363.892	NA	-0.00448204	NA	3941.11	3925.27	3904.29	4100.23
ENSMUSG00000016386|Mpped2	sigmoidal	296.051	NA	-0.00949757	NA	2882.45	2866.2	2855.49	3051.03
ENSMUSG00000059070|Rpl18	sigmoidal	518.964	NA	-0.0029013	NA	6100.39	6079.14	6073.49	6268.78
ENSMUSG00000060743|H3f3a	sigmoidal	416.195	NA	0.00156645	NA	6037.39	6032.11	6005.5	6200.57
ENSMUSG00000025289|Prdx4	sigmoidal	316.972	NA	-0.0022753	NA	1906	1877	1859.52	2052.88
ENSMUSG00000026688|Mgst3	sigmoidal	626.177	NA	0.00214777	NA	1583.4	1588.55	1563.54	1754.63
ENSMUSG00000002580|Mien1	sigmoidal	423.466	NA	0.00148557	NA	3267.11	3230.59	3200.99	3390.67
ENSMUSG00000021932|Rnaseh2b	sigmoidal	463.496	NA	-0.00488381	NA	1349.53	1372.15	1324.81	1514.21
ENSMUSG00000014402|Tsg101	sigmoidal	337.832	NA	0.0023859	NA	3881.37	3871.39	3831.38	4020.58
ENSMUSG00000046997|Spsb4	gauss	288.176	550.5	0.00242921	-0.00242921	1296.45	1293.45	1382.6	1481.81
ENSMUSG00000017692|Rhbdl3	gauss	187.953	491.274	0.00178413	-0.00178413	1060.97	1040.61	1072.88	1227.51
ENSMUSG00000018648|Dusp14	sigmoidal	442.761	NA	0.00359785	NA	2225.85	2226.68	2222.13	2408.52
ENSMUSG00000061689|Dlgap4	sigmoidal	399.696	NA	0.000925189	NA	2653.37	2641.16	2611.3	2797.26
ENSMUSG00000040785|Ttc3	sigmoidal	402.279	NA	0.00450502	NA	4234.31	4240.91	4202.21	4387.45
ENSMUSG00000028161|Ppp3ca	sigmoidal	652.288	NA	0.00339138	NA	2184.38	2178.37	2157.26	2341.63
ENSMUSG00000029730|Mcm7	sigmoidal	81.1661	NA	-0.00200932	NA	2144.96	2143.51	2121.73	2305.97
ENSMUSG00000029438|Bcl7a	sigmoidal	295.265	NA	0.0063787	NA	2931.29	2947.63	2904.74	3087.36
ENSMUSG00000030035|Wbp1	sigmoidal	416.564	NA	0.0136796	NA	2903.17	2916.64	2870.33	3052.86
ENSMUSG00000055302|Mrfap1	sigmoidal	445.091	NA	-0.00171164	NA	3796.52	3764.75	3746.93	3929.06
ENSMUSG00000068735|Trp53i11	sigmoidal	290.619	NA	0.0145015	NA	2391.45	2554.99	2388.97	2570.17
ENSMUSG00000063445|Nmral1	sigmoidal	481.036	NA	-0.00334462	NA	2214.13	2222.4	2192.16	2372.72
ENSMUSG00000060257|Scrt2	sigmoidal	376.144	NA	0.00299754	NA	1434.21	1468.12	1425.45	1606.01
ENSMUSG00000036478|Btg1	sigmoidal	569.11	NA	-0.000967673	NA	2789.93	2788.92	2768.37	2948.18
ENSMUSG00000009418|Nav1	sigmoidal	453.392	NA	0.00400039	NA	1521	1563.34	1506.61	1685.12
ENSMUSG00000003970|Rpl8	sigmoidal	481.352	NA	-0.00299019	NA	6756.69	6733.72	6724.69	6903.08
ENSMUSG00000058672|Tubb2a	double sigmoidal	44.8642	983.027	-0.0053372	0.00117651	2445.07	2494.16	2471.96	2622.3
ENSMUSG00000021318|Gli3	sigmoidal	225.068	NA	-0.00243154	NA	863.572	853.823	842.09	1019.09
ENSMUSG00000020460|Rps27a	sigmoidal	536.402	NA	-0.00211136	NA	7331.67	7300.24	7294.04	7470.62
ENSMUSG00000027168|Pax6	sigmoidal	432.074	NA	-0.000908774	NA	1181.54	1165.07	1146.04	1322.55
ENSMUSG00000027200|Sema6d	sigmoidal	626.816	NA	0.00198485	NA	1128.68	1113.26	1106.66	1281.88
ENSMUSG00000038119|Cdon	sigmoidal	351.392	NA	-0.0025416	NA	1116.14	1099.93	1090.38	1265.12
ENSMUSG00000031353|Rbbp7	sigmoidal	114.718	NA	-0.0015365	NA	2154.27	2143.69	2121.65	2296.04
ENSMUSG00000006585|Cdt1	sigmoidal	295.382	NA	-0.00197666	NA	634.067	628.179	619.708	793.944
ENSMUSG00000074476|Spc24	sigmoidal	56.0262	NA	-0.00180551	NA	749.742	748.98	725.486	899.337
ENSMUSG00000037805|Rpl10a	sigmoidal	525.591	NA	-0.00296422	NA	6181.24	6162.85	6156.51	6329.88
ENSMUSG00000070348|Ccnd1	sigmoidal	428.696	NA	-0.00546481	NA	1060.29	1067.06	1023.73	1196.79
ENSMUSG00000042675|Ypel3	sigmoidal	251.038	NA	0.00300802	NA	3326.61	3344	3293.74	3466.54
ENSMUSG00000024646|Cyb5a	sigmoidal	590.477	NA	0.00327651	NA	2924.43	2920.73	2894.24	3066.88
ENSMUSG00000030695|Aldoa	sigmoidal	334.16	NA	-0.0114369	NA	4014.42	4018.52	3979.71	4151.98
ENSMUSG00000029177|Cenpa	gauss	100.98	200.799	0.00790747	-0.00790747	1169.47	1094.91	1145	1266.42
ENSMUSG00000028517|Plpp3	sigmoidal	335.326	NA	-0.000747928	NA	2132.91	2162.61	2132.41	2303.9
ENSMUSG00000037032|Apbb1	sigmoidal	492.319	NA	0.00310015	NA	2159.66	2146.85	2119.58	2289.96
ENSMUSG00000051154|Commd3	sigmoidal	638.417	NA	0.0031126	NA	3119.56	3104.61	3076.34	3245.46
ENSMUSG00000026360|Rgs2	gauss	517.3	678.554	0.004132	-0.004132	1076.99	1065.47	1194.28	1234.56
ENSMUSG00000079435|Rpl36a	sigmoidal	598.812	NA	-0.00249844	NA	5639.93	5627.24	5612.84	5780.97
ENSMUSG00000029446|Psph	sigmoidal	261.841	NA	-0.00481264	NA	1390.44	1374.13	1359.61	1527.07
ENSMUSG00000030246|Ldhb	sigmoidal	419.915	NA	0.0103113	NA	4842.98	4864.5	4831.37	4996.29
ENSMUSG00000070858|Gm1673	sigmoidal	568.582	NA	0.00266385	NA	3577.06	3579.18	3550.79	3714.84
ENSMUSG00000022881|Rfc4	double sigmoidal	48.5786	429.658	-0.0121328	-0.00738498	1729.3	1765.73	1735.47	1891.44
ENSMUSG00000032047|Acat1	double sigmoidal	266.993	732.209	-0.00390832	0.00166153	2711.92	2738.47	2720.48	2874.05
ENSMUSG00000031391|L1cam	sigmoidal	530.125	NA	0.00203494	NA	1060.24	1069.39	1030.65	1191.69
ENSMUSG00000022272|Myo10	gauss	162.997	473.668	0.0014633	-0.0014633	871.1	870.951	886.952	1031.49
ENSMUSG00000028583|Pdpn	sigmoidal	254.236	NA	-0.00201993	NA	540.872	525.422	508.783	669.3
ENSMUSG00000028410|Dnaja1	sigmoidal	371.261	NA	0.00338545	NA	4021.18	4026.6	3993.59	4153.74
ENSMUSG00000048216|Gpr85	sigmoidal	796.105	NA	0.000861962	NA	910.304	890.823	872.155	1031.75
ENSMUSG00000027832|Ptx3	sigmoidal	33.5355	NA	-0.0028628	NA	574.702	566.256	544.587	704.138
ENSMUSG00000022208|Jph4	sigmoidal	1041.56	NA	0.00106312	NA	685.499	678.831	655.499	814.639
ENSMUSG00000089809|Rasgef1b	sigmoidal	308.383	NA	0.00239445	NA	1862.64	1868.64	1835.31	1993.77
ENSMUSG00000073888|Ccl27a	sigmoidal	598.037	NA	0.00681257	NA	2005.22	2005.81	1977.22	2134.39
ENSMUSG00000028495|Rps6	sigmoidal	574.387	NA	-0.00150966	NA	7050.48	7027.63	7017.42	7173.6
ENSMUSG00000030122|Ptms	sigmoidal	500.189	NA	0.00564996	NA	4110.69	4132.97	4088.76	4244.82
ENSMUSG00000040331|Nsmce4a	sigmoidal	446.559	NA	-0.00199405	NA	2454.85	2410.86	2389.74	2545.03
ENSMUSG00000015656|Hspa8	sigmoidal	328.38	NA	0.00808684	NA	6780.23	6809	6764.62	6919.78
ENSMUSG00000024245|Tmem178	sigmoidal	216.481	NA	0.00474301	NA	2406.09	2415.25	2405.34	2559.36
ENSMUSG00000027489|Necab3	sigmoidal	466.388	NA	0.0014929	NA	1176.2	1161.23	1130.16	1283.91
ENSMUSG00000028792|Ak2	sigmoidal	370.482	NA	-0.00437114	NA	2290.81	2287.54	2265.51	2418.92
ENSMUSG00000041235|Chd7	gauss	147.197	534.774	0.00152892	-0.00152892	1645.72	1595.11	1613.14	1748.48
ENSMUSG00000029103|Lrpap1	sigmoidal	538.475	NA	0.00133661	NA	2456.13	2454.49	2434.24	2587.31
ENSMUSG00000019942|Cdk1	sigmoidal	55.9721	NA	-0.00161725	NA	957.853	968.027	944.121	1095.03
ENSMUSG00000022210|Dhrs4	gauss	361.083	596.935	0.00305395	-0.00305395	2053.56	2037.78	2145.58	2187.89
ENSMUSG00000020571|Pdia6	sigmoidal	336.701	NA	0.00875697	NA	4205.13	4208.01	4177.49	4327.16
ENSMUSG00000016541|Atxn10	sigmoidal	499.284	NA	0.00156458	NA	3946.87	3937.33	3909.21	4058.88
ENSMUSG00000031342|Gpm6b	sigmoidal	426.663	NA	0.00755673	NA	3495.68	3500.04	3471.26	3620.22
ENSMUSG00000031320|Rps4x	sigmoidal	528.53	NA	-0.00218447	NA	7216.57	7192.29	7175.29	7324.25
ENSMUSG00000025362|Rps26	gauss	104.856	468	0.00162058	-0.00162058	6592.76	6581.69	6596.12	6729.76
ENSMUSG00000042670|Immp1l	sigmoidal	365.724	NA	-0.00911401	NA	2062.88	2057.52	2034.39	2181.89
ENSMUSG00000022033|Pbk	sigmoidal	37.8265	NA	-0.00314095	NA	675.132	659.93	639.6	786.38
ENSMUSG00000026749|Nek6	sigmoidal	514.783	NA	-0.00152334	NA	1291.96	1281.93	1263.09	1409.06
ENSMUSG00000032294|Pkm	sigmoidal	742.325	NA	-0.000743218	NA	5536.47	5524.24	5520.31	5666.12
ENSMUSG00000025478|Dpysl4	double sigmoidal	357.914	668.704	0.00230913	-0.00423579	1033.36	1037.54	1081.59	1178.85
ENSMUSG00000005447|Pafah1b3	sigmoidal	544.211	NA	0.00639786	NA	4006.72	3937.19	3882.34	4027.66
ENSMUSG00000022500|Litaf	sigmoidal	325.846	NA	-0.00231964	NA	1139.27	1129.46	1110.13	1253.86
ENSMUSG00000031665|Sall1	sigmoidal	286.781	NA	-0.00134269	NA	603.005	582.064	567.041	710.491
ENSMUSG00000042978|Sbk1	sigmoidal	294.73	NA	0.00325681	NA	2823.21	2836.55	2790.43	2933.68
ENSMUSG00000032186|Tmod2	sigmoidal	984.027	NA	0.000897781	NA	1819.32	1802.87	1777.16	1919.33
ENSMUSG00000063457|Rps15	sigmoidal	573.21	NA	-0.00121233	NA	6672.6	6658.92	6645.67	6787.81
ENSMUSG00000012848|Rps5	sigmoidal	573.104	NA	-0.00203999	NA	7714.3	7694.17	7682.63	7824.26
ENSMUSG00000040659|Efhd2	sigmoidal	407.168	NA	-0.00600396	NA	1237.31	1205.71	1188.79	1330.26
ENSMUSG00000039197|Adk	sigmoidal	397.252	NA	-0.00984871	NA	1738.97	1681.41	1650.01	1791.04
ENSMUSG00000073676|Hspe1	sigmoidal	378.693	NA	-0.00626277	NA	4539.04	4531.61	4511.46	4652.29
ENSMUSG00000030541|Idh2	sigmoidal	739.52	NA	-0.002872	NA	2725.45	2719.28	2715.65	2856.34
ENSMUSG00000054252|Fgfr3	sigmoidal	468.264	NA	-0.00149549	NA	883.44	879.734	864.78	1004.9
ENSMUSG00000029385|Ccng2	sigmoidal	315.154	NA	0.0023744	NA	2039.15	2050.48	2017.97	2157.89
ENSMUSG00000021262|Evl	sigmoidal	537.014	NA	0.000744609	NA	2824.56	2701.09	2674.81	2814.72
ENSMUSG00000042302|Ehbp1	sigmoidal	697.794	NA	-0.00578287	NA	2263.1	2271.26	2262.42	2402.04
ENSMUSG00000039748|Exo1	sigmoidal	47.3996	NA	-0.00182579	NA	394.629	394.243	373.526	512.927
ENSMUSG00000031841|Cdh13	sigmoidal	1089.48	NA	0.00138548	NA	476.696	473.388	449.373	588.296
ENSMUSG00000007050|Lsm2	sigmoidal	111.158	NA	-0.00174818	NA	2466.16	2459.07	2439.76	2577.77
ENSMUSG00000020577|Tspan13	sigmoidal	633.01	NA	0.00642608	NA	3017.54	3037.39	3006.08	3143.61
ENSMUSG00000020032|Nuak1	sigmoidal	642.705	NA	0.00069665	NA	1112.49	1108.68	1089.85	1226.9
ENSMUSG00000045128|Rpl18a	gauss	85.6286	529.411	0.00125131	-0.00125131	7562.06	7526.99	7534.96	7663.94
ENSMUSG00000021273|Fdft1	sigmoidal	633.819	NA	0.00267634	NA	2630.87	2617.99	2595.7	2732.22
ENSMUSG00000017386|Traf4	sigmoidal	318.659	NA	0.00203363	NA	2688.25	2688.34	2644.99	2780.8
ENSMUSG00000047215|Rpl9	sigmoidal	594.761	NA	-0.00183108	NA	6812.27	6794.87	6792.56	6928.06
ENSMUSG00000026494|Kif26b	gauss	410.657	604.94	0.00211704	-0.00211704	577.932	563.571	667.252	698.916
ENSMUSG00000028367|Txn1	sigmoidal	329.139	NA	-0.00649879	NA	4047.42	4059.39	4034.03	4169.23
ENSMUSG00000028560|Usp1	sigmoidal	353.24	NA	-0.0107364	NA	1302.2	1297.29	1270.42	1405.46
ENSMUSG00000031812|Map1lc3b	sigmoidal	359.531	NA	0.00554921	NA	4406.29	4396.98	4374.39	4509.42
ENSMUSG00000069117|Gm10260	gauss	55.0663	469.307	0.00155812	-0.00155812	4763.73	4743.92	4744.46	4878.33
ENSMUSG00000028643|Svbp	sigmoidal	910.993	NA	0.00257697	NA	3455.35	3414.25	3405.52	3539.86
ENSMUSG00000050071|Bex1	sigmoidal	444.166	NA	-0.0021609	NA	3283.52	3293.18	3271.63	3405.82
ENSMUSG00000032383|Ppib	double sigmoidal	381.805	727.817	0.0122344	-0.00104366	4447.6	4487.14	4463.8	4581.49
ENSMUSG00000021700|Rab3c	sigmoidal	651.41	NA	0.000731946	NA	947.264	927.002	907.006	1040.47
ENSMUSG00000021597|Slf1	sigmoidal	514.885	NA	0.00709504	NA	1688.71	1696.04	1665.9	1798.95
ENSMUSG00000031104|Rab33a	sigmoidal	548.35	NA	0.000875353	NA	1870.17	1863.03	1846.27	1979.22
ENSMUSG00000019961|Tmpo	sigmoidal	153.226	NA	-0.0015159	NA	2569.81	2512.69	2494.28	2626.56
ENSMUSG00000039323|Igfbp2	double sigmoidal	143.445	724.077	0.00270574	-0.00699665	4049.35	4085.45	4084.14	4181.6
ENSMUSG00000018593|Sparc	sigmoidal	142.955	NA	-0.00115423	NA	695.128	672.46	655.872	788.037
ENSMUSG00000018865|Sult4a1	sigmoidal	644.703	NA	0.000682939	NA	1041.45	1029.73	1010.2	1142.27
ENSMUSG00000113835|Gm19554	sigmoidal	198.556	NA	-0.000719398	NA	951.506	942.57	919.851	1051.73
ENSMUSG00000063626|Unc5d	gauss	576.252	896.588	0.00132489	-0.00132489	886.927	885.015	906.382	1016.58
ENSMUSG00000027996|Sfrp2	sigmoidal	322.36	NA	-0.00089475	NA	796.576	783.64	767.916	898.94
ENSMUSG00000059325|Hopx	sigmoidal	230.885	NA	-0.00163302	NA	560.918	547.582	535.393	666.333
ENSMUSG00000063063|Ctnna2	sigmoidal	616.684	NA	0.000960992	NA	792.344	780.087	761.406	892.045
ENSMUSG00000024968|Rcor2	double sigmoidal	218.888	834.871	0.00345022	-0.00325049	2679.85	2705.48	2685.4	2810.38
ENSMUSG00000018965|Ywhah	double sigmoidal	72.1825	665.199	-0.00482129	0.00275141	3334.93	3365.09	3337.46	3465.08
ENSMUSG00000003190|Bcl2l12	sigmoidal	418.968	NA	-0.0032998	NA	806.593	801.549	776.822	906.637
ENSMUSG00000069565|Dazap1	sigmoidal	550.073	NA	0.00364551	NA	3627.73	3583.17	3558.39	3688.1
ENSMUSG00000050410|Tcf19	sigmoidal	38.5882	NA	-0.00189559	NA	559.999	566.955	543.504	672.928
ENSMUSG00000071415|Rpl23	sigmoidal	601.786	NA	-0.00156663	NA	6837.58	6812.57	6808.87	6937.94
ENSMUSG00000041571|Selenow	sigmoidal	724.954	NA	0.00157384	NA	5804.72	5801.37	5781.95	5910.71
ENSMUSG00000006333|Rps9	gauss	96.0438	567.32	0.00116667	-0.00116667	7636.79	7616.69	7624.9	7745.31
ENSMUSG00000019927|Ube2d1	sigmoidal	408.388	NA	0.000862698	NA	2651.21	2644.52	2614.96	2743.53
ENSMUSG00000003814|Calr	sigmoidal	484.526	NA	0.00995555	NA	3882.24	3779.42	3732.04	3860.45
ENSMUSG00000028044|Cks1b	gauss	-167.508	253.407	0.00157766	-0.00157766	2545.02	2496.28	2533.31	2624.41
ENSMUSG00000040028|Elavl1	sigmoidal	324.207	NA	-0.00114646	NA	2717.4	2693.21	2678.57	2806.54
ENSMUSG00000047675|Rps8	sigmoidal	475.82	NA	-0.0021528	NA	7321.59	7264.64	7255.69	7383.36
ENSMUSG00000051515|Fam181b	sigmoidal	161.227	NA	-0.00373079	NA	1000.16	980.984	967.018	1094.23
ENSMUSG00000020186|Csrp2	sigmoidal	980.036	NA	0.00224898	NA	2590.76	2581.26	2566.33	2693.24
ENSMUSG00000039913|Pak7	sigmoidal	549.235	NA	0.00429307	NA	1021.05	1018.63	989.86	1116.58
ENSMUSG00000029168|Dpysl5	sigmoidal	420.473	NA	0.000848513	NA	1910.03	1913.74	1883.17	2008.48
ENSMUSG00000031403|Dkc1	sigmoidal	328.776	NA	-0.00751592	NA	1627.68	1615.47	1604.77	1729.3
ENSMUSG00000078640|Gm11627	sigmoidal	432.613	NA	-0.00145033	NA	675.785	674.088	651.599	776.084
ENSMUSG00000051177|Plcb1	sigmoidal	465.581	NA	0.00400695	NA	888.211	892.495	865.233	989.689
ENSMUSG00000054091|1810037I17Rik	sigmoidal	164.489	NA	-0.000917922	NA	2901.31	2885.29	2860.25	2984.67
ENSMUSG00000030685|Kctd13	sigmoidal	620.618	NA	0.000938106	NA	1843.16	1819.56	1799.6	1923.78
ENSMUSG00000022708|Zbtb20	sigmoidal	719.325	NA	-0.00276868	NA	2316.27	2335.31	2292.46	2416.35
ENSMUSG00000024177|Nme4	sigmoidal	533.545	NA	-0.00334842	NA	1838.46	1828.23	1804.95	1928.81
ENSMUSG00000056296|Synpr	gauss	504.204	671.689	0.00309147	-0.00309147	839.657	832.111	936.159	955.747
ENSMUSG00000019230|Lhx9	double sigmoidal	406.221	799.273	0.00453092	-0.000872856	955.261	966.64	987.469	1078.68
ENSMUSG00000061315|Naca	sigmoidal	653.885	NA	-0.00119532	NA	6536.98	6480.38	6466.23	6589.22
ENSMUSG00000057706|Mex3b	double sigmoidal	352.502	745.413	0.0053244	-0.00244025	1929.27	1950.97	1949.19	2051.73
ENSMUSG00000022812|Gsk3b	sigmoidal	416.665	NA	0.00488976	NA	3159.94	3156.1	3123.37	3245.53
ENSMUSG00000006519|Cyba	sigmoidal	255.506	NA	-0.00103192	NA	595.041	585.432	569.677	691.502
ENSMUSG00000000751|Rpa1	sigmoidal	72.1421	NA	-0.00173967	NA	970.171	960.574	940.94	1062.71
ENSMUSG00000038916|Soga3	sigmoidal	412.344	NA	0.00384421	NA	1508.06	1508.89	1480.92	1602.67
ENSMUSG00000043668|Tox3	sigmoidal	543.583	NA	-0.00131375	NA	856.857	837.077	816.51	938.019
ENSMUSG00000029538|Srsf9	sigmoidal	250.064	NA	-0.00131655	NA	2059.07	2044.78	2030.83	2151.99
ENSMUSG00000020766|Galk1	sigmoidal	349.052	NA	-0.00900425	NA	1353.41	1356	1323.47	1443.93
ENSMUSG00000097767|Miat	double sigmoidal	291.241	591.956	0.00761972	-0.00150166	1429.22	1432.52	1536.42	1548.58
ENSMUSG00000025290|Rps24	sigmoidal	598.527	NA	-0.00155689	NA	6572.69	6556.32	6544.88	6664.03
ENSMUSG00000028066|Pmf1	sigmoidal	310.786	NA	-0.0018489	NA	1136.81	1090.01	1076.28	1194.87
ENSMUSG00000024268|Celf4	sigmoidal	566.614	NA	0.00277713	NA	2043.44	2034.93	2013.19	2131.76
ENSMUSG00000040857|Erf	sigmoidal	290.39	NA	-0.00202226	NA	587.096	565.199	560.844	679.367
ENSMUSG00000062328|Rpl17	sigmoidal	436.062	NA	-0.00484527	NA	6804.14	6781.24	6772.99	6891.42
ENSMUSG00000024516|Sec11c	sigmoidal	903.756	NA	0.000640422	NA	1045.22	1024.59	1002.13	1120.22
ENSMUSG00000033970|Rfc3	sigmoidal	70.9569	NA	-0.00146265	NA	2088.68	2110.93	2085.98	2203.89
ENSMUSG00000031245|Hmgn5	sigmoidal	466.27	NA	-0.011406	NA	1918.6	1889.11	1882.05	1999.74
ENSMUSG00000015094|Npdc1	sigmoidal	275.796	NA	0.00165602	NA	2741.65	2754.86	2714.24	2831.01
ENSMUSG00000091955|Gm9844	sigmoidal	577.004	NA	0.00250718	NA	1259.29	1253.03	1231.44	1347.5
ENSMUSG00000035274|Tpbg	sigmoidal	246.531	NA	-0.00060165	NA	893.711	897.695	875.145	991.159
ENSMUSG00000058966|Fam57b	sigmoidal	545.228	NA	0.00291782	NA	1145.89	1147.7	1120.13	1236.01
ENSMUSG00000026872|Zeb2	sigmoidal	610.977	NA	0.00309648	NA	1268.67	1280.51	1247.73	1363.41
ENSMUSG00000026614|Slc30a10	sigmoidal	326.923	NA	0.00703782	NA	1605.3	1620.93	1603.55	1719.06
ENSMUSG00000031490|Eif4ebp1	sigmoidal	261.16	NA	-0.00281452	NA	680.715	652.113	637.889	753.295
ENSMUSG00000042682|Selenok	sigmoidal	261.842	NA	0.00348905	NA	4710.45	4707.72	4686.84	4801.74
ENSMUSG00000022360|Atad2	sigmoidal	62.5227	NA	-0.00167757	NA	508.421	504.368	485.837	600.106
ENSMUSG00000046598|Bdh1	sigmoidal	550.307	NA	0.000915827	NA	1519.28	1513.85	1492.62	1606.54
ENSMUSG00000039542|Ncam1	sigmoidal	938.29	NA	0.00144832	NA	1838.49	1838.84	1822.54	1936.2
ENSMUSG00000037742|Eef1a1	sigmoidal	567.256	NA	-0.0020603	NA	7783.83	7767.06	7754.06	7867.59
ENSMUSG00000017943|Gdap1l1	sigmoidal	412.681	NA	0.00182485	NA	1295.2	1295.56	1262.91	1376.42
ENSMUSG00000100832|Gm29260	sigmoidal	471.102	NA	-0.00184032	NA	631.466	631.998	607.501	720.815
ENSMUSG00000047459|Dynlrb1	sigmoidal	432.272	NA	0.00128172	NA	4448.74	4430.24	4409.2	4521.71
ENSMUSG00000029922|Mkrn1	sigmoidal	350.02	NA	0.00130611	NA	2188.71	2185.68	2151.69	2263.99
ENSMUSG00000032026|Rexo2	sigmoidal	332.61	NA	-0.00297933	NA	2143.95	2135.45	2117.38	2229.44
ENSMUSG00000019877|Serinc1	sigmoidal	278.39	NA	0.00228249	NA	2746.22	2723.71	2687.77	2799.33
ENSMUSG00000060675|Pla2g16	sigmoidal	135.52	NA	-0.000928272	NA	519.906	511.437	493.893	605.294
ENSMUSG00000019528|Gyg	sigmoidal	269.055	NA	-0.000674136	NA	756.109	733.229	714.294	825.361
ENSMUSG00000044337|Ackr3	sigmoidal	612.453	NA	0.00525579	NA	791.409	787.887	768.133	879.18
ENSMUSG00000031584|Gsr	sigmoidal	221.721	NA	-0.00185292	NA	1379.71	1377.22	1362.66	1473.67
ENSMUSG00000019773|Fbxo5	double sigmoidal	23.3381	398.948	-0.0138399	-0.00275069	561.53	590.638	596.448	671.732
ENSMUSG00000026585|Kifap3	sigmoidal	677.135	NA	0.00101769	NA	1880.37	1866.36	1846.14	1956.01
ENSMUSG00000054766|Set	sigmoidal	318.472	NA	-0.00969851	NA	4083.25	4076.68	4053.04	4162.7
ENSMUSG00000025066|Sfr1	sigmoidal	302.758	NA	-0.00789237	NA	4052.4	4039.75	4020.81	4130.18
ENSMUSG00000026202|Tuba4a	double sigmoidal	376.303	813.711	0.00548601	-0.00103004	967.999	989.064	983.238	1077.05
ENSMUSG00000035456|Prdm8	sigmoidal	561.114	NA	0.00144458	NA	789.723	776.763	759.957	868.303
ENSMUSG00000057963|Itpk1	sigmoidal	402.457	NA	0.00405687	NA	1681.34	1680.79	1646.81	1755.07
ENSMUSG00000047945|Marcksl1	sigmoidal	404.367	NA	0.00203742	NA	6402.9	6391.82	6370.51	6478.52
ENSMUSG00000036299|BC031181	sigmoidal	304.628	NA	0.00486174	NA	3475.62	3491.29	3440.96	3548.58
ENSMUSG00000022422|Dscc1	sigmoidal	28.0962	NA	-0.0023053	NA	432.666	456.876	433.242	540.862
ENSMUSG00000042489|Clspn	sigmoidal	63.393	NA	-0.000988563	NA	540.015	529.6	506.141	613.735
ENSMUSG00000056258|Kcnq3	sigmoidal	822.273	NA	0.00163084	NA	447.582	432.059	413.744	521.185
ENSMUSG00000028565|Nfia	sigmoidal	459.556	NA	0.0058009	NA	2652.14	2654.84	2627.92	2735.33
ENSMUSG00000000416|Cttnbp2	sigmoidal	545.55	NA	0.00187597	NA	1027.8	1015.11	994.142	1101.03
ENSMUSG00000001924|Uba1	sigmoidal	468.208	NA	0.00190244	NA	2874.75	2870.32	2849.84	2956.29
ENSMUSG00000051910|Sox6	sigmoidal	685.676	NA	-0.00177616	NA	1024.93	1020.56	1004.19	1110.21
ENSMUSG00000008035|Mid1ip1	sigmoidal	212.289	NA	-0.00816615	NA	1514.89	1505.69	1488.18	1594.02
ENSMUSG00000031879|Fam96b	sigmoidal	386.678	NA	0.00621644	NA	2901.61	2921.61	2871.87	2977.24
ENSMUSG00000020484|Xbp1	sigmoidal	542.125	NA	0.00450597	NA	2096.03	2117.51	2078.64	2183.64
ENSMUSG00000039105|Atp6v1g1	sigmoidal	303.709	NA	0.00398767	NA	4674.89	4692.13	4653	4757.84
ENSMUSG00000052584|Serp2	sigmoidal	977.026	NA	0.00102999	NA	1408.54	1354.37	1334.39	1438.61
ENSMUSG00000004530|Coro1c	gauss	342.343	600.138	0.00246389	-0.00246389	2258.42	2254.32	2344.79	2358.49
ENSMUSG00000031633|Slc25a4	sigmoidal	647.586	NA	0.00313857	NA	5481.75	5484.13	5461.66	5565.1
ENSMUSG00000024805|Pcgf5	sigmoidal	66.7355	NA	-0.00108793	NA	450.042	434.94	413.142	516.115
ENSMUSG00000026442|Nfasc	sigmoidal	586.588	NA	0.000808607	NA	1038.47	1017.64	994.036	1096.64
ENSMUSG00000020176|Grb10	sigmoidal	488.218	NA	-0.00065765	NA	1212.19	1189.05	1172.97	1275.38
ENSMUSG00000049551|Fzd9	sigmoidal	580.45	NA	-0.00180957	NA	973.47	967.563	949.156	1051.31
ENSMUSG00000067608|Pcna-ps2	sigmoidal	35.4568	NA	-0.00223825	NA	737.52	741.534	717.917	819.879
ENSMUSG00000025508|Rplp2	sigmoidal	597.712	NA	-0.00136195	NA	6292.68	6272.76	6267	6368.96
ENSMUSG00000002459|Rgs20	sigmoidal	382.607	NA	-0.00132413	NA	730.619	672.875	656.031	757.604
ENSMUSG00000026281|Dtymk	sigmoidal	211.259	NA	-0.00161057	NA	1567.68	1561.3	1548.67	1649.94
ENSMUSG00000027012|Dync1i2	sigmoidal	433.619	NA	0.00156217	NA	2266.23	2261.62	2230.45	2330.59
ENSMUSG00000030934|Oat	sigmoidal	82.3196	NA	-0.00454065	NA	1444.25	1441.74	1428.77	1528.62
ENSMUSG00000040118|Cacna2d1	sigmoidal	394.659	NA	0.00648035	NA	1021.72	1028.5	1005.25	1104.94
ENSMUSG00000015247|Nipsnap3b	sigmoidal	492.816	NA	0.00122561	NA	2419.2	2413.85	2388.63	2488.28
ENSMUSG00000029191|Rfc1	sigmoidal	194.594	NA	-0.00165398	NA	1371.51	1361.63	1347.69	1447.19
ENSMUSG00000020230|Prmt2	sigmoidal	419.81	NA	0.00424034	NA	1833.88	1829.9	1803.88	1902.99
ENSMUSG00000033379|Atp6v0b	sigmoidal	326.394	NA	0.00245503	NA	3207.64	3208.74	3168.02	3267.08
ENSMUSG00000004032|Gstm5	sigmoidal	742.297	NA	-0.00142299	NA	2678.42	2672.75	2643.01	2741.68
ENSMUSG00000034285|Nipsnap1	sigmoidal	449.407	NA	0.00638282	NA	2308.37	2307.5	2278.67	2376.64
ENSMUSG00000021701|Plk2	sigmoidal	1090.36	NA	0.00149755	NA	421.095	407.923	387.122	484.962
ENSMUSG00000032475|Nck1	sigmoidal	485.592	NA	-0.000539019	NA	1001.38	992.58	973.186	1070.05
ENSMUSG00000027423|Snx5	sigmoidal	397.515	NA	-0.00179774	NA	1510.95	1503.57	1483.9	1579.53
ENSMUSG00000031428|Zcchc18	sigmoidal	507.032	NA	0.00185502	NA	2206.32	2202.4	2177.13	2272.59
ENSMUSG00000028081|Rps3a1	sigmoidal	491.67	NA	-0.00187834	NA	6981.33	6962.82	6958.59	7054
ENSMUSG00000051185|Fam174a	sigmoidal	497.983	NA	-0.000722538	NA	1159.95	1148.57	1131.02	1225.77
ENSMUSG00000022698|Naa50	sigmoidal	344.787	NA	-0.00643113	NA	1743.67	1733.95	1713.69	1808.24
ENSMUSG00000030346|Rad51ap1	sigmoidal	362.069	NA	-0.00565875	NA	444.87	465.705	443.236	537.483
ENSMUSG00000026234|Ncl	sigmoidal	327.935	NA	-0.007861	NA	3623.09	3612.72	3592.14	3686.3
ENSMUSG00000006356|Crip2	double sigmoidal	314.064	553.5	-0.00731845	0.00383178	3260.99	3328.81	3299.01	3355.04
ENSMUSG00000037706|Cd81	sigmoidal	109.342	NA	-0.00141003	NA	3310.99	3294.99	3274.09	3367.53
ENSMUSG00000022945|Chaf1b	sigmoidal	373.381	NA	-0.00947527	NA	999.62	1012.58	983.772	1076.78
ENSMUSG00000022814|Umps	sigmoidal	354.044	NA	-0.00437445	NA	1242.45	1234.44	1214.06	1307.06
ENSMUSG00000023495|Pcbp4	gauss	290.39	692.46	0.0016371	-0.0016371	3672.89	3656.39	3711.22	3749.04
ENSMUSG00000031119|Gpc4	sigmoidal	449.695	NA	-0.00667798	NA	1359.19	1344.16	1340.8	1433.27
ENSMUSG00000019777|Hdac2	sigmoidal	315.852	NA	0.00138053	NA	3849.64	3843.75	3812.61	3905.01
ENSMUSG00000002835|Chaf1a	sigmoidal	75.0855	NA	-0.00120587	NA	687.115	687.436	667.82	759.81
ENSMUSG00000047844|Bex4	sigmoidal	389.757	NA	-0.00145414	NA	3024.67	3001.02	2982.24	3074.05
ENSMUSG00000032112|Trappc4	sigmoidal	417.741	NA	0.00109829	NA	3487.55	3476.34	3455.01	3546.75
ENSMUSG00000031990|Jam3	gauss	116.431	524.504	0.0012375	-0.0012375	1697.04	1675.84	1682.36	1767.51
ENSMUSG00000031217|Efnb1	sigmoidal	260.413	NA	-0.000956639	NA	2570.6	2550.85	2534.75	2625.54
ENSMUSG00000039994|Timeless	sigmoidal	203.29	NA	-0.00128022	NA	894.384	884.01	870.112	960.732
ENSMUSG00000002068|Ccne1	sigmoidal	175.883	NA	-0.000911319	NA	577.34	546.43	530.22	620.408
ENSMUSG00000039278|Pcsk1n	sigmoidal	995.415	NA	0.00117659	NA	1134.63	1125.61	1108.36	1198.46
ENSMUSG00000041362|Shtn1	sigmoidal	787.743	NA	0.000752259	NA	581.457	565.24	548.459	638.454
ENSMUSG00000034958|Atcay	sigmoidal	442.791	NA	0.00365453	NA	1102.98	1097.9	1073	1162.92
ENSMUSG00000025151|Maged1	gauss	505.267	907.212	0.00159915	-0.00159915	4146.57	4139.08	4150.76	4228.91
ENSMUSG00000022474|Pmm1	double sigmoidal	239.828	921.848	-0.0112846	0.000556965	1424.45	1463.18	1442.11	1514.15
ENSMUSG00000029328|Hnrnpdl	sigmoidal	617.718	NA	0.00852208	NA	4000.53	3971.33	3941.2	4030.83
ENSMUSG00000025212|Sfxn3	sigmoidal	639.829	NA	0.000947408	NA	778.963	768.014	745.665	835.193
ENSMUSG00000052146|Rps10	sigmoidal	491.937	NA	-0.00371045	NA	6064.22	6031.31	6013.84	6103.2
ENSMUSG00000023104|Rfc2	sigmoidal	125.043	NA	-0.00168297	NA	1898.76	1893.29	1877.07	1966.11
ENSMUSG00000062444|Ap3b2	sigmoidal	619.908	NA	0.000543069	NA	836.335	823.05	802.235	891.142
ENSMUSG00000090862|Rps13	sigmoidal	506.695	NA	-0.00150442	NA	6512.92	6496.15	6487.31	6575.98
ENSMUSG00000022681|Ntan1	sigmoidal	647.236	NA	0.00311059	NA	2511.5	2514.3	2489.06	2577.64
ENSMUSG00000023224|Serping1	gauss	424.581	716.456	0.00114986	-0.00114986	702.524	700.263	786.105	788.591
ENSMUSG00000003038|Hmgn2	sigmoidal	522.099	NA	-0.000707205	NA	1774.94	1755.42	1736.51	1824.44
ENSMUSG00000036422|Pcdh8	sigmoidal	649.937	NA	0.00257441	NA	1179.53	1179.27	1161.92	1249.56
ENSMUSG00000040907|Atp1a3	sigmoidal	646.459	NA	0.00202356	NA	643.707	626.599	604.736	692.327
ENSMUSG00000020607|Fam84a	sigmoidal	597.216	NA	0.00167912	NA	667.528	661.651	633.659	721.095
ENSMUSG00000044339|Alkbh2	sigmoidal	359.747	NA	-0.00631785	NA	855.452	850.4	823.202	910.437
ENSMUSG00000046999|1110032F04Rik	sigmoidal	176.014	NA	-0.00134816	NA	342.047	319.715	307.015	393.962
ENSMUSG00000020914|Top2a	sigmoidal	18.1593	NA	-0.00752809	NA	537.883	527.999	509.227	595.854
ENSMUSG00000003352|Cacnb3	sigmoidal	596.354	NA	0.00125843	NA	1409.03	1400.96	1380.26	1466.69
ENSMUSG00000021957|Tkt	double sigmoidal	281.952	725.423	-0.00338539	0.00370426	3528.19	3550.47	3534.42	3614.41
ENSMUSG00000028447|Dctn3	sigmoidal	338.796	NA	0.00198729	NA	3685.86	3698.65	3661.15	3746.87
ENSMUSG00000002233|Rhoc	sigmoidal	185.398	NA	-0.000824022	NA	579.477	570.184	554.007	639.599
ENSMUSG00000022122|Ednrb	sigmoidal	136.308	NA	-0.00169664	NA	354.9	327.555	313.807	399.174
ENSMUSG00000098274|Rpl24	gauss	106.033	531.831	0.00116134	-0.00116134	6716.61	6699.42	6708.12	6784.57
ENSMUSG00000039640|Mrpl12	sigmoidal	268.272	NA	-0.0048429	NA	2821.77	2815.99	2805.13	2890.01
ENSMUSG00000091625|Lsm5	sigmoidal	336.635	NA	-0.00140433	NA	2292.53	2271.4	2255.12	2339.94
ENSMUSG00000027490|E2f1	sigmoidal	479.152	NA	-0.00355121	NA	1083.55	1098.46	1075.78	1160.51
ENSMUSG00000009927|Rps25	gauss	105.75	460.796	0.00144777	-0.00144777	5942.49	5920.87	5926.08	6005.59
ENSMUSG00000027495|Fam210b	sigmoidal	586.511	NA	-0.000627609	NA	1889.2	1860.31	1836.35	1920.86
ENSMUSG00000014980|Tsen15	sigmoidal	162.173	NA	-0.000645333	NA	1024.12	1020.21	998.083	1082.58
ENSMUSG00000028039|Efna3	sigmoidal	426.542	NA	0.001495	NA	1025.81	1036.74	1003.63	1088.06
ENSMUSG00000029312|Klhl8	sigmoidal	950.226	NA	0.000705783	NA	839.982	794.478	775.965	859.837
ENSMUSG00000017404|Rpl19	sigmoidal	511.021	NA	-0.0015146	NA	6594.41	6557.23	6552.57	6636.13
ENSMUSG00000037824|Tspan14	sigmoidal	356.96	NA	0.00307299	NA	2022.22	2016.94	1990.47	2073.99
ENSMUSG00000046449|Nexmif	sigmoidal	862.545	NA	0.000782378	NA	523.804	506.208	493.111	576.193
ENSMUSG00000050628|Ubald2	sigmoidal	276.48	NA	0.00412996	NA	2633.65	2628.29	2603.02	2685.89
ENSMUSG00000059363|Fxn	sigmoidal	356.749	NA	-0.007908	NA	1452.48	1448.2	1431.53	1514.08
ENSMUSG00000031536|Polb	sigmoidal	377.356	NA	0.00136104	NA	2131.11	2118.56	2091.48	2173.94
ENSMUSG00000038172|Ttc39b	sigmoidal	429.13	NA	0.00273536	NA	946.611	933.888	916.523	998.855
ENSMUSG00000000088|Cox5a	sigmoidal	488.157	NA	0.00200058	NA	4600.09	4597.98	4572.5	4654.59
ENSMUSG00000034349|Smc4	sigmoidal	45.6183	NA	-0.00526094	NA	1428.35	1425.19	1410.65	1492.43
ENSMUSG00000028785|Hpca	sigmoidal	613.151	NA	0.000587685	NA	709.692	699.754	678.208	759.976
ENSMUSG00000026799|Med27	sigmoidal	349.789	NA	0.00308155	NA	1906.53	1909.27	1871.77	1953.49
ENSMUSG00000050272|Dscam	sigmoidal	688.046	NA	0.000697856	NA	592.077	568.895	553.129	634.807
ENSMUSG00000001642|Akr1b3	sigmoidal	329.473	NA	-0.00516144	NA	947.318	934.954	922.01	1003.51
ENSMUSG00000026797|Stxbp1	sigmoidal	538.617	NA	0.0015166	NA	1023.69	1021.22	996.927	1078.4
ENSMUSG00000023908|Pkmyt1	sigmoidal	34.4562	NA	-0.00240144	NA	408.453	404.803	387.63	468.946
ENSMUSG00000053024|Cntn2	sigmoidal	810.898	NA	0.000736757	NA	452.229	443.377	427.576	508.54
ENSMUSG00000041216|Clvs1	sigmoidal	405.143	NA	0.00446992	NA	833.015	863.708	818.206	899.009
ENSMUSG00000048385|Scrt1	sigmoidal	527.418	NA	0.000769012	NA	830.454	829.416	804.196	884.512
ENSMUSG00000053117|E330013P04Rik	gauss	100.612	272.93	0.00196891	-0.00196891	528.099	505.328	506.405	585.635
ENSMUSG00000042207|Kdm5b	sigmoidal	273.373	NA	0.00125813	NA	2216.18	2212.69	2182.04	2261.78
ENSMUSG00000020069|Hnrnph3	sigmoidal	408.877	NA	0.0059244	NA	2844.2	2838.28	2825.86	2905.52
ENSMUSG00000059791|Nrm	sigmoidal	283.073	NA	-0.00227954	NA	934.614	930.606	915.343	994.594
ENSMUSG00000067194|Eif1ax	sigmoidal	385.274	NA	-0.0076637	NA	3374.36	3363.24	3341.2	3419.64
ENSMUSG00000010362|Rdm1	sigmoidal	261.784	NA	-0.0010365	NA	508.387	487.502	472.469	550.644
ENSMUSG00000021301|Hecw1	sigmoidal	632.037	NA	0.00105693	NA	604.404	597.703	583.689	661.822
ENSMUSG00000031848|Lsm4	sigmoidal	314.416	NA	-0.00511092	NA	3543.37	3528.73	3511.56	3589.61
ENSMUSG00000017499|Cdc6	sigmoidal	361.297	NA	-0.00297847	NA	404.868	397.442	377.705	455.524
ENSMUSG00000059291|Rpl11	sigmoidal	431.482	NA	-0.00557333	NA	6985.31	6966.75	6951.99	7029.78
ENSMUSG00000029581|Fscn1	sigmoidal	303.342	NA	0.0071377	NA	4136.45	4146.9	4113.85	4190.81
ENSMUSG00000075478|Slitrk1	sigmoidal	504.95	NA	0.00197174	NA	687.075	682.943	654.324	731.153
ENSMUSG00000028949|Smarcd3	double sigmoidal	266.353	486.116	-0.00639711	0.00499706	2172.46	2209.1	2180.62	2248.61
ENSMUSG00000056749|Nfil3	sigmoidal	807.303	NA	0.000633808	NA	701.004	695.337	677.726	753.789
ENSMUSG00000028936|Rpl22	sigmoidal	500.139	NA	-0.00170792	NA	4961.72	4942.15	4930.45	5006.2
ENSMUSG00000002908|Kcnn1	sigmoidal	460.38	NA	0.00300903	NA	868.039	864.251	853.234	928.717
ENSMUSG00000034868|Myl12b	sigmoidal	518.809	NA	0.00412667	NA	3399.5	3413.54	3379.14	3454.58
ENSMUSG00000097545|Mir124a-1hg	sigmoidal	403.522	NA	0.00128718	NA	923.256	921.194	884.287	959.646
ENSMUSG00000030432|Rpl28	sigmoidal	504.493	NA	-0.00168509	NA	5770.35	5755.77	5746.83	5821.68
ENSMUSG00000036781|Rps27l	sigmoidal	409.325	NA	-0.00417743	NA	3572.14	3540.92	3522.09	3596.64
ENSMUSG00000024132|Eci1	sigmoidal	460.479	NA	-0.00273842	NA	1266.98	1264.42	1242.43	1316.9
ENSMUSG00000066149|Cdc26	sigmoidal	552.783	NA	-0.00739578	NA	2897.68	2883.87	2870.72	2944.94
ENSMUSG00000020083|Fam241b	sigmoidal	373.053	NA	0.00511485	NA	1455.3	1487.76	1432.58	1506.48
ENSMUSG00000019210|Atp6v1e1	sigmoidal	367.646	NA	0.0022347	NA	2762.75	2745.94	2714.91	2788.66
ENSMUSG00000020086|H2afy2	sigmoidal	477.516	NA	0.00293256	NA	3816.31	3795.38	3779	3852.53
ENSMUSG00000032667|Pon2	sigmoidal	325.025	NA	-0.00381587	NA	408.782	397.447	377.116	450.569
ENSMUSG00000024007|Ppil1	sigmoidal	241.144	NA	-0.00190636	NA	1654	1634.09	1618.36	1691.76
ENSMUSG00000059796|Eif4a1	sigmoidal	189.651	NA	0.000768831	NA	6400.67	6401.11	6372.41	6445.79
ENSMUSG00000040407|Akap9	sigmoidal	214.979	NA	0.00192919	NA	2888.72	2889.63	2866.59	2939.71
ENSMUSG00000046432|Bex3	sigmoidal	493.091	NA	0.00762939	NA	5286.89	5237.49	5211.78	5284.7
ENSMUSG00000048616|Nog	sigmoidal	229.781	NA	-0.00205533	NA	406.394	374.7	358.435	431.152
ENSMUSG00000027560|Dok5	sigmoidal	315.341	NA	-0.00763941	NA	1064.66	1044.62	1031.09	1103.52
ENSMUSG00000019066|Rab3d	sigmoidal	482.701	NA	0.00200713	NA	809.603	801.602	773.298	845.113
ENSMUSG00000016344|Ppdpf	sigmoidal	445.338	NA	0.00346224	NA	3823.11	3815.21	3794.82	3866.34
ENSMUSG00000003992|Ssbp2	sigmoidal	325.173	NA	-0.00604368	NA	1724.56	1716.98	1698.65	1770.08
ENSMUSG00000070509|Rgma	sigmoidal	250.389	NA	-0.00137235	NA	621.011	591.679	577.593	648.802
ENSMUSG00000034424|Gcsh	sigmoidal	293.486	NA	-0.00696366	NA	1760.29	1778.96	1759.06	1830.16
ENSMUSG00000025867|Cplx2	sigmoidal	333.809	NA	0.0062153	NA	1271.52	1325.53	1264.19	1335.18
ENSMUSG00000034120|Srsf2	sigmoidal	350.188	NA	-0.00843882	NA	3717.73	3704.08	3683.73	3754.62
ENSMUSG00000061517|Sox21	sigmoidal	252.765	NA	-0.000543735	NA	474.495	452.46	435.644	506.044
ENSMUSG00000005470|Asf1b	sigmoidal	89.5451	NA	-0.000896302	NA	500.834	494.995	476.059	546.421
ENSMUSG00000027962|Vcam1	sigmoidal	221.857	NA	-0.00097007	NA	501.547	472.316	459.707	529.618
ENSMUSG00000026003|Acadl	sigmoidal	175.415	NA	-0.000729604	NA	423.555	412.804	397.738	467.468
ENSMUSG00000011884|Gltp	sigmoidal	100.553	NA	-0.000802536	NA	962.674	955.001	932.816	1002.37
ENSMUSG00000024661|Fth1	double sigmoidal	309.706	565.786	-0.00568191	0.00300648	5674.73	5783.81	5700.46	5744.22
ENSMUSG00000008855|Hdac5	sigmoidal	476.746	NA	0.00495842	NA	1605.21	1604.52	1574.39	1643.87
ENSMUSG00000042078|Svop	sigmoidal	544.051	NA	0.00137517	NA	619.351	609.831	585.538	654.827
ENSMUSG00000056735|A930024E05Rik	gauss	513.371	834.555	0.000946271	-0.000946271	732.859	722.696	741.53	791.849
ENSMUSG00000027984|Hadh	sigmoidal	326.192	NA	-0.00238957	NA	937.974	930.199	913.188	982.339
ENSMUSG00000034883|Lrr1	sigmoidal	24.6449	NA	-0.00392286	NA	391.306	393.441	374.946	444.047
ENSMUSG00000022892|App	sigmoidal	540.666	NA	0.00337309	NA	2234.28	2220.61	2205.41	2274.47
ENSMUSG00000028133|Rwdd3	sigmoidal	422.694	NA	0.0039376	NA	1103.35	1094.68	1076.83	1145.68
ENSMUSG00000096014|Sox1	sigmoidal	331.661	NA	-0.00213429	NA	399.716	384.582	363.605	432.158
ENSMUSG00000035277|Arx	sigmoidal	419.983	NA	-0.00168205	NA	526.506	507.912	492.113	559.638
ENSMUSG00000018567|Gabarap	sigmoidal	386.024	NA	0.00769985	NA	4818.67	4818	4784.91	4852.19
ENSMUSG00000030704|Rab6a	sigmoidal	459.778	NA	0.00558795	NA	2753.88	2753.34	2724.08	2790.81
ENSMUSG00000027805|Pfn2	sigmoidal	426.97	NA	0.0022084	NA	3178.32	3177.06	3148.88	3214.81
ENSMUSG00000034040|Galnt17	sigmoidal	668.284	NA	0.00253064	NA	594.663	558.133	536.563	602.356
ENSMUSG00000061288|Taok3	sigmoidal	809.071	NA	0.000538809	NA	984.679	961.426	942.804	1008.2
ENSMUSG00000022178|Ajuba	sigmoidal	234.873	NA	-0.000590099	NA	413.158	400.983	385.541	450.439
ENSMUSG00000028551|Cdkn2c	sigmoidal	144.03	NA	-0.000580428	NA	425.789	400.699	381.952	446.257
ENSMUSG00000052516|Robo2	sigmoidal	432.977	NA	0.00407712	NA	1168.92	1167.62	1138.13	1202.42
ENSMUSG00000042215|Bag2	sigmoidal	343.04	NA	-0.00363214	NA	1061.53	1025.89	1008.6	1072.59
ENSMUSG00000094500|Smim18	sigmoidal	406.368	NA	0.004237	NA	874.503	869.883	842.347	906.087
ENSMUSG00000052852|Reep1	sigmoidal	715.383	NA	0.00161197	NA	888.387	874.337	857.108	920.833
ENSMUSG00000025967|Eef1b2	gauss	-160.348	506.649	0.000816008	-0.000816008	4853.98	4782.08	4782.79	4845.71
ENSMUSG00000046330|Rpl37a	sigmoidal	640.07	NA	-0.00207556	NA	6490.15	6460.51	6450.79	6513.7
ENSMUSG00000033161|Atp1a1	sigmoidal	383.804	NA	-0.00116779	NA	756.829	746.042	733.276	796.079
ENSMUSG00000037887|Dusp8	double sigmoidal	79.9129	685.778	-0.00386945	0.00243353	920.535	949.499	928.408	982.748
ENSMUSG00000026893|Gca	sigmoidal	408.599	NA	-0.00261689	NA	521.457	507.339	488.951	551.057
ENSMUSG00000033578|Tmem35a	sigmoidal	660.938	NA	0.00360521	NA	1132.43	1121.46	1101.5	1163.59
ENSMUSG00000030584|Dpf1	sigmoidal	712.222	NA	0.00184479	NA	943.832	931.236	913.013	974.722
ENSMUSG00000031367|Ap1s2	sigmoidal	599.507	NA	0.000911248	NA	857.072	837.725	822.231	883.271
ENSMUSG00000020471|Pold2	sigmoidal	349.115	NA	-0.00718698	NA	1253.02	1253.47	1228.43	1288.37
ENSMUSG00000030007|Cct7	sigmoidal	590.787	NA	0.000558031	NA	3923.58	3913.77	3903.36	3963.19
ENSMUSG00000087006|Gm13889	sigmoidal	556.499	NA	-0.00283788	NA	701.048	683.739	681.5	741.144
ENSMUSG00000027452|Acss1	sigmoidal	86.6913	NA	-0.00146819	NA	468.478	450.504	434.945	494.337
ENSMUSG00000035805|Mlc1	sigmoidal	221.327	NA	-0.00126547	NA	306.842	293.606	281.582	340.621
ENSMUSG00000025358|Cdk2	sigmoidal	382.926	NA	-0.00379103	NA	646.594	645.439	623.226	681.838
ENSMUSG00000020534|Shmt1	sigmoidal	281.646	NA	-0.00176399	NA	494.036	472.5	464.803	523.252
ENSMUSG00000058546|Rpl23a	sigmoidal	521.207	NA	-0.00260334	NA	7129.65	7105.98	7096.28	7154.48
ENSMUSG00000032399|Rpl4	gauss	110.15	511.761	0.00108911	-0.00108911	6800.2	6765.84	6766.91	6823.96
ENSMUSG00000061787|Rps17	sigmoidal	569.928	NA	-0.00141096	NA	6492.35	6454.54	6443.33	6501.35
ENSMUSG00000060143|Gm10076	sigmoidal	501.699	NA	-0.00262773	NA	4658.04	4639.86	4628.93	4686.6
ENSMUSG00000001016|Ilf2	sigmoidal	466.202	NA	0.00191061	NA	3760.97	3751	3729.77	3785.77
ENSMUSG00000001247|Lsr	sigmoidal	520.936	NA	-0.00309901	NA	638.397	626.968	608.592	663.796
ENSMUSG00000035184|Fam124a	sigmoidal	241.295	NA	-0.00324562	NA	484.486	463.945	446.867	501.429
ENSMUSG00000030512|Snrpa1	sigmoidal	411.794	NA	-0.00629313	NA	3146.48	3150.17	3129.22	3183.3
ENSMUSG00000036617|Etl4	sigmoidal	374.576	NA	-0.00237026	NA	419.992	392.163	371.798	424.977
ENSMUSG00000037474|Dtl	sigmoidal	326.216	NA	-0.00211665	NA	430.284	410.057	394.864	447.921
ENSMUSG00000027864|Ptgfrn	sigmoidal	297.732	NA	-0.00153804	NA	430.441	411.307	393.803	446.272
ENSMUSG00000020895|Tmem107	sigmoidal	263.689	NA	-0.00459022	NA	834.675	822.427	801.827	852.984
ENSMUSG00000020422|Tns3	sigmoidal	280.824	NA	-0.00208965	NA	434.37	416.165	400.847	449.965
ENSMUSG00000020267|Hint1	sigmoidal	328.093	NA	-0.0037004	NA	5177.32	5172.85	5156.17	5204.71
ENSMUSG00000027217|Tspan18	sigmoidal	392.034	NA	-0.00270215	NA	415.17	402.932	382.352	427.972
ENSMUSG00000026185|Igfbp5	sigmoidal	303.45	NA	-0.00224132	NA	274.707	261.597	242.558	284.524
ENSMUSG00000032291|Crabp1	uniform	NA	NA	NA	NA	965.723	950.597	935.318	1077.85
ENSMUSG00000051855|Mest	uniform	NA	NA	NA	NA	1331.4	1332.97	1318.88	1456.09
ENSMUSG00000030978|Rrm1	uniform	NA	NA	NA	NA	1654.48	1670.58	1641.64	1773.25
ENSMUSG00000036390|Gadd45a	uniform	NA	NA	NA	NA	966.596	967.668	1037.04	1091.74
ENSMUSG00000058173|Smco4	uniform	NA	NA	NA	NA	1480.73	1466.6	1448.88	1570.36
ENSMUSG00000029207|Apbb2	uniform	NA	NA	NA	NA	1102.52	1125.1	1086.85	1207.71
ENSMUSG00000028214|Gem	uniform	NA	NA	NA	NA	691.037	619.127	697.465	730.575
ENSMUSG00000047976|Kcna1	uniform	NA	NA	NA	NA	484.351	457.692	442.232	551.764
ENSMUSG00000017716|Birc5	uniform	NA	NA	NA	NA	774.99	772.032	746.269	855.648
ENSMUSG00000002274|Metrn	uniform	NA	NA	NA	NA	501.292	486.143	466.426	573.453
ENSMUSG00000041923|Nol4	uniform	NA	NA	NA	NA	1108.37	1107.55	1074.96	1181.12
ENSMUSG00000038160|Atg5	uniform	NA	NA	NA	NA	1469.59	1344.58	1482.51	1450.46
ENSMUSG00000022129|Dct	uniform	NA	NA	NA	NA	463.429	403.376	445.698	506.378
ENSMUSG00000024538|Ppic	uniform	NA	NA	NA	NA	1047.68	1024.27	1004.68	1105.4
ENSMUSG00000058446|Znrf2	uniform	NA	NA	NA	NA	796.594	784.484	766.411	865.106
ENSMUSG00000054770|Kctd18	uniform	NA	NA	NA	NA	527.581	438.856	544.098	536.854
ENSMUSG00000062591|Tubb4a	uniform	NA	NA	NA	NA	949.432	945.559	925.659	1022.85
ENSMUSG00000035342|Lzts2	uniform	NA	NA	NA	NA	1148.96	1129.2	1136.2	1224.91
ENSMUSG00000097296|Gm26532	uniform	NA	NA	NA	NA	421.633	404.317	390.005	483.758
ENSMUSG00000041020|Map7d2	uniform	NA	NA	NA	NA	530.151	425.356	547.539	516.348
ENSMUSG00000022433|Csnk1e	uniform	NA	NA	NA	NA	3248.88	3208.43	3173.48	3263.96
ENSMUSG00000051391|Ywhag	uniform	NA	NA	NA	NA	2103.38	2100.1	2074.53	2164.19
ENSMUSG00000070544|Top1	uniform	NA	NA	NA	NA	4512.74	4557.12	4492.91	4582.14
ENSMUSG00000024940|Ltbp3	uniform	NA	NA	NA	NA	546.591	449.337	559.308	538.016
ENSMUSG00000026594|Ralgps2	uniform	NA	NA	NA	NA	1563.78	1559.58	1534.8	1621.72
ENSMUSG00000036295|Lrrn3	uniform	NA	NA	NA	NA	1162.35	1199.98	1191.81	1248.85
ENSMUSG00000024742|Fen1	uniform	NA	NA	NA	NA	1257.02	1247.12	1227.06	1313.42
ENSMUSG00000037499|Nenf	uniform	NA	NA	NA	NA	1616.06	1607.59	1589.83	1675.91
ENSMUSG00000054871|Tmem158	uniform	NA	NA	NA	NA	1205.61	1237.38	1216.16	1291.16
ENSMUSG00000039601|Rcan2	uniform	NA	NA	NA	NA	445.779	437.921	533.575	522.627
ENSMUSG00000028519|Dab1	uniform	NA	NA	NA	NA	1096.26	1107.56	1092.03	1176.48
ENSMUSG00000022401|Xpnpep3	uniform	NA	NA	NA	NA	473.748	381.889	495.138	465.421
ENSMUSG00000039089|L3mbtl3	uniform	NA	NA	NA	NA	688.575	607.381	684.853	690.782
ENSMUSG00000031284|Pak3	uniform	NA	NA	NA	NA	2064.15	2072	2132.29	2147.51
ENSMUSG00000049969|Plekhf2	uniform	NA	NA	NA	NA	1592.68	1581.98	1614.57	1664.85
ENSMUSG00000004328|Hif3a	uniform	NA	NA	NA	NA	331.357	211.353	263.309	293.789
ENSMUSG00000035601|Trmt10b	uniform	NA	NA	NA	NA	724.834	631.377	742.151	713.669
ENSMUSG00000015755|Tab2	uniform	NA	NA	NA	NA	1024.18	912.111	1020.48	993.672
ENSMUSG00000039221|Rpl22l1	uniform	NA	NA	NA	NA	3548.8	3522.35	3505.47	3586.89
ENSMUSG00000020089|Ppa1	uniform	NA	NA	NA	NA	3360.96	3443.32	3424.95	3442.26
ENSMUSG00000019715|Gle1	uniform	NA	NA	NA	NA	1162.58	1069.27	1175.4	1150.07
ENSMUSG00000034168|Irf2bpl	uniform	NA	NA	NA	NA	1914.08	1988.41	1976.96	1994.78
ENSMUSG00000021483|Cdk20	uniform	NA	NA	NA	NA	306.778	212.114	319.908	292.563
ENSMUSG00000038126|Mphosph9	uniform	NA	NA	NA	NA	655.875	560.164	664.664	640.534
ENSMUSG00000020894|Vamp2	uniform	NA	NA	NA	NA	1850.8	1842.98	1820.52	1899.82
ENSMUSG00000052337|Immt	uniform	NA	NA	NA	NA	1262.88	908.208	1009.65	986.922
ENSMUSG00000075266|Cenpw	uniform	NA	NA	NA	NA	932.707	930.169	910.61	989.289
ENSMUSG00000033157|Abhd10	uniform	NA	NA	NA	NA	1244.32	1134.49	1243.2	1213.1
ENSMUSG00000063446|Plppr1	uniform	NA	NA	NA	NA	1471.17	1486.1	1465.79	1544.14
ENSMUSG00000038827|Fam206a	uniform	NA	NA	NA	NA	525.837	349.636	429.074	427.857
ENSMUSG00000001175|Calm1	uniform	NA	NA	NA	NA	5638.46	5634.45	5613.25	5691.27
ENSMUSG00000020621|Rdh14	uniform	NA	NA	NA	NA	1248.84	1145.22	1237.77	1223.16
ENSMUSG00000055421|Pcdh9	uniform	NA	NA	NA	NA	882.224	854.398	834.47	912.299
ENSMUSG00000002546|Golga2	uniform	NA	NA	NA	NA	555.722	412.311	510.652	489.873
ENSMUSG00000046402|Rbp1	uniform	NA	NA	NA	NA	1548.04	1563.19	1546.51	1624.05
ENSMUSG00000032640|Chsy1	uniform	NA	NA	NA	NA	660.641	578.176	677.002	654.576
ENSMUSG00000048015|Neurod4	uniform	NA	NA	NA	NA	311.945	292.459	378.832	368.32
ENSMUSG00000024190|Dusp1	uniform	NA	NA	NA	NA	2222.99	2227.45	2207.9	2283.58
ENSMUSG00000048281|Dleu7	uniform	NA	NA	NA	NA	489.158	482.701	457.642	532.519
ENSMUSG00000022978|Mis18a	uniform	NA	NA	NA	NA	898.476	888.869	871.939	946.783
ENSMUSG00000022013|Dnajc15	uniform	NA	NA	NA	NA	2446.66	2452.37	2479.02	2521.13
ENSMUSG00000040653|Ppp1r14c	uniform	NA	NA	NA	NA	352.479	345.037	327.317	401.575
ENSMUSG00000000560|Gabra2	uniform	NA	NA	NA	NA	980.197	971.225	953.607	1027.76
ENSMUSG00000000605|Clcn4	uniform	NA	NA	NA	NA	1989.58	1970.3	1943.32	2017.14
ENSMUSG00000051736|Fam229b	uniform	NA	NA	NA	NA	699.625	613.971	713.487	687.762
ENSMUSG00000044461|Shisa2	uniform	NA	NA	NA	NA	2123.82	2131.37	2090.9	2164.57
ENSMUSG00000002808|Epdr1	uniform	NA	NA	NA	NA	865.251	836.403	822.315	895.862
ENSMUSG00000036934|4921524J17Rik	uniform	NA	NA	NA	NA	2303.79	2412.87	2279.71	2353.07
ENSMUSG00000029276|Glmn	uniform	NA	NA	NA	NA	846.217	753.039	812.537	826.091
ENSMUSG00000028247|Coq3	uniform	NA	NA	NA	NA	657.566	540.864	639.848	613.464
ENSMUSG00000050148|Ubqln2	uniform	NA	NA	NA	NA	2901.59	2889.79	2869.92	2941.93
ENSMUSG00000025538|Sumf2	uniform	NA	NA	NA	NA	905.762	811.619	915.948	883.597
ENSMUSG00000035678|Tnfsf9	uniform	NA	NA	NA	NA	768.78	683.099	778.06	754.747
ENSMUSG00000052798|Nup107	uniform	NA	NA	NA	NA	768.873	669.778	753.498	741.343
ENSMUSG00000033585|Ndn	uniform	NA	NA	NA	NA	3564.37	3576.42	3563.07	3634.03
ENSMUSG00000060149|BC002059	uniform	NA	NA	NA	NA	467.079	355.261	435.654	426.208
ENSMUSG00000025950|Idh1	uniform	NA	NA	NA	NA	2611.73	2591.01	2575	2645.93
ENSMUSG00000001305|Rrp15	uniform	NA	NA	NA	NA	1505.89	1497.13	1480.82	1551.64
ENSMUSG00000040631|Dok4	uniform	NA	NA	NA	NA	941.701	976.823	955.43	1012.48
ENSMUSG00000040502|March9	uniform	NA	NA	NA	NA	328.503	250.259	331.989	320.984
ENSMUSG00000029249|Rest	uniform	NA	NA	NA	NA	630.171	631.893	611.162	681.733
ENSMUSG00000022131|Gpr180	uniform	NA	NA	NA	NA	833.897	804.202	819.491	874.545
ENSMUSG00000054723|Vmac	uniform	NA	NA	NA	NA	899.781	810.434	897.905	880.711
ENSMUSG00000039384|Dusp10	uniform	NA	NA	NA	NA	649.983	639.124	624.186	694.246
ENSMUSG00000004268|Emg1	uniform	NA	NA	NA	NA	3396.97	3388.81	3378.24	3447.94
ENSMUSG00000027803|Wwtr1	uniform	NA	NA	NA	NA	525.178	502.501	490.292	559.613
ENSMUSG00000028556|Dock7	uniform	NA	NA	NA	NA	1148.71	1022.76	1121.99	1091.35
ENSMUSG00000033740|St18	uniform	NA	NA	NA	NA	669.812	667.929	705.531	736.501
ENSMUSG00000025352|Gdf11	uniform	NA	NA	NA	NA	396.695	308.716	404.34	377.067
ENSMUSG00000027404|Snrpb	uniform	NA	NA	NA	NA	4391.25	4374.53	4363.9	4432.18
ENSMUSG00000022773|Ypel1	uniform	NA	NA	NA	NA	971.736	882.662	967.813	950.881
ENSMUSG00000035585|Tsen34	uniform	NA	NA	NA	NA	2132.91	2113.9	2094.04	2162.21
ENSMUSG00000068748|Ptprz1	uniform	NA	NA	NA	NA	635.902	626.107	601.459	669.311
ENSMUSG00000036932|Aifm1	uniform	NA	NA	NA	NA	1749.32	1633.73	1707.14	1701.54
ENSMUSG00000020277|Pfkl	uniform	NA	NA	NA	NA	2060.1	2045.19	2026.08	2093.34
ENSMUSG00000056486|Chn1	uniform	NA	NA	NA	NA	1276.01	1282.51	1256.13	1323.35
ENSMUSG00000020415|Pttg1	uniform	NA	NA	NA	NA	771.07	762.415	745.193	811.451
ENSMUSG00000052188|Gm14964	uniform	NA	NA	NA	NA	1012.98	1012.49	989.98	1055.87
ENSMUSG00000020135|Apc2	uniform	NA	NA	NA	NA	1152.78	1140.74	1116.61	1182.46
ENSMUSG00000028322|Exosc3	uniform	NA	NA	NA	NA	1860.89	1854.92	1837.88	1903.59
ENSMUSG00000052419|2610001J05Rik	uniform	NA	NA	NA	NA	1933.64	1918.87	1906.66	1972.36
ENSMUSG00000031799|Tpm4	uniform	NA	NA	NA	NA	1956.59	1967.47	1954.65	2020.28
ENSMUSG00000004896|Rrnad1	uniform	NA	NA	NA	NA	596.391	480.633	568.381	545.923
ENSMUSG00000030465|Psd3	uniform	NA	NA	NA	NA	346.584	284.981	363.112	349.998
ENSMUSG00000013160|Atp6v0d1	uniform	NA	NA	NA	NA	2632.9	2642.64	2604.93	2669.94
ENSMUSG00000002428|Hltf	uniform	NA	NA	NA	NA	667.993	553.214	641.169	617.942
ENSMUSG00000024925|Rnaseh2c	uniform	NA	NA	NA	NA	2250.83	2238.85	2223.28	2286.61
ENSMUSG00000008859|Rala	uniform	NA	NA	NA	NA	3410.09	3391.69	3367.78	3431.07
ENSMUSG00000041117|Ccdc8	uniform	NA	NA	NA	NA	977.167	962.041	962.486	1025.27
ENSMUSG00000041297|Cdk13	uniform	NA	NA	NA	NA	614.272	534.687	629.712	597.753
ENSMUSG00000031785|Adgrg1	uniform	NA	NA	NA	NA	1823.6	1808.78	1865.75	1871.56
ENSMUSG00000026439|Rbbp5	uniform	NA	NA	NA	NA	514.182	407.606	481.45	470.294
ENSMUSG00000027011|Ube2e3	uniform	NA	NA	NA	NA	3506.1	3496.9	3466.76	3529.33
ENSMUSG00000102101|Zbtb11os1	uniform	NA	NA	NA	NA	442.712	349.686	441.777	412.139
ENSMUSG00000034818|Celf5	uniform	NA	NA	NA	NA	710.209	698.063	674.782	737.23
ENSMUSG00000028393|Alad	uniform	NA	NA	NA	NA	1828.37	1820.46	1804.68	1866.96
ENSMUSG00000015478|Rnf5	uniform	NA	NA	NA	NA	3128.4	3134.28	3109.29	3171.52
ENSMUSG00000020180|Snrpd3	uniform	NA	NA	NA	NA	3594.48	3551.86	3540.24	3602.28
ENSMUSG00000026578|Ccdc181	uniform	NA	NA	NA	NA	794.356	704.887	792.992	766.539
ENSMUSG00000028312|Smc2	uniform	NA	NA	NA	NA	1293.62	1297.72	1274.33	1335.97
ENSMUSG00000025409|Mbd6	uniform	NA	NA	NA	NA	299.782	218.28	267.838	279.848
ENSMUSG00000098087|Gm17750	uniform	NA	NA	NA	NA	1619.03	1603.62	1590.54	1652.08
ENSMUSG00000021792|Fam213a	uniform	NA	NA	NA	NA	1514.11	1392.49	1485.7	1454.01
ENSMUSG00000041084|Ostc	uniform	NA	NA	NA	NA	2969.15	2943.31	2914.59	2976.05
ENSMUSG00000030879|Mrpl17	uniform	NA	NA	NA	NA	2730.06	2697.84	2684.24	2745.52
ENSMUSG00000058773|Hist1h1b	uniform	NA	NA	NA	NA	513.579	513.095	489.837	551.112
ENSMUSG00000022636|Alcam	uniform	NA	NA	NA	NA	1250.55	1380.06	1265.15	1311.77
ENSMUSG00000095930|Nim1k	uniform	NA	NA	NA	NA	397.741	362.386	348.532	409.739
ENSMUSG00000025427|Rnf165	uniform	NA	NA	NA	NA	2052.92	2080.29	2022.13	2083.23
ENSMUSG00000042745|Id1	uniform	NA	NA	NA	NA	437.299	427.679	410.774	471.783
ENSMUSG00000028136|Snx27	uniform	NA	NA	NA	NA	1099.13	1010.53	1064.44	1071.51
ENSMUSG00000013033|Adgrl1	uniform	NA	NA	NA	NA	1301.91	1284.7	1264.96	1325.8
ENSMUSG00000004035|Gstm7	uniform	NA	NA	NA	NA	995.097	982.867	960.666	1021.24
ENSMUSG00000031683|Lsm6	uniform	NA	NA	NA	NA	2961.14	2947.1	2932.08	2992.51
ENSMUSG00000031955|Bcar1	uniform	NA	NA	NA	NA	1344.33	1335.95	1319.59	1379.98
ENSMUSG00000097023|Mir9-3hg	uniform	NA	NA	NA	NA	2779.85	2846.67	2754.63	2814.95
ENSMUSG00000041708|Mpped1	uniform	NA	NA	NA	NA	1144.65	1137.04	1114.71	1174.4
ENSMUSG00000058267|Mrps14	uniform	NA	NA	NA	NA	3456.86	3446.85	3424.53	3484.13
ENSMUSG00000041161|Otud3	uniform	NA	NA	NA	NA	482.08	395.069	453.251	454.116
ENSMUSG00000028483|Snapc3	uniform	NA	NA	NA	NA	1967.45	1956.25	1931.11	1989.86
ENSMUSG00000019984|Med23	uniform	NA	NA	NA	NA	706.968	451.046	533.732	509.76
ENSMUSG00000042208|0610010F05Rik	uniform	NA	NA	NA	NA	1141.01	1141.91	1118.53	1177.06
ENSMUSG00000014932|Yes1	uniform	NA	NA	NA	NA	426.158	341.814	421.786	400.281
ENSMUSG00000044629|Cnrip1	uniform	NA	NA	NA	NA	998.431	1007.26	981.984	1040.45
ENSMUSG00000036854|Hspb6	uniform	NA	NA	NA	NA	381.107	363.83	349.024	407.322
ENSMUSG00000033965|Slc16a2	uniform	NA	NA	NA	NA	1028.91	1015.46	1061.55	1073.58
ENSMUSG00000048047|Zbtb33	uniform	NA	NA	NA	NA	388.054	297.745	386.099	355.827
ENSMUSG00000029673|Auts2	uniform	NA	NA	NA	NA	3167.84	3162.17	3137.9	3195.96
ENSMUSG00000040813|Tex264	uniform	NA	NA	NA	NA	1386.88	1295.66	1359.82	1353.64
ENSMUSG00000066705|Fxyd6	uniform	NA	NA	NA	NA	2102.07	2281.66	2081.48	2139.44
ENSMUSG00000007041|Clic1	uniform	NA	NA	NA	NA	2879.88	2895.91	2862.84	2920.75
ENSMUSG00000036371|Serbp1	uniform	NA	NA	NA	NA	3938.2	3924.86	3897.19	3955.06
ENSMUSG00000027009|Itga4	uniform	NA	NA	NA	NA	368.998	301.988	359.877	359.803
ENSMUSG00000057098|Ebf1	uniform	NA	NA	NA	NA	580.581	565.322	597.134	623.109
ENSMUSG00000044117|2900011O08Rik	uniform	NA	NA	NA	NA	1087.08	1081.23	1065.09	1122.68
ENSMUSG00000029094|Afap1	uniform	NA	NA	NA	NA	1244.72	1247.78	1272.17	1302.27
ENSMUSG00000050002|Idnk	uniform	NA	NA	NA	NA	2027.14	2029.2	1990.36	2047.88
ENSMUSG00000042712|Tceal9	uniform	NA	NA	NA	NA	4897.07	4882.7	4939.84	4939.93
ENSMUSG00000030216|Wbp11	uniform	NA	NA	NA	NA	2046.43	1851.24	1943.85	1908.47
ENSMUSG00000062175|Tgif2	uniform	NA	NA	NA	NA	1556.96	1542.19	1531.38	1588.43
ENSMUSG00000075706|Gpx4	uniform	NA	NA	NA	NA	4257.1	4247.23	4291.7	4304.24
ENSMUSG00000028576|Ift74	uniform	NA	NA	NA	NA	1432.88	1415.28	1395.18	1451.79
ENSMUSG00000027133|Nop10	uniform	NA	NA	NA	NA	3597.57	3633.37	3598.05	3654.1
ENSMUSG00000039735|Fnbp1l	uniform	NA	NA	NA	NA	1897.23	1894.89	1869.55	1925.95
ENSMUSG00000052372|Il1rapl1	uniform	NA	NA	NA	NA	262.005	184.731	236.194	240.854
ENSMUSG00000038628|Polr3k	uniform	NA	NA	NA	NA	3180.2	3163.78	3236.17	3219.87
ENSMUSG00000036185|Sapcd1	uniform	NA	NA	NA	NA	556.981	458.533	529.976	514.158
ENSMUSG00000030774|Pak1	uniform	NA	NA	NA	NA	1572.09	1549.78	1527.03	1582.64
ENSMUSG00000020388|Pdlim4	uniform	NA	NA	NA	NA	1294.67	1282.88	1310.71	1338.46
ENSMUSG00000044164|Rnf182	uniform	NA	NA	NA	NA	1190.97	1178.78	1156.54	1211.99
ENSMUSG00000021066|Atl1	uniform	NA	NA	NA	NA	1050.79	1051.43	1018.8	1074.24
ENSMUSG00000015013|Trappc2l	uniform	NA	NA	NA	NA	2312.85	2321.17	2286.84	2342.21
ENSMUSG00000064264|Zfp428	uniform	NA	NA	NA	NA	3043.99	3053.96	3034.19	3089.41
ENSMUSG00000025316|Banp	uniform	NA	NA	NA	NA	1787.79	1779.28	1762.76	1817.92
ENSMUSG00000006095|Tbcb	uniform	NA	NA	NA	NA	3314.44	3306.97	3285.73	3340.47
ENSMUSG00000053110|Yap1	uniform	NA	NA	NA	NA	563.274	527.908	517.971	572.623
ENSMUSG00000036766|Dner	uniform	NA	NA	NA	NA	739.635	722.533	707.151	761.674
ENSMUSG00000025133|Ints4	uniform	NA	NA	NA	NA	926.088	815.511	893.303	869.946
ENSMUSG00000019814|Ltv1	uniform	NA	NA	NA	NA	885.585	863.088	841.603	895.694
ENSMUSG00000046364|Rpl27a	uniform	NA	NA	NA	NA	4321.95	4287.01	4266.03	4320.06
ENSMUSG00000027525|Phactr3	uniform	NA	NA	NA	NA	719.271	700.44	679.326	733.203
ENSMUSG00000029291|Rufy3	uniform	NA	NA	NA	NA	1131.93	1135.28	1101.73	1155.53
ENSMUSG00000063450|Syne2	uniform	NA	NA	NA	NA	1370.37	1356.98	1381.14	1410.67
ENSMUSG00000043639|Rbm20	uniform	NA	NA	NA	NA	518.548	512.269	493.537	547.181
ENSMUSG00000043587|Pxylp1	uniform	NA	NA	NA	NA	1161.58	1155.95	1134.57	1188.21
ENSMUSG00000019796|Lrp11	uniform	NA	NA	NA	NA	1006.62	992.473	980.468	1034.07
ENSMUSG00000032966|Fkbp1a	uniform	NA	NA	NA	NA	4426.09	4412.9	4391.29	4444.48
ENSMUSG00000024782|Ak3	uniform	NA	NA	NA	NA	856.775	843.581	832.48	885.585
ENSMUSG00000031146|Plp2	uniform	NA	NA	NA	NA	1153.43	1138.57	1113.94	1167.04
ENSMUSG00000037605|Adgrl3	uniform	NA	NA	NA	NA	671.235	664.732	645.217	698.254
ENSMUSG00000071866|Ppia	uniform	NA	NA	NA	NA	6121.62	6120.81	6099.43	6152.2
ENSMUSG00000031555|Adam9	uniform	NA	NA	NA	NA	446.932	348.018	420.092	400.528
ENSMUSG00000029363|Rfc5	uniform	NA	NA	NA	NA	1046.64	1047.87	1027.75	1080.19
ENSMUSG00000063160|Numbl	uniform	NA	NA	NA	NA	1322.14	1337.96	1302.7	1355.1
ENSMUSG00000055044|Pdlim1	uniform	NA	NA	NA	NA	470.339	452.809	434.714	487.001
ENSMUSG00000041912|Tdrkh	uniform	NA	NA	NA	NA	577.95	496.236	559.749	548.508
ENSMUSG00000009293|Ube2g2	uniform	NA	NA	NA	NA	2410.94	2417.82	2477.8	2463.16
ENSMUSG00000019817|Plagl1	uniform	NA	NA	NA	NA	715.533	702.515	686.01	738.209
ENSMUSG00000038331|Satb2	uniform	NA	NA	NA	NA	702.751	687.276	669.909	722.029
ENSMUSG00000019539|Rcn3	uniform	NA	NA	NA	NA	851.037	842.409	817.736	869.774
ENSMUSG00000021577|Sdha	uniform	NA	NA	NA	NA	2364.33	2238.29	2332.84	2290.22
ENSMUSG00000022351|Sqle	uniform	NA	NA	NA	NA	2555.5	2545.8	2524.98	2576.89
ENSMUSG00000022751|Nit2	uniform	NA	NA	NA	NA	1556.94	1533.26	1515.57	1567.39
ENSMUSG00000027167|Elp4	uniform	NA	NA	NA	NA	1527.57	1512.85	1489.42	1541.22
ENSMUSG00000049295|Zfp219	uniform	NA	NA	NA	NA	1043.86	1030.91	1008.7	1060.45
ENSMUSG00000040037|Negr1	uniform	NA	NA	NA	NA	896.537	891.295	861.817	913.47
ENSMUSG00000024165|Jpt2	uniform	NA	NA	NA	NA	1172.83	1164.9	1144.08	1195.7
ENSMUSG00000001761|Smo	uniform	NA	NA	NA	NA	799.57	783.821	767.51	819.072
ENSMUSG00000067879|3110035E14Rik	uniform	NA	NA	NA	NA	936.301	961.359	916.894	968.453
ENSMUSG00000026721|Rabgap1l	uniform	NA	NA	NA	NA	719.215	696.207	680.86	732.408
ENSMUSG00000043518|Rai2	uniform	NA	NA	NA	NA	729.838	741.111	710.882	762.418
ENSMUSG00000057497|Fam136a	uniform	NA	NA	NA	NA	2326.22	2306.88	2292.19	2343.62
ENSMUSG00000027797|Dclk1	uniform	NA	NA	NA	NA	541.628	535.523	515.89	567.185
ENSMUSG00000029544|Cabp1	uniform	NA	NA	NA	NA	706.485	694.615	676.497	727.68
ENSMUSG00000028059|Arhgef2	uniform	NA	NA	NA	NA	1829.31	1852.09	1832.15	1880.47
ENSMUSG00000016921|Srsf6	uniform	NA	NA	NA	NA	3677.41	3668.39	3640.35	3691.48
ENSMUSG00000024426|Atat1	uniform	NA	NA	NA	NA	1765.18	1768.18	1741.07	1792.2
ENSMUSG00000029267|Mtf2	uniform	NA	NA	NA	NA	2110.25	2099.23	2098.26	2149.36
ENSMUSG00000023971|Rrp36	uniform	NA	NA	NA	NA	1284.7	1210.19	1273.19	1261.27
ENSMUSG00000038803|Ost4	uniform	NA	NA	NA	NA	2696.14	2676.29	2661.72	2712.65
ENSMUSG00000026172|Bcs1l	uniform	NA	NA	NA	NA	814.987	715.22	790.903	766.094
ENSMUSG00000002017|Fam98a	uniform	NA	NA	NA	NA	804.837	733.595	790.066	784.464
ENSMUSG00000025785|Exosc7	uniform	NA	NA	NA	NA	2165.66	2143.47	2127.16	2177.9
ENSMUSG00000020785|Camkk1	uniform	NA	NA	NA	NA	299.835	197.8	272.89	248.46
ENSMUSG00000024780|Cdc37l1	uniform	NA	NA	NA	NA	1102.5	882.311	960.611	932.779
ENSMUSG00000031807|Pgls	uniform	NA	NA	NA	NA	2560.98	2562.66	2663.83	2611.29
ENSMUSG00000029545|Acads	uniform	NA	NA	NA	NA	1054.37	1061.54	1025.84	1076.04
ENSMUSG00000026718|Stam	uniform	NA	NA	NA	NA	888.443	802.805	855.734	852.916
ENSMUSG00000066621|Tecpr1	uniform	NA	NA	NA	NA	1187.85	1199.98	1151.79	1201.79
ENSMUSG00000053929|Cyhr1	uniform	NA	NA	NA	NA	741.251	636.43	712.924	686.306
ENSMUSG00000062070|Pgk1	uniform	NA	NA	NA	NA	3144.05	3123.84	3105.73	3155.5
ENSMUSG00000063077|Kif1b	uniform	NA	NA	NA	NA	2485.19	2484.03	2462.36	2511.99
ENSMUSG00000078619|Smarcd2	uniform	NA	NA	NA	NA	755.943	671.839	749.225	721.316
ENSMUSG00000029442|Wdr66	uniform	NA	NA	NA	NA	317.748	309.071	292.556	341.968
ENSMUSG00000040856|Dlk1	uniform	NA	NA	NA	NA	279.941	264.442	306.807	313.811
ENSMUSG00000015087|Rabl6	uniform	NA	NA	NA	NA	1681.09	1608.09	1682.46	1657.44
ENSMUSG00000018846|Pank3	uniform	NA	NA	NA	NA	610.898	519.252	594.749	568.562
ENSMUSG00000045435|Tmem60	uniform	NA	NA	NA	NA	1917.36	1819.35	1895.78	1868.61
ENSMUSG00000044768|D1Ertd622e	uniform	NA	NA	NA	NA	1507.05	1596.75	1514.82	1556.3
ENSMUSG00000036667|Tcaf1	uniform	NA	NA	NA	NA	1894.6	1893.21	1859.52	1908.76
ENSMUSG00000059974|Ntm	uniform	NA	NA	NA	NA	436.215	522.729	509.049	485.399
ENSMUSG00000020952|Scfd1	uniform	NA	NA	NA	NA	1619.36	1284.87	1378.71	1333.8
ENSMUSG00000074748|Atxn7l3b	uniform	NA	NA	NA	NA	3441.98	3423.96	3410.55	3459.38
ENSMUSG00000027799|Nbea	uniform	NA	NA	NA	NA	741.012	735.019	706.973	755.711
ENSMUSG00000037493|Cib2	uniform	NA	NA	NA	NA	1623.1	1603.5	1586.16	1634.8
ENSMUSG00000062995|Ica1	uniform	NA	NA	NA	NA	379.829	353.808	341.175	389.677
ENSMUSG00000062929|Cfl2	uniform	NA	NA	NA	NA	3692.45	3675.56	3652.23	3700.73
ENSMUSG00000018012|Rac3	uniform	NA	NA	NA	NA	920.856	846.448	889.367	894.947
ENSMUSG00000028843|Sh3bgrl3	uniform	NA	NA	NA	NA	2939.71	2946	2923.64	2972.13
ENSMUSG00000032532|Cck	uniform	NA	NA	NA	NA	253.882	212.975	236.419	261.373
ENSMUSG00000020810|Cygb	uniform	NA	NA	NA	NA	546.436	528.896	506.206	554.586
ENSMUSG00000027993|Trim2	uniform	NA	NA	NA	NA	2816.72	2799.9	2849.29	2848.25
ENSMUSG00000021125|Arg2	uniform	NA	NA	NA	NA	1025.69	1041.85	1014.8	1063.1
ENSMUSG00000004018|Fancl	uniform	NA	NA	NA	NA	628.968	616.719	600.213	648.478
ENSMUSG00000039519|Cyp7b1	uniform	NA	NA	NA	NA	496.924	399.862	478.492	447.988
ENSMUSG00000047414|Flrt2	uniform	NA	NA	NA	NA	592.306	587.81	569.828	617.756
ENSMUSG00000033917|Gde1	uniform	NA	NA	NA	NA	2205.6	2220.2	2186.86	2234.75
ENSMUSG00000048118|Arid4a	uniform	NA	NA	NA	NA	1604.83	1608.04	1564.35	1612.19
ENSMUSG00000096472|Cdkn2d	uniform	NA	NA	NA	NA	1731.12	1734.28	1703.09	1750.9
ENSMUSG00000035401|Emsy	uniform	NA	NA	NA	NA	1604.72	1496.95	1585.64	1544.74
ENSMUSG00000030849|Fgfr2	uniform	NA	NA	NA	NA	380.531	361.522	345.387	393.159
ENSMUSG00000035863|Palm	uniform	NA	NA	NA	NA	1875.73	1872.01	1842.91	1890.63
ENSMUSG00000006589|Aprt	uniform	NA	NA	NA	NA	3094.9	3093.47	3078.1	3125.77
ENSMUSG00000034708|Grn	uniform	NA	NA	NA	NA	705.425	608.363	690.356	655.744
ENSMUSG00000028692|Akr1a1	uniform	NA	NA	NA	NA	4426.58	4355.37	4317.48	4364.83
ENSMUSG00000040128|Pnrc1	uniform	NA	NA	NA	NA	3330.7	3320.22	3354.07	3367.54
ENSMUSG00000022965|Ifngr2	uniform	NA	NA	NA	NA	1531.55	1642.77	1518.13	1565.36
ENSMUSG00000024227|Pdzph1	uniform	NA	NA	NA	NA	290.14	278.882	263.588	310.532
ENSMUSG00000026842|Abl1	uniform	NA	NA	NA	NA	669.725	574.485	640.088	621.342
ENSMUSG00000017802|Retreg3	uniform	NA	NA	NA	NA	1012.71	920.196	997.066	966.881
ENSMUSG00000038102|Trappc11	uniform	NA	NA	NA	NA	735.732	517.173	581.047	563.791
ENSMUSG00000071072|Ptges3	uniform	NA	NA	NA	NA	2399.77	2388.41	2372.98	2419.58
ENSMUSG00000025969|Nrp2	uniform	NA	NA	NA	NA	560.567	550.286	578.152	596.734
ENSMUSG00000032118|Fez1	uniform	NA	NA	NA	NA	3268.88	3349.88	3275.23	3315.33
ENSMUSG00000026154|Sdhaf4	uniform	NA	NA	NA	NA	2527.21	2518.06	2497.44	2543.77
ENSMUSG00000036036|Zfp57	uniform	NA	NA	NA	NA	1345.06	1334.41	1311.57	1357.8
ENSMUSG00000074247|Dda1	uniform	NA	NA	NA	NA	2630.68	2617.2	2589.46	2635.59
ENSMUSG00000026864|Hspa5	uniform	NA	NA	NA	NA	3627.97	3651.54	3631.41	3674.07
ENSMUSG00000038644|Pold1	uniform	NA	NA	NA	NA	557.527	547.909	529.398	575.411
ENSMUSG00000040389|Wdr47	uniform	NA	NA	NA	NA	1129.13	1124.75	1098.48	1144.46
ENSMUSG00000074657|Kif5a	uniform	NA	NA	NA	NA	659.528	646.075	628.558	674.485
ENSMUSG00000019822|Smpd2	uniform	NA	NA	NA	NA	784.101	777.068	752.341	798.08
ENSMUSG00000049550|Clip1	uniform	NA	NA	NA	NA	831.569	743.778	801.771	789.506
ENSMUSG00000008683|Rps15a	uniform	NA	NA	NA	NA	7005.87	6961.71	6953.63	6999.26
ENSMUSG00000062981|Mrpl42	uniform	NA	NA	NA	NA	2977.82	2951.02	2936.98	2982.6
ENSMUSG00000029086|Prom1	uniform	NA	NA	NA	NA	888.702	875.16	856.483	902.085
ENSMUSG00000031950|Gabarapl2	uniform	NA	NA	NA	NA	3202.67	3213.67	3174.28	3219.85
ENSMUSG00000037736|Limch1	uniform	NA	NA	NA	NA	1682.46	1670.82	1634.12	1679.62
ENSMUSG00000028873|Cdca8	uniform	NA	NA	NA	NA	703.569	697.187	686.568	732.043
ENSMUSG00000031931|Ankrd49	uniform	NA	NA	NA	NA	588.196	506.072	581.876	551.532
ENSMUSG00000044813|Shb	uniform	NA	NA	NA	NA	586.523	597.184	568.523	613.908
ENSMUSG00000032482|Cspg5	uniform	NA	NA	NA	NA	384.088	381.011	366.564	411.79
ENSMUSG00000032187|Smarca4	uniform	NA	NA	NA	NA	2866.8	2862.07	2838.64	2883.84
ENSMUSG00000115987|Vps28	uniform	NA	NA	NA	NA	2824.64	2811.87	2790.58	2835.68
ENSMUSG00000066278|Vps37b	uniform	NA	NA	NA	NA	2128.17	2117.33	2122.6	2162.35
ENSMUSG00000030662|Ipo5	uniform	NA	NA	NA	NA	1285.04	1276.58	1254.06	1298.93
ENSMUSG00000027210|Meis2	uniform	NA	NA	NA	NA	3998.04	4017.59	3994.99	4039.85
ENSMUSG00000026883|Dab2ip	uniform	NA	NA	NA	NA	771.541	695.122	771.037	739.858
ENSMUSG00000039682|Lap3	uniform	NA	NA	NA	NA	1201.57	1194.38	1174.01	1218.69
ENSMUSG00000078521|Aunip	uniform	NA	NA	NA	NA	318.263	309.341	290.549	335.042
ENSMUSG00000024844|Banf1	uniform	NA	NA	NA	NA	3210.41	3234.24	3181.09	3225.49
ENSMUSG00000053062|Jam2	uniform	NA	NA	NA	NA	567.695	546.546	537.751	582.102
ENSMUSG00000024750|Zfand5	uniform	NA	NA	NA	NA	2809.86	2808.48	2799.55	2843.83
ENSMUSG00000026176|Ctdsp1	uniform	NA	NA	NA	NA	710.809	697.92	675.889	720.119
ENSMUSG00000037852|Cpe	uniform	NA	NA	NA	NA	3479.13	3464.96	3516.2	3509.17
ENSMUSG00000031520|Vegfc	uniform	NA	NA	NA	NA	364.059	339.273	319.927	364.125
ENSMUSG00000022456|Sept3	uniform	NA	NA	NA	NA	1364.73	1355.92	1336.28	1380.45
ENSMUSG00000035726|Supt16	uniform	NA	NA	NA	NA	2085.79	2041.04	2017.95	2061.96
ENSMUSG00000036181|Hist1h1c	uniform	NA	NA	NA	NA	1101.05	1004.74	1072.76	1048.61
ENSMUSG00000028212|Ccne2	uniform	NA	NA	NA	NA	334.11	327.856	309.704	353.573
ENSMUSG00000010505|Myt1	uniform	NA	NA	NA	NA	771.527	784.216	776.333	815.355
ENSMUSG00000069662|Marcks	uniform	NA	NA	NA	NA	3607.76	3589.65	3578.22	3621.96
ENSMUSG00000029552|Tes	uniform	NA	NA	NA	NA	530.103	517.777	499.312	543.046
ENSMUSG00000041264|Uspl1	uniform	NA	NA	NA	NA	709.786	636.697	709.347	680.354
ENSMUSG00000009394|Syn2	uniform	NA	NA	NA	NA	613.607	602.789	587.057	630.643
ENSMUSG00000024589|Nedd4l	uniform	NA	NA	NA	NA	1629.68	1635.53	1601.61	1645.06
ENSMUSG00000039670|Oxld1	uniform	NA	NA	NA	NA	756.45	653.767	725.344	697.128
ENSMUSG00000028795|Ccdc28b	uniform	NA	NA	NA	NA	1733.72	1714.52	1685.84	1729.18
ENSMUSG00000024181|Mrpl28	uniform	NA	NA	NA	NA	3511.98	3502.89	3488.04	3531.3
ENSMUSG00000040006|Ginm1	uniform	NA	NA	NA	NA	941.48	856.729	902.482	899.93
ENSMUSG00000044986|Tst	uniform	NA	NA	NA	NA	922.386	924.665	906.933	950.005
ENSMUSG00000028702|Rad54l	uniform	NA	NA	NA	NA	426.511	423.268	402.031	445.049
ENSMUSG00000045273|Cenph	uniform	NA	NA	NA	NA	599.671	591.667	572.459	615.441
ENSMUSG00000026156|B3gat2	uniform	NA	NA	NA	NA	417.721	398.914	389.094	432.065
ENSMUSG00000020917|Acly	uniform	NA	NA	NA	NA	2466.39	2479.22	2473.62	2509.3
ENSMUSG00000021891|Mettl6	uniform	NA	NA	NA	NA	289.033	211.554	283.637	254.43
ENSMUSG00000021929|Kpna3	uniform	NA	NA	NA	NA	1231.49	1123.43	1190.77	1166.28
ENSMUSG00000004631|Sgce	uniform	NA	NA	NA	NA	818.401	725.507	791.46	768.238
ENSMUSG00000062078|Qk	uniform	NA	NA	NA	NA	1229.39	1207.58	1191.34	1234.06
ENSMUSG00000025889|Snca	uniform	NA	NA	NA	NA	907.264	953.471	888.481	931.171
ENSMUSG00000041632|Mrps27	uniform	NA	NA	NA	NA	906.68	810.362	882.676	853.009
ENSMUSG00000025410|Dctn2	uniform	NA	NA	NA	NA	2889.34	2890.52	2860.98	2903.55
ENSMUSG00000034647|Ankrd12	uniform	NA	NA	NA	NA	1519.43	1533.44	1497.24	1539.76
ENSMUSG00000019880|Rspo3	uniform	NA	NA	NA	NA	609.991	615.351	597.355	639.829
ENSMUSG00000025364|Pa2g4	uniform	NA	NA	NA	NA	2909.72	2910.37	2888.29	2930.75
ENSMUSG00000021417|Eci2	uniform	NA	NA	NA	NA	2831.73	2837.29	2809.8	2852.23
ENSMUSG00000028010|Gar1	uniform	NA	NA	NA	NA	2279.43	2268.12	2254.99	2297.35
ENSMUSG00000074093|Svip	uniform	NA	NA	NA	NA	1312.08	1318.69	1318.14	1354.41
ENSMUSG00000054364|Rhob	uniform	NA	NA	NA	NA	1909.39	1903.6	1872.78	1915.1
ENSMUSG00000030549|Rhcg	uniform	NA	NA	NA	NA	385.56	371.83	367.169	409.416
ENSMUSG00000025228|Actr1a	uniform	NA	NA	NA	NA	1833.21	1818.77	1798.82	1840.99
ENSMUSG00000040936|Ulk4	uniform	NA	NA	NA	NA	849.679	831.338	836.271	873.483
ENSMUSG00000037278|Tmem97	uniform	NA	NA	NA	NA	779.815	773.29	757.058	798.936
ENSMUSG00000019804|Snx3	uniform	NA	NA	NA	NA	2814.95	2805.48	2780.79	2822.53
ENSMUSG00000058301|Upf1	uniform	NA	NA	NA	NA	427.088	360.417	434.07	401.869
ENSMUSG00000048078|Tenm4	uniform	NA	NA	NA	NA	2155.6	2160.01	2137.75	2179.15
ENSMUSG00000021131|Erh	uniform	NA	NA	NA	NA	4648.7	4622.16	4608.39	4649.77
ENSMUSG00000025130|P4hb	uniform	NA	NA	NA	NA	568.38	444.24	517.959	485.544
ENSMUSG00000051339|2900026A02Rik	uniform	NA	NA	NA	NA	359.746	336.21	312.154	353.295
ENSMUSG00000001248|Gramd1a	uniform	NA	NA	NA	NA	1646.65	1629.22	1597.16	1638.3
ENSMUSG00000041729|Coro2b	uniform	NA	NA	NA	NA	1065.8	1061.18	1031.01	1072.09
ENSMUSG00000047832|Cdca4	uniform	NA	NA	NA	NA	1319.56	1215.33	1293.7	1256.36
ENSMUSG00000003778|Brd8	uniform	NA	NA	NA	NA	1327.85	1232.73	1324.22	1273.72
ENSMUSG00000055782|Abcd2	uniform	NA	NA	NA	NA	956.39	946.23	993.839	987.153
ENSMUSG00000053477|Tcf4	uniform	NA	NA	NA	NA	4859.29	4852.74	4838.94	4879.7
ENSMUSG00000039405|Prss23	uniform	NA	NA	NA	NA	372.146	357.829	338.083	378.596
ENSMUSG00000029911|Ssbp1	uniform	NA	NA	NA	NA	2845.72	2831.03	2809.94	2850.45
ENSMUSG00000006476|Nsmf	uniform	NA	NA	NA	NA	1133.98	1132.28	1106.1	1146.52
ENSMUSG00000015749|Anp32e	uniform	NA	NA	NA	NA	2941.92	2915.19	2896.8	2937.17
ENSMUSG00000058799|Nap1l1	uniform	NA	NA	NA	NA	3535.53	3520.91	3501.7	3542.06
ENSMUSG00000026775|Yme1l1	uniform	NA	NA	NA	NA	1183.57	1091.65	1150.34	1131.99
ENSMUSG00000005672|Kit	uniform	NA	NA	NA	NA	412.652	401.574	388.864	429.106
ENSMUSG00000033256|Shf	uniform	NA	NA	NA	NA	613.918	602.999	657.01	643.168
ENSMUSG00000022961|Son	uniform	NA	NA	NA	NA	3954.61	3956.03	3918.8	3958.91
ENSMUSG00000036880|Acaa2	uniform	NA	NA	NA	NA	844.137	830.853	816.574	856.507
ENSMUSG00000055799|Tcf7l1	uniform	NA	NA	NA	NA	528.864	488.783	471.42	511.267
ENSMUSG00000058126|Tpm3-rs7	uniform	NA	NA	NA	NA	2372.87	2341.53	2325.76	2365.59
ENSMUSG00000022211|Carmil3	uniform	NA	NA	NA	NA	1040.56	1035.39	1019.16	1058.83
ENSMUSG00000069272|Hist1h2ae	uniform	NA	NA	NA	NA	908.404	897.089	879.19	918.825
ENSMUSG00000029505|Ep400	uniform	NA	NA	NA	NA	1323.88	1101.95	1166.79	1141.56
ENSMUSG00000055862|Izumo4	uniform	NA	NA	NA	NA	543.08	466.976	516.255	506.508
ENSMUSG00000027257|Pacsin3	uniform	NA	NA	NA	NA	427.538	409.909	391.039	430.464
ENSMUSG00000075012|Fjx1	uniform	NA	NA	NA	NA	1906.11	1863.23	1923.46	1902.55
ENSMUSG00000047181|Samd14	uniform	NA	NA	NA	NA	2488.64	2478.56	2451.9	2491.14
ENSMUSG00000027333|Smox	uniform	NA	NA	NA	NA	1223.77	1210.12	1262.1	1249.35
ENSMUSG00000023919|Cenpq	uniform	NA	NA	NA	NA	780.445	773.65	753.726	792.865
ENSMUSG00000054115|Skp2	uniform	NA	NA	NA	NA	1009.56	992.42	1008.12	1031.37
ENSMUSG00000016018|Skiv2l2	uniform	NA	NA	NA	NA	1144.27	1064.44	1139.1	1103.36
ENSMUSG00000028886|Eya3	uniform	NA	NA	NA	NA	600.744	517.459	589.633	556.365
ENSMUSG00000056204|Pgpep1	uniform	NA	NA	NA	NA	1258.25	1237.92	1247.79	1276.76
ENSMUSG00000022517|Mgrn1	uniform	NA	NA	NA	NA	1163.05	989.723	1056.43	1028.55
ENSMUSG00000025353|Ormdl2	uniform	NA	NA	NA	NA	1445.52	1440.33	1415.79	1454.57
ENSMUSG00000026520|Pycr2	uniform	NA	NA	NA	NA	1692.66	1680.89	1658.4	1697.17
ENSMUSG00000037138|Aff3	uniform	NA	NA	NA	NA	674.151	658.882	638.656	677.361
ENSMUSG00000033629|Hacd3	uniform	NA	NA	NA	NA	1483.18	1404.13	1463.75	1442.7
ENSMUSG00000019809|Pex3	uniform	NA	NA	NA	NA	418.436	349.496	411.442	388.044
ENSMUSG00000056758|Hmga2	uniform	NA	NA	NA	NA	305.481	291.284	278.847	317.345
ENSMUSG00000067367|Lyar	uniform	NA	NA	NA	NA	2250.79	2227.35	2212.61	2251.09
ENSMUSG00000003039|Fam32a	uniform	NA	NA	NA	NA	3724.8	3734.72	3695.27	3733.62
ENSMUSG00000063065|Mapk3	uniform	NA	NA	NA	NA	1679.46	1682.82	1645.8	1684.14
ENSMUSG00000029465|Arpc3	uniform	NA	NA	NA	NA	2962.54	2958.49	2944.12	2982.45
ENSMUSG00000026189|Pecr	uniform	NA	NA	NA	NA	563.62	545.809	531.322	569.554
ENSMUSG00000044647|Csrnp3	uniform	NA	NA	NA	NA	604.447	650.901	578.487	616.711
ENSMUSG00000026655|Fam107b	uniform	NA	NA	NA	NA	1372.28	1367.4	1343.88	1382.06
ENSMUSG00000051483|Cbr1	uniform	NA	NA	NA	NA	2104.97	2098.46	2080.98	2119.16
ENSMUSG00000020668|Kif3c	uniform	NA	NA	NA	NA	1177.15	1161.81	1135.35	1173.5
ENSMUSG00000041220|Elovl6	uniform	NA	NA	NA	NA	1703.38	1688.2	1704.96	1726.34
ENSMUSG00000030314|Atg7	uniform	NA	NA	NA	NA	778.025	596.53	666.864	634.603
ENSMUSG00000034164|Emid1	uniform	NA	NA	NA	NA	406.159	387.042	377.367	415.414
ENSMUSG00000017631|Abr	uniform	NA	NA	NA	NA	608.997	589.497	579.9	617.854
ENSMUSG00000022678|Nde1	uniform	NA	NA	NA	NA	946.65	927.938	912.34	950.271
ENSMUSG00000024647|Cbln2	uniform	NA	NA	NA	NA	554.065	550.481	528.524	566.331
ENSMUSG00000034192|Lsm3	uniform	NA	NA	NA	NA	2390.24	2435.73	2369.2	2406.97
ENSMUSG00000020167|Tcf3	uniform	NA	NA	NA	NA	2891.12	2875.48	2844	2881.7
ENSMUSG00000040972|Igsf21	uniform	NA	NA	NA	NA	742.253	763.246	738.29	775.941
ENSMUSG00000098318|Lockd	uniform	NA	NA	NA	NA	563.123	549.225	538.556	576.188
ENSMUSG00000026209|Dnpep	uniform	NA	NA	NA	NA	1998.1	1997.62	1966.14	2003.74
ENSMUSG00000040274|Cdk6	uniform	NA	NA	NA	NA	575.73	565.293	544.061	581.645
ENSMUSG00000028076|Cd1d1	uniform	NA	NA	NA	NA	1476.81	1464.86	1451.29	1488.86
ENSMUSG00000047115|Fam221a	uniform	NA	NA	NA	NA	363.097	291.658	332.097	329.136
ENSMUSG00000099689|Zfp383	uniform	NA	NA	NA	NA	885.078	751.212	821.237	788.686
ENSMUSG00000006732|Mettl1	uniform	NA	NA	NA	NA	1415.63	1410.04	1387.04	1424.39
ENSMUSG00000087370|Tmem170b	uniform	NA	NA	NA	NA	428.958	359.48	423.234	396.743
ENSMUSG00000053825|Ppfia2	uniform	NA	NA	NA	NA	361.2	344.882	329.18	366.414
ENSMUSG00000031144|Syp	uniform	NA	NA	NA	NA	755.504	748.769	722.369	759.58
ENSMUSG00000024097|Srsf7	uniform	NA	NA	NA	NA	4600.22	4635.09	4605.01	4637.38
ENSMUSG00000025144|Cenpx	uniform	NA	NA	NA	NA	2057.32	2035.09	2020.03	2056.98
ENSMUSG00000037966|Ninj1	uniform	NA	NA	NA	NA	733.526	694.656	679.637	716.558
ENSMUSG00000025161|Slc16a3	uniform	NA	NA	NA	NA	464.817	431.714	411.892	448.714
ENSMUSG00000022559|Fbxl6	uniform	NA	NA	NA	NA	1056.46	976.351	1033.21	1013.16
ENSMUSG00000033751|Gadd45gip1	uniform	NA	NA	NA	NA	2759.85	2789.89	2742.63	2779.33
ENSMUSG00000031629|Cenpu	uniform	NA	NA	NA	NA	485.052	483.028	462.226	498.859
ENSMUSG00000070047|Fat1	uniform	NA	NA	NA	NA	528.84	514.287	498.265	534.897
ENSMUSG00000060475|Wtap	uniform	NA	NA	NA	NA	2097.21	2009.7	2059.23	2046.23
ENSMUSG00000018167|Stard3	uniform	NA	NA	NA	NA	1411.18	1393.5	1394.91	1429.96
ENSMUSG00000001285|Myg1	uniform	NA	NA	NA	NA	1592.49	1532.25	1510.87	1547.3
ENSMUSG00000003161|Sri	uniform	NA	NA	NA	NA	1923.79	1900.58	1889.66	1926.01
ENSMUSG00000072694|1500011B03Rik	uniform	NA	NA	NA	NA	2241.52	2237.36	2205.24	2241.55
ENSMUSG00000028070|Naxe	uniform	NA	NA	NA	NA	2134.98	2029.99	2086.8	2066.18
ENSMUSG00000022483|Col2a1	uniform	NA	NA	NA	NA	348.563	327.398	314.293	350.457
ENSMUSG00000044528|Tram1l1	uniform	NA	NA	NA	NA	1533.17	1528.01	1505.81	1541.9
ENSMUSG00000030647|Ndufc2	uniform	NA	NA	NA	NA	4584.1	4568.37	4551.23	4587.3
ENSMUSG00000022687|Boc	uniform	NA	NA	NA	NA	1002.27	985.903	967.219	1003.28
ENSMUSG00000031754|Nudt21	uniform	NA	NA	NA	NA	3602.8	3578.91	3571.38	3607.32
ENSMUSG00000022752|Tomm70a	uniform	NA	NA	NA	NA	1093.18	1024.1	1099.28	1060
ENSMUSG00000022564|Grina	uniform	NA	NA	NA	NA	1742.55	1740.63	1714.16	1749.83
ENSMUSG00000107121|1110006O24Rik	uniform	NA	NA	NA	NA	340.379	264.134	328.288	299.799
ENSMUSG00000020523|Fam114a2	uniform	NA	NA	NA	NA	2112.3	2106.64	2104.88	2140.46
ENSMUSG00000026547|Tagln2	uniform	NA	NA	NA	NA	339.032	321.661	303.325	338.875
ENSMUSG00000031796|Cfap20	uniform	NA	NA	NA	NA	2360.2	2362.82	2341.56	2376.81
ENSMUSG00000046709|Mapk10	uniform	NA	NA	NA	NA	484.917	475.911	457.438	492.66
ENSMUSG00000022587|Ly6e	uniform	NA	NA	NA	NA	1896.58	1892.51	1920.73	1927.71
ENSMUSG00000038482|Tfdp1	uniform	NA	NA	NA	NA	1701.94	1689.28	1672.86	1708.05
ENSMUSG00000047187|Rab2a	uniform	NA	NA	NA	NA	3421.27	3391.38	3368.41	3403.57
ENSMUSG00000028347|Tmeff1	uniform	NA	NA	NA	NA	1403.91	1386.35	1366.96	1402.03
ENSMUSG00000057182|Scn3a	uniform	NA	NA	NA	NA	505.018	493.581	471.743	506.764
ENSMUSG00000025135|Anapc11	uniform	NA	NA	NA	NA	2896.05	2893.25	2881.05	2916.01
ENSMUSG00000063663|Brwd3	uniform	NA	NA	NA	NA	661.542	598.033	660.324	632.931
ENSMUSG00000000028|Cdc45	uniform	NA	NA	NA	NA	673.99	615.252	593.151	627.985
ENSMUSG00000024654|Asrgl1	uniform	NA	NA	NA	NA	915.916	917.585	891.378	926.193
ENSMUSG00000027350|Chgb	uniform	NA	NA	NA	NA	538.651	529.307	510.936	545.706
ENSMUSG00000049148|Plcxd3	uniform	NA	NA	NA	NA	487.635	432.818	462.03	467.516
ENSMUSG00000057335|Cep170	uniform	NA	NA	NA	NA	1481.03	1479.14	1448.96	1483.62
ENSMUSG00000021177|Tdp1	uniform	NA	NA	NA	NA	1190.02	1106.22	1155.55	1140.82
ENSMUSG00000042751|Nmnat2	uniform	NA	NA	NA	NA	372.37	360.486	345.015	379.567
ENSMUSG00000036845|Lin37	uniform	NA	NA	NA	NA	1555.57	1461.05	1519.4	1495.48
ENSMUSG00000037235|Mxd4	uniform	NA	NA	NA	NA	1493.07	1501.23	1471.44	1505.6
ENSMUSG00000022034|Esco2	uniform	NA	NA	NA	NA	166.87	153.798	139.299	173.43
ENSMUSG00000032281|Acsbg1	uniform	NA	NA	NA	NA	293.653	282.544	264.176	298.282
ENSMUSG00000036306|Lzts1	uniform	NA	NA	NA	NA	986.758	999.903	972.793	1006.78
ENSMUSG00000032737|Inppl1	uniform	NA	NA	NA	NA	1111.88	1106.69	1100.55	1134.52
ENSMUSG00000024026|Glo1	uniform	NA	NA	NA	NA	1737.94	1733.95	1724.93	1758.89
ENSMUSG00000035105|Egln3	uniform	NA	NA	NA	NA	291.753	263.039	251.978	285.909
ENSMUSG00000033760|Rbm4b	uniform	NA	NA	NA	NA	2353.15	2345.63	2330	2363.86
ENSMUSG00000028496|Mllt3	uniform	NA	NA	NA	NA	2040.3	2015.05	2001.01	2034.79
ENSMUSG00000001157|Gmcl1	uniform	NA	NA	NA	NA	1760.13	1733.35	1710.32	1744.06
ENSMUSG00000042750|Bex2	uniform	NA	NA	NA	NA	4532.01	4511.48	4490.14	4523.86
ENSMUSG00000043445|Pgp	uniform	NA	NA	NA	NA	1725.75	1707	1692.02	1725.73
ENSMUSG00000000296|Tpd52l1	uniform	NA	NA	NA	NA	307.254	248.607	295.088	282.307
ENSMUSG00000073702|Rpl31	uniform	NA	NA	NA	NA	5147.14	5121.96	5109.82	5143.5
ENSMUSG00000002608|Ccdc97	uniform	NA	NA	NA	NA	764.978	687.194	760.309	720.738
ENSMUSG00000025980|Hspd1	uniform	NA	NA	NA	NA	3336.08	3323.67	3307.22	3340.66
ENSMUSG00000026960|Arl6ip6	uniform	NA	NA	NA	NA	2769.02	2769.6	2756.6	2789.99
ENSMUSG00000023942|Slc29a1	uniform	NA	NA	NA	NA	868.186	782.036	852.9	815.337
ENSMUSG00000022575|Gsdmd	uniform	NA	NA	NA	NA	425.48	355.466	411.994	388.689
ENSMUSG00000000278|Scpep1	uniform	NA	NA	NA	NA	509.931	496.142	477.371	510.529
ENSMUSG00000057789|Bak1	uniform	NA	NA	NA	NA	520.941	490.68	481.469	514.614
ENSMUSG00000002031|Ift46	uniform	NA	NA	NA	NA	1764.89	1760.45	1735.89	1768.98
ENSMUSG00000022203|Efs	uniform	NA	NA	NA	NA	1217.06	1201.94	1232.39	1234.97
ENSMUSG00000068114|Ccdc134	uniform	NA	NA	NA	NA	505.473	424.032	484.392	457.025
ENSMUSG00000002728|Naa20	uniform	NA	NA	NA	NA	2011.85	1989.17	1971.65	2004.56
ENSMUSG00000021694|Ercc8	uniform	NA	NA	NA	NA	769.39	675.274	734.514	708.108
ENSMUSG00000024392|Bag6	uniform	NA	NA	NA	NA	2180.22	2168.19	2144.37	2177.18
ENSMUSG00000041319|Thoc6	uniform	NA	NA	NA	NA	1686.17	1572.67	1629.76	1605.39
ENSMUSG00000026383|Epb41l5	uniform	NA	NA	NA	NA	623.806	571.056	598.253	603.691
ENSMUSG00000076437|Selenoh	uniform	NA	NA	NA	NA	1551.19	1535.61	1521.67	1554.27
ENSMUSG00000005360|Slc1a3	uniform	NA	NA	NA	NA	603.831	599.51	601.994	632.1
ENSMUSG00000036564|Ndrg4	uniform	NA	NA	NA	NA	627.423	626.404	603.423	635.9
ENSMUSG00000044548|Dact1	uniform	NA	NA	NA	NA	366.039	349.92	340.557	373.008
ENSMUSG00000022442|Ttll1	uniform	NA	NA	NA	NA	1447.72	1437.98	1413.73	1446.07
ENSMUSG00000041840|Haus1	uniform	NA	NA	NA	NA	1324.06	1315.99	1302.5	1334.82
ENSMUSG00000027715|Ccna2	uniform	NA	NA	NA	NA	439.859	431.158	413.832	446.136
ENSMUSG00000046668|Cxxc5	uniform	NA	NA	NA	NA	1241.1	1257.54	1211.42	1243.59
ENSMUSG00000050912|Tmem123	uniform	NA	NA	NA	NA	791.495	764.853	753.332	785.48
ENSMUSG00000024777|Ppp2r5b	uniform	NA	NA	NA	NA	944.163	928.177	910.892	943.029
ENSMUSG00000022621|Rabl2	uniform	NA	NA	NA	NA	1002.63	931.542	966.102	963.509
ENSMUSG00000074480|Mex3a	uniform	NA	NA	NA	NA	3000.48	2996.58	2976.88	3008.78
ENSMUSG00000032435|Dync1li1	uniform	NA	NA	NA	NA	1673.34	1669.65	1643.13	1675.01
ENSMUSG00000030401|Rtn2	uniform	NA	NA	NA	NA	1218.79	1208.16	1181.59	1213.39
ENSMUSG00000028226|Mmp16	uniform	NA	NA	NA	NA	582.641	509.435	564.806	541.237
ENSMUSG00000071359|Tbpl1	uniform	NA	NA	NA	NA	2645.71	2654.71	2625.06	2656.84
ENSMUSG00000036180|Gatad2a	uniform	NA	NA	NA	NA	1060.02	981.303	1028	1013.05
ENSMUSG00000020849|Ywhae	uniform	NA	NA	NA	NA	5191.44	5176.93	5161.22	5192.89
ENSMUSG00000040359|Ufl1	uniform	NA	NA	NA	NA	828.9	754.26	813.403	785.911
ENSMUSG00000030226|Lmo3	uniform	NA	NA	NA	NA	861.869	865.075	849.302	880.877
ENSMUSG00000036202|Rif1	uniform	NA	NA	NA	NA	1037.43	1023.28	1008.45	1039.94
ENSMUSG00000021838|Samd4	uniform	NA	NA	NA	NA	321.062	306.029	286.354	317.831
ENSMUSG00000020585|Laptm4a	uniform	NA	NA	NA	NA	3922.35	3919.43	3894.15	3925.62
ENSMUSG00000057649|Brd9	uniform	NA	NA	NA	NA	1735.43	1735.5	1711.13	1742.57
ENSMUSG00000014601|Strip1	uniform	NA	NA	NA	NA	1413.26	1405.14	1385.25	1416.53
ENSMUSG00000036155|Mgat5	uniform	NA	NA	NA	NA	501.391	404.473	467.595	435.581
ENSMUSG00000057388|Mrpl18	uniform	NA	NA	NA	NA	3414.33	3412.1	3386.97	3418.07
ENSMUSG00000031016|Wee1	uniform	NA	NA	NA	NA	393.817	387.165	370.221	401.273
ENSMUSG00000028851|Nudc	uniform	NA	NA	NA	NA	3210.58	3204.33	3186.92	3217.77
ENSMUSG00000058153|Sez6l	uniform	NA	NA	NA	NA	484.369	471.194	458.022	488.866
ENSMUSG00000035566|Pcdh17	uniform	NA	NA	NA	NA	1140.15	1149.17	1133.13	1163.96
ENSMUSG00000027602|Map1lc3a	uniform	NA	NA	NA	NA	2964.2	2954.97	2941.86	2972.68
ENSMUSG00000037606|Osbpl5	uniform	NA	NA	NA	NA	802.278	783.389	772.72	803.443
ENSMUSG00000033697|Arhgap39	uniform	NA	NA	NA	NA	545.62	431.171	473.545	461.866
ENSMUSG00000044328|Trp53i13	uniform	NA	NA	NA	NA	629.927	618.432	616.314	646.923
ENSMUSG00000056812|St8sia3	uniform	NA	NA	NA	NA	483.697	475.828	451.906	482.498
ENSMUSG00000042271|Nxt2	uniform	NA	NA	NA	NA	581.581	518.688	571.893	549.253
ENSMUSG00000090125|Pou3f1	uniform	NA	NA	NA	NA	899.927	903.71	863.807	894.306
ENSMUSG00000028898|Trnau1ap	uniform	NA	NA	NA	NA	2187.19	2091.6	2152.78	2122
ENSMUSG00000013236|Ptprs	uniform	NA	NA	NA	NA	2362.73	2343.64	2325.82	2356.2
ENSMUSG00000048027|Rgmb	uniform	NA	NA	NA	NA	1202.66	1189.92	1226.44	1220.22
ENSMUSG00000021175|Cdca7l	uniform	NA	NA	NA	NA	288.2	259.556	246.424	276.671
ENSMUSG00000037174|Elf2	uniform	NA	NA	NA	NA	1549.83	1448.78	1508.52	1479
ENSMUSG00000045160|Bola3	uniform	NA	NA	NA	NA	1499.24	1498.87	1559.1	1529.08
ENSMUSG00000024565|Sall3	uniform	NA	NA	NA	NA	283.731	267.529	254.292	284.478
ENSMUSG00000004897|Hdgf	uniform	NA	NA	NA	NA	2161.49	2143.64	2133	2163.16
ENSMUSG00000020196|Cabin1	uniform	NA	NA	NA	NA	1054.73	952.039	1004.43	982.075
ENSMUSG00000030795|Fus	uniform	NA	NA	NA	NA	3339.41	3358.64	3314.39	3344.32
ENSMUSG00000035559|Mpv17l2	uniform	NA	NA	NA	NA	1753.29	1723.22	1714.69	1744.61
ENSMUSG00000020623|Map2k6	uniform	NA	NA	NA	NA	397.173	325.659	378.99	355.526
ENSMUSG00000000561|Wdr77	uniform	NA	NA	NA	NA	1468.16	1470.54	1444.08	1473.87
ENSMUSG00000020794|Ube2g1	uniform	NA	NA	NA	NA	2635.63	2657.16	2601.9	2631.56
ENSMUSG00000037815|Ctnna1	uniform	NA	NA	NA	NA	1191.17	1168.25	1154.14	1183.57
ENSMUSG00000021990|Spata13	uniform	NA	NA	NA	NA	598.069	582.919	570.518	599.925
ENSMUSG00000021936|Mapk8	uniform	NA	NA	NA	NA	1377.67	1371.55	1348.66	1378.06
ENSMUSG00000068154|Insm1	uniform	NA	NA	NA	NA	1171.16	1183.62	1186.01	1200.44
ENSMUSG00000024238|Zeb1	uniform	NA	NA	NA	NA	571.007	553.539	535.749	564.96
ENSMUSG00000023411|Nfatc4	uniform	NA	NA	NA	NA	444.291	424.427	413.543	442.752
ENSMUSG00000062937|Mtap	uniform	NA	NA	NA	NA	897.454	883.575	873.47	902.657
ENSMUSG00000038375|Trp53inp2	uniform	NA	NA	NA	NA	1041.1	1047.21	1012.74	1041.91
ENSMUSG00000030189|Ybx3	uniform	NA	NA	NA	NA	628.747	619.744	602.804	631.931
ENSMUSG00000005370|Msh6	uniform	NA	NA	NA	NA	796.17	777.264	761.921	791.036
ENSMUSG00000040824|Snrpd2	uniform	NA	NA	NA	NA	3785.3	3792.12	3772.52	3801.59
ENSMUSG00000066357|Wdr6	uniform	NA	NA	NA	NA	1751.36	1744.14	1761.93	1773.16
ENSMUSG00000046229|Scand1	uniform	NA	NA	NA	NA	3675.27	3659.81	3637.75	3666.71
ENSMUSG00000049932|H2afx	uniform	NA	NA	NA	NA	2654.84	2641.67	2625.22	2654.17
ENSMUSG00000027479|Mapre1	uniform	NA	NA	NA	NA	2973.41	2958.81	2986.75	2987.66
ENSMUSG00000070473|Cldn3	uniform	NA	NA	NA	NA	594.059	589.076	575.62	604.46
ENSMUSG00000018999|Slc35b4	uniform	NA	NA	NA	NA	609.682	518.652	575.224	547.454
ENSMUSG00000022765|Snap29	uniform	NA	NA	NA	NA	828.092	740.445	797.376	769.222
ENSMUSG00000026335|Pam	uniform	NA	NA	NA	NA	1025.33	1024.71	997.457	1026.2
ENSMUSG00000030064|Frmd4b	uniform	NA	NA	NA	NA	815.899	794.31	774.851	803.518
ENSMUSG00000028986|Klhl7	uniform	NA	NA	NA	NA	2218.5	2185.88	2151.39	2180.05
ENSMUSG00000027221|Chst1	uniform	NA	NA	NA	NA	370.857	357.715	341.164	369.721
ENSMUSG00000027454|Gins1	uniform	NA	NA	NA	NA	868.56	872.088	854.999	883.507
ENSMUSG00000026878|Rab14	uniform	NA	NA	NA	NA	3562.64	3546.14	3523.35	3551.85
ENSMUSG00000032606|Nicn1	uniform	NA	NA	NA	NA	1413.69	1406.38	1379.08	1407.57
ENSMUSG00000018395|Kif3a	uniform	NA	NA	NA	NA	1586.16	1576.93	1559.25	1587.73
ENSMUSG00000005078|Jkamp	uniform	NA	NA	NA	NA	2271.9	2282.46	2259.32	2287.79
ENSMUSG00000062184|Hs6st2	uniform	NA	NA	NA	NA	709.412	703.815	692.134	720.483
ENSMUSG00000027304|Rtf1	uniform	NA	NA	NA	NA	3326.39	3325.63	3300.77	3329.08
ENSMUSG00000027394|Ttl	uniform	NA	NA	NA	NA	895.893	883.654	860.372	888.662
ENSMUSG00000002477|Snrpd1	uniform	NA	NA	NA	NA	4046.11	4071.75	4070.1	4074.37
ENSMUSG00000029193|Cckar	uniform	NA	NA	NA	NA	331.642	310.483	350.515	338.689
ENSMUSG00000029781|Fkbp9	uniform	NA	NA	NA	NA	398.85	366.961	350.017	378.209
ENSMUSG00000000078|Klf6	uniform	NA	NA	NA	NA	1491.94	1456.27	1438.88	1467.06
ENSMUSG00000029621|Arpc1a	uniform	NA	NA	NA	NA	3142.25	3135.5	3114.34	3142.5
ENSMUSG00000011114|Tbrg1	uniform	NA	NA	NA	NA	2148	2131.78	2114.19	2142.32
ENSMUSG00000043753|Dmrta1	uniform	NA	NA	NA	NA	475.72	461.669	445.093	473.134
ENSMUSG00000058881|Zfp516	uniform	NA	NA	NA	NA	634.692	562.917	605.087	590.91
ENSMUSG00000058291|Zfp68	uniform	NA	NA	NA	NA	1701	1696.51	1674.05	1702.01
ENSMUSG00000035653|Lrfn5	uniform	NA	NA	NA	NA	233.048	228.187	211.671	239.591
ENSMUSG00000073422|H2-Ke6	uniform	NA	NA	NA	NA	1476.26	1466	1453.28	1481.2
ENSMUSG00000004040|Stat3	uniform	NA	NA	NA	NA	677.581	660.549	687.992	688.384
ENSMUSG00000031197|Vbp1	uniform	NA	NA	NA	NA	2707.67	2696.84	2673.05	2700.83
ENSMUSG00000036992|Nxt1	uniform	NA	NA	NA	NA	2155.21	2140.96	2132.36	2160.08
ENSMUSG00000020608|Smc6	uniform	NA	NA	NA	NA	2502.65	2484.15	2468.96	2496.6
ENSMUSG00000041453|Rpl21	uniform	NA	NA	NA	NA	5745.54	5733.51	5710.87	5738.48
ENSMUSG00000041654|Slc39a11	uniform	NA	NA	NA	NA	1232	1230.21	1203.85	1231.41
ENSMUSG00000022053|Ebf2	uniform	NA	NA	NA	NA	326.064	311.296	343.225	338.821
ENSMUSG00000041147|Brca2	uniform	NA	NA	NA	NA	336.683	319.487	305.447	332.93
ENSMUSG00000032381|Fam96a	uniform	NA	NA	NA	NA	2295.49	2273.33	2260.74	2288.11
ENSMUSG00000057604|Lmcd1	uniform	NA	NA	NA	NA	277.58	263.876	249.733	277.04
ENSMUSG00000030102|Itpr1	uniform	NA	NA	NA	NA	353.724	291.991	344.385	319.188
ENSMUSG00000003721|Insig2	uniform	NA	NA	NA	NA	1356.17	1278.92	1327.78	1306.05
ENSMUSG00000002341|Ncan	uniform	NA	NA	NA	NA	1555.54	1548.34	1522.37	1549.21
ENSMUSG00000040396|Abhd13	uniform	NA	NA	NA	NA	648.224	582.599	619.076	609.425
ENSMUSG00000047787|Flrt1	uniform	NA	NA	NA	NA	943.692	945.85	917.297	944.105
ENSMUSG00000028609|Magoh	uniform	NA	NA	NA	NA	2595.34	2579.27	2557.57	2584.31
ENSMUSG00000028998|Tomm7	uniform	NA	NA	NA	NA	3793.98	3772.64	3764.98	3791.69
ENSMUSG00000025626|Phf6	uniform	NA	NA	NA	NA	1755.4	1661.1	1721.12	1687.79
ENSMUSG00000079477|Rab7	uniform	NA	NA	NA	NA	2722.83	2706.32	2685.01	2711.68
ENSMUSG00000025246|Tbl1x	uniform	NA	NA	NA	NA	1234.04	1212.34	1197.99	1224.66
ENSMUSG00000063049|Ing2	uniform	NA	NA	NA	NA	795.451	776.837	763.014	789.625
ENSMUSG00000029192|Tbc1d14	uniform	NA	NA	NA	NA	964.706	946.404	931.653	958.253
ENSMUSG00000020037|Rfx4	uniform	NA	NA	NA	NA	269.188	239.449	226.827	253.425
ENSMUSG00000026227|2810459M11Rik	uniform	NA	NA	NA	NA	238.065	222.296	209.016	235.603
ENSMUSG00000023723|Mrps23	uniform	NA	NA	NA	NA	1891.7	1814.73	1871.63	1841.32
ENSMUSG00000029603|Dtx1	uniform	NA	NA	NA	NA	810.099	794.969	770.97	797.482
ENSMUSG00000030034|Ino80b	uniform	NA	NA	NA	NA	1297.33	1290.43	1275.31	1301.73
ENSMUSG00000001056|Nhp2	uniform	NA	NA	NA	NA	2933.37	2924.09	2905.85	2932.15
ENSMUSG00000025158|Rfng	uniform	NA	NA	NA	NA	1030.42	1016.25	993.393	1019.69
ENSMUSG00000019975|Ikbip	uniform	NA	NA	NA	NA	512.063	445.054	481.035	471.328
ENSMUSG00000033022|Cdo1	uniform	NA	NA	NA	NA	978.387	988.388	960.065	986.309
ENSMUSG00000050079|Rspry1	uniform	NA	NA	NA	NA	1072.17	987.402	1040.93	1013.58
ENSMUSG00000017478|Zc3h18	uniform	NA	NA	NA	NA	1116	1068.21	1089.69	1094.36
ENSMUSG00000041530|Ago1	uniform	NA	NA	NA	NA	1795.91	1775.62	1825.42	1801.62
ENSMUSG00000090112|Shprh	uniform	NA	NA	NA	NA	700.031	630.377	682.154	656.318
ENSMUSG00000027316|Gfra4	uniform	NA	NA	NA	NA	377.839	356.379	340.719	366.631
ENSMUSG00000002797|Ggct	uniform	NA	NA	NA	NA	612.704	598.705	584.84	610.633
ENSMUSG00000054302|Eapp	uniform	NA	NA	NA	NA	1381.36	1309.09	1370.92	1334.88
ENSMUSG00000021485|Mxd3	uniform	NA	NA	NA	NA	374.732	357.27	341.982	367.753
ENSMUSG00000039410|Prdm16	uniform	NA	NA	NA	NA	408.177	396.271	381.042	406.805
ENSMUSG00000022323|Rida	uniform	NA	NA	NA	NA	1219.37	1189.51	1159.76	1185.5
ENSMUSG00000029405|G3bp2	uniform	NA	NA	NA	NA	2996.19	2993.5	2967.5	2993.2
ENSMUSG00000047514|Tspyl1	uniform	NA	NA	NA	NA	1739.33	1730.84	1704.11	1729.8
ENSMUSG00000058444|Map2k5	uniform	NA	NA	NA	NA	1282.32	1209.1	1243.48	1234.78
ENSMUSG00000028937|Acot7	uniform	NA	NA	NA	NA	1694.71	1688.59	1688.1	1713.78
ENSMUSG00000024998|Plce1	uniform	NA	NA	NA	NA	277.327	266.724	256.595	282.232
ENSMUSG00000017144|Rnd3	uniform	NA	NA	NA	NA	1698.67	1686.39	1715.94	1711.98
ENSMUSG00000005917|Otx1	uniform	NA	NA	NA	NA	979.238	947.987	928.226	953.74
ENSMUSG00000020052|Ascl1	uniform	NA	NA	NA	NA	726.174	861.009	746.692	751.679
ENSMUSG00000053774|Ubxn7	uniform	NA	NA	NA	NA	854.259	784.253	842.542	809.719
ENSMUSG00000092083|Kcnb2	uniform	NA	NA	NA	NA	515.631	512.812	485.421	510.787
ENSMUSG00000003062|Stard3nl	uniform	NA	NA	NA	NA	2008.05	1989.36	1974.6	1999.94
ENSMUSG00000067925|Rtl8a	uniform	NA	NA	NA	NA	1760.52	1755.34	1740.79	1766.09
ENSMUSG00000028419|Chmp5	uniform	NA	NA	NA	NA	3184.01	3177.25	3152.95	3178.24
ENSMUSG00000027166|Dnajc24	uniform	NA	NA	NA	NA	1594.35	1583.51	1571.11	1596.39
ENSMUSG00000021743|Fezf2	uniform	NA	NA	NA	NA	3268.65	3286.48	3240.68	3265.92
ENSMUSG00000030986|Dhx32	uniform	NA	NA	NA	NA	1159.86	1151.31	1131.77	1156.99
ENSMUSG00000017764|Zswim1	uniform	NA	NA	NA	NA	768.61	635.254	686.5	660.257
ENSMUSG00000018379|Srsf1	uniform	NA	NA	NA	NA	2832.49	2817.23	2798.39	2823.38
ENSMUSG00000000058|Cav2	uniform	NA	NA	NA	NA	286.915	265.565	250.747	275.676
ENSMUSG00000040990|Sh3kbp1	uniform	NA	NA	NA	NA	585.108	573.728	563.285	588.129
ENSMUSG00000025026|Add3	uniform	NA	NA	NA	NA	487.152	463.345	450.724	475.5
ENSMUSG00000032046|Abhd12	uniform	NA	NA	NA	NA	1044.09	1027.48	1011.74	1036.51
ENSMUSG00000007097|Atp1a2	uniform	NA	NA	NA	NA	279.611	261.266	245.571	270.287
ENSMUSG00000013822|Elof1	uniform	NA	NA	NA	NA	2994.23	2986.97	2955.62	2980.3
ENSMUSG00000026235|Epha4	uniform	NA	NA	NA	NA	2323.19	2320.37	2299.06	2323.73
ENSMUSG00000040652|Oaz2	uniform	NA	NA	NA	NA	2752.25	2761.27	2718.32	2742.97
ENSMUSG00000007655|Cav1	uniform	NA	NA	NA	NA	261.982	248.584	229.826	254.446
ENSMUSG00000001435|Col18a1	uniform	NA	NA	NA	NA	326.48	294.779	277.067	301.634
ENSMUSG00000031669|Gins3	uniform	NA	NA	NA	NA	386.331	362.09	382.863	386.603
ENSMUSG00000006728|Cdk4	uniform	NA	NA	NA	NA	5724.91	5716.53	5721.26	5740.99
ENSMUSG00000043542|Zc2hc1a	uniform	NA	NA	NA	NA	1547.75	1529.21	1514.17	1538.6
ENSMUSG00000020121|Srgap1	uniform	NA	NA	NA	NA	627.064	605.564	592.131	616.473
ENSMUSG00000021076|Actr10	uniform	NA	NA	NA	NA	2505.59	2492.99	2460.15	2484.44
ENSMUSG00000030683|Sez6l2	uniform	NA	NA	NA	NA	459.028	447.801	424.392	448.678
ENSMUSG00000061751|Kalrn	uniform	NA	NA	NA	NA	772.042	786.309	745.715	769.949
ENSMUSG00000026278|Bok	uniform	NA	NA	NA	NA	1776.11	1790.95	1771.04	1795.24
ENSMUSG00000060534|Dcc	uniform	NA	NA	NA	NA	279.335	217.519	259.06	241.707
ENSMUSG00000037072|Selenof	uniform	NA	NA	NA	NA	3860.7	3842.57	3824.74	3848.92
ENSMUSG00000030802|Bckdk	uniform	NA	NA	NA	NA	1474.75	1417.18	1445.8	1441.29
ENSMUSG00000000902|Smarcb1	uniform	NA	NA	NA	NA	3162.58	3163.14	3134.85	3158.93
ENSMUSG00000057738|Sptan1	uniform	NA	NA	NA	NA	1419.06	1387.8	1383.24	1407.24
ENSMUSG00000035891|Cerk	uniform	NA	NA	NA	NA	823.031	717.843	786.984	741.82
ENSMUSG00000041773|Enc1	uniform	NA	NA	NA	NA	1601.97	1601.37	1579.8	1603.75
ENSMUSG00000096753|Fam181a	uniform	NA	NA	NA	NA	213.115	198.652	183.657	207.589
ENSMUSG00000030528|Blm	uniform	NA	NA	NA	NA	379.08	342.797	346.316	366.72
ENSMUSG00000032740|Ccdc88a	uniform	NA	NA	NA	NA	2140.86	2122.84	2102.19	2126.1
ENSMUSG00000071644|Eef1g	uniform	NA	NA	NA	NA	5982.05	5966.02	5953.75	5977.63
ENSMUSG00000089832|Shkbp1	uniform	NA	NA	NA	NA	1516.53	1507.99	1478.73	1502.6
ENSMUSG00000018983|E2f2	uniform	NA	NA	NA	NA	229.548	208.434	193.664	217.418
ENSMUSG00000024736|Tmem132a	uniform	NA	NA	NA	NA	1370.67	1351.37	1335.62	1359.34
ENSMUSG00000032394|Igdcc3	uniform	NA	NA	NA	NA	382.721	306.107	356.316	329.817
ENSMUSG00000026347|Tmem163	uniform	NA	NA	NA	NA	424.661	408.276	446.681	431.937
ENSMUSG00000000295|Hddc2	uniform	NA	NA	NA	NA	1778.68	1773.01	1757.06	1780.67
ENSMUSG00000069301|Hist1h2ag	uniform	NA	NA	NA	NA	557.249	531.957	525.107	548.659
ENSMUSG00000038065|Mturn	uniform	NA	NA	NA	NA	452.451	439.897	428.029	451.522
ENSMUSG00000028630|Dyrk2	uniform	NA	NA	NA	NA	1152.64	1113.62	1121.56	1137.08
ENSMUSG00000064284|Cdpf1	uniform	NA	NA	NA	NA	810.192	733.721	768.98	757.165
ENSMUSG00000028394|Pole3	uniform	NA	NA	NA	NA	1870.91	1856.57	1844.45	1867.87
ENSMUSG00000031530|Dusp4	uniform	NA	NA	NA	NA	653.613	643.894	643.627	667.019
ENSMUSG00000022957|Itsn1	uniform	NA	NA	NA	NA	535.377	515.186	500.577	523.868
ENSMUSG00000025817|Nudt5	uniform	NA	NA	NA	NA	1369.86	1352.44	1331.03	1354.24
ENSMUSG00000097248|Gm2694	uniform	NA	NA	NA	NA	429.122	415.019	398.681	421.888
ENSMUSG00000018861|Fdxr	uniform	NA	NA	NA	NA	531.136	465.691	520.458	488.789
ENSMUSG00000031189|Aff2	uniform	NA	NA	NA	NA	517.399	493.205	482.245	505.144
ENSMUSG00000098051|Gm27032	uniform	NA	NA	NA	NA	373.045	353.969	339.406	362.229
ENSMUSG00000056267|Cep70	uniform	NA	NA	NA	NA	1042.08	1027.7	1015.57	1038.34
ENSMUSG00000035173|Ccdc186	uniform	NA	NA	NA	NA	670.602	598.442	639.972	621.216
ENSMUSG00000024096|Ralbp1	uniform	NA	NA	NA	NA	2156.21	2067.14	2113.71	2089.91
ENSMUSG00000041995|Zbed3	uniform	NA	NA	NA	NA	1255.52	1237.97	1235.29	1258.05
ENSMUSG00000071379|Hpcal1	uniform	NA	NA	NA	NA	988.092	971.191	989.4	993.909
ENSMUSG00000041112|Elmo1	uniform	NA	NA	NA	NA	721.199	699.797	678.367	701.074
ENSMUSG00000030619|Eed	uniform	NA	NA	NA	NA	1316.97	1301.77	1287.85	1310.51
ENSMUSG00000041073|Nacad	uniform	NA	NA	NA	NA	466.031	454.432	433.391	456.051
ENSMUSG00000026634|Angel2	uniform	NA	NA	NA	NA	1822.3	1741.05	1785.33	1763.65
ENSMUSG00000028211|Trp53inp1	uniform	NA	NA	NA	NA	814.866	809.779	797.493	820.083
ENSMUSG00000028444|Cntfr	uniform	NA	NA	NA	NA	1762.8	1749.61	1730.41	1752.79
ENSMUSG00000013539|Tango2	uniform	NA	NA	NA	NA	1050.97	1040.87	1022.76	1045.13
ENSMUSG00000072640|Lyrm9	uniform	NA	NA	NA	NA	620.433	606.229	593.041	615.388
ENSMUSG00000015289|Lage3	uniform	NA	NA	NA	NA	2339.12	2310.61	2299.84	2322.15
ENSMUSG00000024862|Klc2	uniform	NA	NA	NA	NA	1187.37	1189.01	1165.54	1187.79
ENSMUSG00000027985|Lef1	uniform	NA	NA	NA	NA	973.281	866.923	923.002	889.15
ENSMUSG00000040390|Map3k10	uniform	NA	NA	NA	NA	412.378	345.525	385.752	367.714
ENSMUSG00000008301|Phax	uniform	NA	NA	NA	NA	2702.48	2656.09	2682.26	2678.27
ENSMUSG00000027523|Gnas	uniform	NA	NA	NA	NA	4874.75	4872.42	4849.87	4871.95
ENSMUSG00000040385|Ppp1ca	uniform	NA	NA	NA	NA	4031.43	4021.91	4007.72	4029.74
ENSMUSG00000028484|Psip1	uniform	NA	NA	NA	NA	3933.7	3928.74	3907.75	3929.77
ENSMUSG00000047368|Abhd17b	uniform	NA	NA	NA	NA	1015.36	1009.57	987.126	1009.13
ENSMUSG00000027999|Pla2g12a	uniform	NA	NA	NA	NA	1065.32	1039.44	1028.4	1050.38
ENSMUSG00000063870|Chd4	uniform	NA	NA	NA	NA	2816.26	2819.88	2793.79	2815.73
ENSMUSG00000055430|Nap1l5	uniform	NA	NA	NA	NA	618.958	601.334	587.801	609.728
ENSMUSG00000049670|Morn4	uniform	NA	NA	NA	NA	1204.63	1199.12	1180	1201.93
ENSMUSG00000043683|Fem1a	uniform	NA	NA	NA	NA	681.705	616.744	662.311	638.638
ENSMUSG00000035885|Cox8a	uniform	NA	NA	NA	NA	4873.09	4860.57	4834.47	4856.34
ENSMUSG00000019179|Mdh2	uniform	NA	NA	NA	NA	4463.31	4458.96	4431.38	4453.17
ENSMUSG00000017550|Atad5	uniform	NA	NA	NA	NA	534.762	520.988	501.09	522.761
ENSMUSG00000030519|Apba2	uniform	NA	NA	NA	NA	1603.25	1597.73	1571.44	1593.06
ENSMUSG00000024608|Rps14	uniform	NA	NA	NA	NA	8041.84	8000.24	7996.71	8018.28
ENSMUSG00000062169|Cnih4	uniform	NA	NA	NA	NA	1848.54	1839.02	1825.88	1847.4
ENSMUSG00000024875|Yif1a	uniform	NA	NA	NA	NA	1917.73	1834.05	1883.28	1855.44
ENSMUSG00000024502|Jakmip2	uniform	NA	NA	NA	NA	977.807	976.076	953.393	974.788
ENSMUSG00000047604|Frat2	uniform	NA	NA	NA	NA	1554.12	1551.26	1539	1560.37
ENSMUSG00000009073|Nf2	uniform	NA	NA	NA	NA	856.713	796.109	837.409	817.483
ENSMUSG00000015143|Actn1	uniform	NA	NA	NA	NA	979.366	960.728	948.708	970.08
ENSMUSG00000059689|Zfp637	uniform	NA	NA	NA	NA	2689.87	2685.64	2657.66	2679.03
ENSMUSG00000003228|Grk5	uniform	NA	NA	NA	NA	301.958	242.128	286.864	263.47
ENSMUSG00000000628|Hk2	uniform	NA	NA	NA	NA	896.806	894.238	873.781	895.118
ENSMUSG00000045659|Plekha7	uniform	NA	NA	NA	NA	235.761	215.909	202.761	224.083
ENSMUSG00000020886|Dlg4	uniform	NA	NA	NA	NA	962.333	949.289	938.929	960.25
ENSMUSG00000041420|Meis3	uniform	NA	NA	NA	NA	1423.84	1417.55	1391.79	1413.11
ENSMUSG00000032712|2810474O19Rik	uniform	NA	NA	NA	NA	1522.52	1459.8	1503.37	1481.09
ENSMUSG00000022353|Mtss1	uniform	NA	NA	NA	NA	1315.05	1334.72	1294.62	1315.87
ENSMUSG00000004535|Tax1bp1	uniform	NA	NA	NA	NA	2417.33	2411.4	2381.07	2402.28
ENSMUSG00000022503|Nubp1	uniform	NA	NA	NA	NA	1363.34	1277.13	1319.48	1298.32
ENSMUSG00000064363|mt-Nd4	uniform	NA	NA	NA	NA	6207.18	6214.87	6187.23	6208.42
ENSMUSG00000055373|Fut9	uniform	NA	NA	NA	NA	681.019	667.903	659.19	680.366
ENSMUSG00000004099|Dnmt1	uniform	NA	NA	NA	NA	975.435	953.224	937.197	958.339
ENSMUSG00000042105|Inpp5f	uniform	NA	NA	NA	NA	1022.12	999.493	982.686	1003.83
ENSMUSG00000022673|Mcm4	uniform	NA	NA	NA	NA	338.052	327.661	311.826	332.934
ENSMUSG00000018661|Cog1	uniform	NA	NA	NA	NA	948.048	945.208	920.873	941.891
ENSMUSG00000034789|Rab24	uniform	NA	NA	NA	NA	2189.06	2134.52	2173.91	2155.49
ENSMUSG00000005583|Mef2c	uniform	NA	NA	NA	NA	817.647	822.108	806.58	827.538
ENSMUSG00000056851|Pcbp2	uniform	NA	NA	NA	NA	4017.74	3981.88	3968.28	3989.24
ENSMUSG00000028879|Stx12	uniform	NA	NA	NA	NA	2243.28	2254.33	2225.34	2246.19
ENSMUSG00000006362|Cbfa2t3	uniform	NA	NA	NA	NA	647.774	665.813	649.074	668.622
ENSMUSG00000027170|Eif3m	uniform	NA	NA	NA	NA	3348.48	3337.3	3363.9	3358.13
ENSMUSG00000090122|Kcne1l	uniform	NA	NA	NA	NA	421.201	404.249	388.53	409.329
ENSMUSG00000043067|Dpy19l1	uniform	NA	NA	NA	NA	642.295	631.018	617.252	638.04
ENSMUSG00000039620|6430573F11Rik	uniform	NA	NA	NA	NA	302.965	289.375	267.334	288.087
ENSMUSG00000003660|Snrnp200	uniform	NA	NA	NA	NA	1116.04	1044.21	1085.71	1064.88
ENSMUSG00000013921|Clip3	uniform	NA	NA	NA	NA	2503.69	2472.91	2450.45	2471.07
ENSMUSG00000034892|Rps29	uniform	NA	NA	NA	NA	4695.7	4664.47	4655.58	4676.21
ENSMUSG00000031917|Nip7	uniform	NA	NA	NA	NA	2047.44	1998.12	2029.76	2018.73
ENSMUSG00000037236|Matr3	uniform	NA	NA	NA	NA	2930.17	2926.04	2909.43	2930.01
ENSMUSG00000028654|Mycl	uniform	NA	NA	NA	NA	2030.77	2035.14	2039.95	2051.32
ENSMUSG00000023868|Pde10a	uniform	NA	NA	NA	NA	592.504	497.44	546.948	517.977
ENSMUSG00000075701|Selenos	uniform	NA	NA	NA	NA	1307.94	1295.52	1273.39	1293.85
ENSMUSG00000015711|Prune1	uniform	NA	NA	NA	NA	627.002	532.009	582.631	552.458
ENSMUSG00000024277|Mapre2	uniform	NA	NA	NA	NA	1484.26	1467.57	1452.55	1472.97
ENSMUSG00000051989|Smim11	uniform	NA	NA	NA	NA	2358.12	2353.77	2333.16	2353.57
ENSMUSG00000038991|Txndc5	uniform	NA	NA	NA	NA	890.169	865.903	853.424	873.717
ENSMUSG00000039195|1110008P14Rik	uniform	NA	NA	NA	NA	1894.36	1874.3	1845.7	1866
ENSMUSG00000020458|Rtn4	uniform	NA	NA	NA	NA	2518.31	2501.84	2484.48	2504.76
ENSMUSG00000116165|Pdxp	uniform	NA	NA	NA	NA	1439.43	1430.66	1403.97	1424.24
ENSMUSG00000027574|Nkain4	uniform	NA	NA	NA	NA	1014.19	1002.28	1018.16	1022.54
ENSMUSG00000097461|Gm26735	uniform	NA	NA	NA	NA	1094.92	1101.49	1097.36	1115.17
ENSMUSG00000031700|Gpt2	uniform	NA	NA	NA	NA	672.495	588.796	640.85	609.039
ENSMUSG00000063605|Ccdc102a	uniform	NA	NA	NA	NA	325.301	311.198	295.518	315.733
ENSMUSG00000024091|Vapa	uniform	NA	NA	NA	NA	3809.34	3794.74	3777.15	3797.34
ENSMUSG00000022214|Dcaf11	uniform	NA	NA	NA	NA	1666.5	1618.6	1641.4	1638.73
ENSMUSG00000031328|Flna	uniform	NA	NA	NA	NA	1135.41	1131.47	1101.68	1121.78
ENSMUSG00000042744|Hectd4	uniform	NA	NA	NA	NA	852.732	831.07	818.258	838.326
ENSMUSG00000001440|Kpnb1	uniform	NA	NA	NA	NA	1511.27	1507.9	1489.82	1509.88
ENSMUSG00000019853|Hebp2	uniform	NA	NA	NA	NA	296.334	246.305	291.605	266.36
ENSMUSG00000086308|G630016G05Rik	uniform	NA	NA	NA	NA	398.128	348.328	335.441	355.487
ENSMUSG00000029033|Acap3	uniform	NA	NA	NA	NA	863.095	852.707	825.983	845.902
ENSMUSG00000046179|E2f8	uniform	NA	NA	NA	NA	188.951	169.553	154.365	174.279
ENSMUSG00000030000|Add2	uniform	NA	NA	NA	NA	852.203	841.277	817.96	837.867
ENSMUSG00000052889|Prkcb	uniform	NA	NA	NA	NA	207.971	192.597	179.44	199.346
ENSMUSG00000043535|Setx	uniform	NA	NA	NA	NA	738.997	694.162	707.565	714.029
ENSMUSG00000025777|Gdap1	uniform	NA	NA	NA	NA	617.344	609.616	587.004	606.791
ENSMUSG00000029178|Klf3	uniform	NA	NA	NA	NA	916.856	925.219	893.659	913.274
ENSMUSG00000058135|Gstm1	uniform	NA	NA	NA	NA	584.766	575.131	553.989	573.512
ENSMUSG00000045215|Asxl3	uniform	NA	NA	NA	NA	734.667	725.616	702.478	721.997
ENSMUSG00000026131|Dst	uniform	NA	NA	NA	NA	1060.14	1009.01	1043.57	1028.52
ENSMUSG00000031626|Sorbs2	uniform	NA	NA	NA	NA	999.455	1013.42	989.909	1009.4
ENSMUSG00000029246|Ppat	uniform	NA	NA	NA	NA	755.568	735.543	719.42	738.902
ENSMUSG00000033059|Pygb	uniform	NA	NA	NA	NA	641.942	630.948	615.801	635.151
ENSMUSG00000029471|Camkk2	uniform	NA	NA	NA	NA	1139.89	1091.88	1116.26	1111.21
ENSMUSG00000039148|Sart1	uniform	NA	NA	NA	NA	1350.28	1271.86	1316.48	1291.16
ENSMUSG00000067288|Rps28	uniform	NA	NA	NA	NA	4163.9	4139.45	4119.55	4138.76
ENSMUSG00000004633|Chn2	uniform	NA	NA	NA	NA	732.094	726.741	754.627	745.911
ENSMUSG00000038740|Mvb12b	uniform	NA	NA	NA	NA	1337	1336.05	1309.19	1328.26
ENSMUSG00000030161|Gabarapl1	uniform	NA	NA	NA	NA	1751.95	1746.34	1732.43	1751.49
ENSMUSG00000030707|Coro1a	uniform	NA	NA	NA	NA	1067.03	1063.71	1042.4	1061.46
ENSMUSG00000028478|Clta	uniform	NA	NA	NA	NA	4018.24	4007.36	3977.32	3996.32
ENSMUSG00000032555|Topbp1	uniform	NA	NA	NA	NA	623.388	610.714	595.279	614.26
ENSMUSG00000020181|Nav3	uniform	NA	NA	NA	NA	380.999	361.763	346.446	365.406
ENSMUSG00000097326|A330048O09Rik	uniform	NA	NA	NA	NA	302.742	286.012	269.443	288.397
ENSMUSG00000068250|Amn1	uniform	NA	NA	NA	NA	1795.67	1783.21	1755.12	1774.01
ENSMUSG00000033790|Tubgcp5	uniform	NA	NA	NA	NA	608.554	518.058	565.857	536.946
ENSMUSG00000052926|Rnaseh2a	uniform	NA	NA	NA	NA	1468.25	1447.36	1426.3	1445.16
ENSMUSG00000051319|1500011K16Rik	uniform	NA	NA	NA	NA	1557.93	1538.3	1516.67	1535.52
ENSMUSG00000098659|1110015O18Rik	uniform	NA	NA	NA	NA	198.99	186.921	173.464	192.305
ENSMUSG00000003429|Rps11	uniform	NA	NA	NA	NA	6262.19	6225.04	6216.9	6235.73
ENSMUSG00000045348|Nyap1	uniform	NA	NA	NA	NA	804.803	795.983	769.2	788.006
ENSMUSG00000024833|Pola2	uniform	NA	NA	NA	NA	506.779	492.751	477.843	496.613
ENSMUSG00000009549|Srp14	uniform	NA	NA	NA	NA	4305.86	4307.07	4273.37	4292.12
ENSMUSG00000019370|Calm3	uniform	NA	NA	NA	NA	2285.92	2261.27	2238.31	2256.98
ENSMUSG00000028407|Smim27	uniform	NA	NA	NA	NA	757.964	886.275	731.565	750.168
ENSMUSG00000006273|Atp6v1b2	uniform	NA	NA	NA	NA	1784.01	1784.33	1749.21	1767.76
ENSMUSG00000024063|Lbh	uniform	NA	NA	NA	NA	872.672	866.448	845.442	863.968
ENSMUSG00000040151|Hs2st1	uniform	NA	NA	NA	NA	861.686	839.201	826.821	845.331
ENSMUSG00000045095|Magi1	uniform	NA	NA	NA	NA	549.09	539.514	517.083	535.579
ENSMUSG00000033545|Znrf1	uniform	NA	NA	NA	NA	1567.74	1549.06	1526.12	1544.6
ENSMUSG00000018599|Mief2	uniform	NA	NA	NA	NA	434.011	360.791	412.045	379.181
ENSMUSG00000020669|Sh3yl1	uniform	NA	NA	NA	NA	757.278	751.268	729.838	748.216
ENSMUSG00000034793|G6pc3	uniform	NA	NA	NA	NA	880.622	859.466	840.488	858.823
ENSMUSG00000048376|F2r	uniform	NA	NA	NA	NA	2196.96	2189.36	2187.77	2206.09
ENSMUSG00000025571|Tnrc6c	uniform	NA	NA	NA	NA	1173.51	1173.55	1144.8	1163.09
ENSMUSG00000060803|Gstp1	uniform	NA	NA	NA	NA	2439.33	2428.48	2410.84	2429.02
ENSMUSG00000049532|Sall2	uniform	NA	NA	NA	NA	462.263	458.188	432.68	450.85
ENSMUSG00000037217|Syn1	uniform	NA	NA	NA	NA	507.297	507.078	485.719	503.837
ENSMUSG00000032436|Cmtm7	uniform	NA	NA	NA	NA	978.493	964.331	950.063	968.169
ENSMUSG00000027540|Ptpn1	uniform	NA	NA	NA	NA	2128.77	2103.88	2075.63	2093.73
ENSMUSG00000043857|Mgat5b	uniform	NA	NA	NA	NA	838.457	842.913	834.941	853
ENSMUSG00000037487|Ubr5	uniform	NA	NA	NA	NA	849.106	767.462	818.382	785.509
ENSMUSG00000033900|Map9	uniform	NA	NA	NA	NA	832.041	819.522	802.944	820.944
ENSMUSG00000028669|Pithd1	uniform	NA	NA	NA	NA	1187.98	1104.91	1183.34	1122.81
ENSMUSG00000027309|4930402H24Rik	uniform	NA	NA	NA	NA	747.225	740.09	710.539	728.384
ENSMUSG00000068739|Sars	uniform	NA	NA	NA	NA	2698	2692.86	2675.77	2693.61
ENSMUSG00000035439|Haus8	uniform	NA	NA	NA	NA	815.246	795.424	781.913	799.725
ENSMUSG00000035297|Cops4	uniform	NA	NA	NA	NA	3029.78	2947.83	3007.21	2965.63
ENSMUSG00000016028|Celsr1	uniform	NA	NA	NA	NA	1148.28	1136.16	1132.96	1150.73
ENSMUSG00000026475|Rgs16	uniform	NA	NA	NA	NA	613.405	613.485	634.689	631.089
ENSMUSG00000067924|Rtl8b	uniform	NA	NA	NA	NA	1702.87	1699.13	1667.46	1685.14
ENSMUSG00000049907|Rasl11b	uniform	NA	NA	NA	NA	868.896	868.674	836.8	854.465
ENSMUSG00000060301|2610008E11Rik	uniform	NA	NA	NA	NA	243.433	182.508	230.241	200.149
ENSMUSG00000030103|Bhlhe40	uniform	NA	NA	NA	NA	326.494	288.488	271.61	289.176
ENSMUSG00000008373|Prpf31	uniform	NA	NA	NA	NA	1741.15	1660.97	1710.47	1678.51
ENSMUSG00000032898|Fbxo21	uniform	NA	NA	NA	NA	1382.43	1350.42	1332.63	1350.16
ENSMUSG00000020634|Ubxn2a	uniform	NA	NA	NA	NA	1977.94	1964.67	1986.28	1982.17
ENSMUSG00000047407|Tgif1	uniform	NA	NA	NA	NA	842.288	861.357	810.107	827.597
ENSMUSG00000027447|Cst3	uniform	NA	NA	NA	NA	3564.62	3548.73	3536.17	3553.57
ENSMUSG00000026426|Arl8a	uniform	NA	NA	NA	NA	1224.5	1219.05	1199.15	1216.55
ENSMUSG00000022828|Gtf2e1	uniform	NA	NA	NA	NA	826.928	750.922	798.989	768.308
ENSMUSG00000116564|Riok2	uniform	NA	NA	NA	NA	1597.43	1536.66	1579.82	1554.04
ENSMUSG00000028911|Srsf4	uniform	NA	NA	NA	NA	2423.38	2332.72	2419.84	2350.09
ENSMUSG00000077450|Rab11b	uniform	NA	NA	NA	NA	3371.02	3366.83	3338.8	3356.04
ENSMUSG00000075229|Ccdc58	uniform	NA	NA	NA	NA	1648.5	1618.57	1609.03	1626.27
ENSMUSG00000021114|Atp6v1d	uniform	NA	NA	NA	NA	2390.63	2383.19	2354.27	2371.49
ENSMUSG00000026889|Rbm18	uniform	NA	NA	NA	NA	2121.82	2119.62	2089.61	2106.79
ENSMUSG00000051703|Tmem198	uniform	NA	NA	NA	NA	831.513	832.364	825.788	842.934
ENSMUSG00000038777|Sema6c	uniform	NA	NA	NA	NA	670.016	665.838	637.781	654.91
ENSMUSG00000005506|Celf1	uniform	NA	NA	NA	NA	1364.02	1279.55	1329.03	1296.65
ENSMUSG00000002602|Axl	uniform	NA	NA	NA	NA	269.184	253.35	237.383	254.447
ENSMUSG00000046351|Zfp322a	uniform	NA	NA	NA	NA	1415.04	1335.54	1382.75	1352.58
ENSMUSG00000029763|Exoc4	uniform	NA	NA	NA	NA	952.97	952.101	925.172	942.171
ENSMUSG00000036977|Anapc10	uniform	NA	NA	NA	NA	1914.56	1843.25	1885.52	1860.23
ENSMUSG00000031066|Usp11	uniform	NA	NA	NA	NA	1039.65	985.075	1017.82	1002.04
ENSMUSG00000033444|Specc1l	uniform	NA	NA	NA	NA	759.688	696.733	741.675	713.681
ENSMUSG00000020739|Nup85	uniform	NA	NA	NA	NA	897.795	890.189	874.536	891.434
ENSMUSG00000024076|Vit	uniform	NA	NA	NA	NA	267.961	251.704	236.827	253.691
ENSMUSG00000029166|Mapre3	uniform	NA	NA	NA	NA	999.743	997.465	984.524	1001.34
ENSMUSG00000026393|Nek7	uniform	NA	NA	NA	NA	467.405	461.394	440.989	457.803
ENSMUSG00000032549|Rab6b	uniform	NA	NA	NA	NA	1263.3	1268.78	1242.25	1259.05
ENSMUSG00000022639|Dubr	uniform	NA	NA	NA	NA	512.746	491.871	515.766	508.669
ENSMUSG00000056050|Mia3	uniform	NA	NA	NA	NA	978.064	919.587	964.615	936.336
ENSMUSG00000045594|Glb1	uniform	NA	NA	NA	NA	486.543	559.762	461.553	478.246
ENSMUSG00000090733|Rps27	uniform	NA	NA	NA	NA	6556.71	6530.73	6532.35	6547.42
ENSMUSG00000027752|Exosc8	uniform	NA	NA	NA	NA	1629.8	1608.96	1595.57	1612.26
ENSMUSG00000026556|Vangl2	uniform	NA	NA	NA	NA	2872.59	2853.83	2849.64	2866.29
ENSMUSG00000018476|Kdm6b	uniform	NA	NA	NA	NA	1284.33	1279.82	1250.34	1266.97
ENSMUSG00000046230|Vps13a	uniform	NA	NA	NA	NA	463.895	399.507	423.878	416.082
ENSMUSG00000034520|Gjc1	uniform	NA	NA	NA	NA	1316.07	1250.27	1302.91	1266.83
ENSMUSG00000033099|Nol12	uniform	NA	NA	NA	NA	1775.71	1697.12	1738.93	1713.63
ENSMUSG00000028248|Pnisr	uniform	NA	NA	NA	NA	1930.74	1850.63	1901.2	1867.12
ENSMUSG00000004591|Pkn2	uniform	NA	NA	NA	NA	1246.19	1227.57	1208.78	1225.27
ENSMUSG00000031963|Bmper	uniform	NA	NA	NA	NA	319.438	308.395	288.925	305.38
ENSMUSG00000031781|Ciapin1	uniform	NA	NA	NA	NA	2802.61	2787.45	2779.57	2796
ENSMUSG00000045589|Frrs1l	uniform	NA	NA	NA	NA	634.838	633.388	601.1	617.527
ENSMUSG00000022200|Golph3	uniform	NA	NA	NA	NA	1299.03	1233.97	1266.05	1250.39
ENSMUSG00000029270|Fam69a	uniform	NA	NA	NA	NA	725.495	664.468	699.142	680.889
ENSMUSG00000055639|Dach1	uniform	NA	NA	NA	NA	651.026	640.032	616.753	633.1
ENSMUSG00000020993|Trappc6b	uniform	NA	NA	NA	NA	2505.57	2484.06	2452.55	2468.88
ENSMUSG00000034994|Eef2	uniform	NA	NA	NA	NA	6008.6	6015.66	5967.56	5983.82
ENSMUSG00000025529|Zfp711	uniform	NA	NA	NA	NA	747.422	737.578	715.105	731.36
ENSMUSG00000033793|Atp6v1h	uniform	NA	NA	NA	NA	1844.54	1833.04	1817.13	1833.3
ENSMUSG00000013155|Enkd1	uniform	NA	NA	NA	NA	347.931	340.322	320.154	336.291
ENSMUSG00000008036|Ap2s1	uniform	NA	NA	NA	NA	3331.17	3319.22	3301.23	3317.36
ENSMUSG00000053080|2700081O15Rik	uniform	NA	NA	NA	NA	1268.66	1263.66	1232.63	1248.76
ENSMUSG00000006288|Ttc5	uniform	NA	NA	NA	NA	2438.84	2438.03	2404.58	2420.7
ENSMUSG00000029034|Ints11	uniform	NA	NA	NA	NA	1698.54	1617.41	1665.37	1633.51
ENSMUSG00000020287|Mpg	uniform	NA	NA	NA	NA	1467.33	1423.77	1439.07	1439.86
ENSMUSG00000044550|Tceal3	uniform	NA	NA	NA	NA	608.978	597.356	583.724	599.769
ENSMUSG00000040025|Ythdf2	uniform	NA	NA	NA	NA	2612.69	2618.84	2585.34	2601.3
ENSMUSG00000005533|Igf1r	uniform	NA	NA	NA	NA	1480.75	1399.68	1447.47	1415.6
ENSMUSG00000040613|Apobec1	uniform	NA	NA	NA	NA	269.729	243.398	227.556	243.466
ENSMUSG00000049091|Sephs2	uniform	NA	NA	NA	NA	1463.75	1411	1428.03	1426.86
ENSMUSG00000053580|Tanc2	uniform	NA	NA	NA	NA	580.036	582.226	555.745	571.583
ENSMUSG00000070493|Chchd2	uniform	NA	NA	NA	NA	6067.69	6066.24	6043.87	6059.71
ENSMUSG00000031728|Zfp821	uniform	NA	NA	NA	NA	1870.64	1892.61	1843.43	1859.26
ENSMUSG00000025223|Ldb1	uniform	NA	NA	NA	NA	1921.17	1915.03	1895.02	1910.83
ENSMUSG00000024360|Etf1	uniform	NA	NA	NA	NA	1979.76	1967.82	1945.62	1961.39
ENSMUSG00000030316|Tamm41	uniform	NA	NA	NA	NA	1242.44	1235.38	1214.85	1230.6
ENSMUSG00000021250|Fos	uniform	NA	NA	NA	NA	1242.08	1223.93	1212.29	1227.98
ENSMUSG00000038876|Rnf146	uniform	NA	NA	NA	NA	1828.95	1808.99	1787.32	1803.01
ENSMUSG00000034761|Map4k5	uniform	NA	NA	NA	NA	638.106	584.734	612.531	600.416
ENSMUSG00000032064|Dixdc1	uniform	NA	NA	NA	NA	711.106	706.535	678.476	694.125
ENSMUSG00000001909|Trmt1	uniform	NA	NA	NA	NA	1032.36	957.883	1006.74	973.509
ENSMUSG00000022231|Sema5a	uniform	NA	NA	NA	NA	766.933	715.937	695.037	710.643
ENSMUSG00000055447|Cd47	uniform	NA	NA	NA	NA	2323.52	2319.97	2289.32	2304.89
ENSMUSG00000004360|9330159F19Rik	uniform	NA	NA	NA	NA	606.482	599.188	578.32	593.866
ENSMUSG00000028800|Hdac1	uniform	NA	NA	NA	NA	1536.76	1518.58	1503.66	1519.2
ENSMUSG00000042115|Klhdc8a	uniform	NA	NA	NA	NA	245.555	225.269	258.777	240.745
ENSMUSG00000040374|Pex2	uniform	NA	NA	NA	NA	1919.33	1904.68	1885.66	1901.11
ENSMUSG00000037712|Fermt2	uniform	NA	NA	NA	NA	1300.95	1224.23	1264.78	1239.62
ENSMUSG00000028047|Thbs3	uniform	NA	NA	NA	NA	944.085	939.295	908.43	923.771
ENSMUSG00000027552|E2f5	uniform	NA	NA	NA	NA	950.095	930.717	917.363	932.675
ENSMUSG00000027935|Rab13	uniform	NA	NA	NA	NA	727.757	713.093	696.818	712.121
ENSMUSG00000034190|Chmp7	uniform	NA	NA	NA	NA	2004.68	1991.56	1973.76	1989.04
ENSMUSG00000023075|Akirin1	uniform	NA	NA	NA	NA	1838.04	1766.26	1810.41	1781.5
ENSMUSG00000067889|Sptbn2	uniform	NA	NA	NA	NA	840.221	836.238	813.91	829.057
ENSMUSG00000032503|Arpp21	uniform	NA	NA	NA	NA	343.435	314.748	296.719	311.853
ENSMUSG00000038146|Notch3	uniform	NA	NA	NA	NA	262.241	250.563	233.533	248.642
ENSMUSG00000051627|Hist1h1e	uniform	NA	NA	NA	NA	1016.27	967.946	994.149	983.001
ENSMUSG00000024054|Smchd1	uniform	NA	NA	NA	NA	1600.76	1591.37	1573.02	1588.07
ENSMUSG00000025134|Alyref	uniform	NA	NA	NA	NA	1059.51	1049.88	1027.89	1042.94
ENSMUSG00000042608|Stk40	uniform	NA	NA	NA	NA	978.582	961.384	949.265	964.254
ENSMUSG00000030770|Parva	uniform	NA	NA	NA	NA	495.794	462.572	452.779	467.761
ENSMUSG00000031432|Prps1	uniform	NA	NA	NA	NA	1541.05	1537.54	1519.21	1534.11
ENSMUSG00000034586|Hid1	uniform	NA	NA	NA	NA	449.248	385.308	419.441	400.168
ENSMUSG00000030447|Cyfip1	uniform	NA	NA	NA	NA	950.74	873.755	917.743	888.61
ENSMUSG00000058558|Rpl5	uniform	NA	NA	NA	NA	4893.22	4870.66	4857.33	4872.12
ENSMUSG00000030726|Pold3	uniform	NA	NA	NA	NA	893.683	878.956	870.49	885.284
ENSMUSG00000048264|Dip2c	uniform	NA	NA	NA	NA	555.727	448.537	483.515	463.331
ENSMUSG00000016477|E2f3	uniform	NA	NA	NA	NA	557.63	530.354	511.691	526.44
ENSMUSG00000032314|Etfa	uniform	NA	NA	NA	NA	2001.21	1985.23	1974.47	1989.21
ENSMUSG00000018446|C1qbp	uniform	NA	NA	NA	NA	3682.34	3666.18	3655.27	3670
ENSMUSG00000014551|Mrps25	uniform	NA	NA	NA	NA	1747.75	1715.98	1707.79	1722.51
ENSMUSG00000026620|Mark1	uniform	NA	NA	NA	NA	770.764	755.337	739.807	754.47
ENSMUSG00000023243|Kcnk5	uniform	NA	NA	NA	NA	220.171	207.44	192.694	207.355
ENSMUSG00000028403|Zdhhc21	uniform	NA	NA	NA	NA	733.214	601.578	650.704	616.188
ENSMUSG00000053453|Thoc7	uniform	NA	NA	NA	NA	3456.24	3439.97	3427.03	3441.64
ENSMUSG00000048355|Arxes1	uniform	NA	NA	NA	NA	1085.77	1060.22	1051.22	1065.81
ENSMUSG00000021807|Rtraf	uniform	NA	NA	NA	NA	4140.28	4129.85	4124.73	4139.26
ENSMUSG00000033735|Spr	uniform	NA	NA	NA	NA	1477.34	1492.76	1450.59	1465.09
ENSMUSG00000056367|Actr3b	uniform	NA	NA	NA	NA	583.027	580.139	554.698	569.201
ENSMUSG00000022554|Hgh1	uniform	NA	NA	NA	NA	701.355	628.323	673.977	642.819
ENSMUSG00000030350|Prmt8	uniform	NA	NA	NA	NA	211.785	192.892	224.997	207.362
ENSMUSG00000005610|Eif4g2	uniform	NA	NA	NA	NA	4534.35	4525.77	4520.54	4535
ENSMUSG00000025068|Gsto1	uniform	NA	NA	NA	NA	1700.67	1749.27	1730.63	1715.11
ENSMUSG00000029614|Rpl6	uniform	NA	NA	NA	NA	5665.07	5638.29	5644.88	5652.7
ENSMUSG00000022186|Oxct1	uniform	NA	NA	NA	NA	2179.77	2173.81	2153.86	2168.27
ENSMUSG00000025757|Hspa4l	uniform	NA	NA	NA	NA	618.773	603.734	591.996	606.399
ENSMUSG00000050447|Lypd6	uniform	NA	NA	NA	NA	733.387	717.256	736.181	731.647
ENSMUSG00000032178|Ilf3	uniform	NA	NA	NA	NA	1475.26	1392.58	1437.17	1406.93
ENSMUSG00000059146|Ntrk3	uniform	NA	NA	NA	NA	1172.26	1153.19	1133.8	1148.1
ENSMUSG00000039578|Ccser1	uniform	NA	NA	NA	NA	340.644	325.485	307.074	321.312
ENSMUSG00000015839|Nfe2l2	uniform	NA	NA	NA	NA	490.393	473.538	460.398	474.563
ENSMUSG00000040850|Psme4	uniform	NA	NA	NA	NA	801.256	739.456	778.085	753.603
ENSMUSG00000031028|Tub	uniform	NA	NA	NA	NA	489.058	468.042	453.477	467.582
ENSMUSG00000030077|Chl1	uniform	NA	NA	NA	NA	311.671	292.542	280.425	294.516
ENSMUSG00000022619|Mapk8ip2	uniform	NA	NA	NA	NA	1096.25	1079.47	1057.14	1071.2
ENSMUSG00000029005|Draxin	uniform	NA	NA	NA	NA	1101.41	1135.28	1084.85	1098.8
ENSMUSG00000028676|Srsf10	uniform	NA	NA	NA	NA	1728.04	1702.32	1685.65	1699.53
ENSMUSG00000032491|Nradd	uniform	NA	NA	NA	NA	1073.91	1062.5	1042.82	1056.64
ENSMUSG00000054793|Cadm4	uniform	NA	NA	NA	NA	1863.29	1851.16	1829.41	1843.2
ENSMUSG00000045414|1190002N15Rik	uniform	NA	NA	NA	NA	540.162	524.607	555.617	538.377
ENSMUSG00000027811|4930579G24Rik	uniform	NA	NA	NA	NA	580.471	569.816	547.468	561.188
ENSMUSG00000015217|Hmgb3	uniform	NA	NA	NA	NA	4615.12	4603.61	4599.16	4612.75
ENSMUSG00000038332|Sesn1	uniform	NA	NA	NA	NA	834.522	834.769	802.171	815.75
ENSMUSG00000023017|Asic1	uniform	NA	NA	NA	NA	538.193	528.844	525.405	538.983
ENSMUSG00000003199|Mpnd	uniform	NA	NA	NA	NA	2702.05	2695.5	2667.63	2681.17
ENSMUSG00000024151|Msh2	uniform	NA	NA	NA	NA	1153.39	1136.37	1124.5	1138.03
ENSMUSG00000025076|Casp7	uniform	NA	NA	NA	NA	292.668	276.938	262.144	275.666
ENSMUSG00000019775|Rgs17	uniform	NA	NA	NA	NA	523.116	515.454	498.359	511.877
ENSMUSG00000042770|Hebp1	uniform	NA	NA	NA	NA	403.393	384.789	377.198	390.655
ENSMUSG00000022346|Myc	uniform	NA	NA	NA	NA	646.938	626.519	608.253	621.664
ENSMUSG00000032388|Spg21	uniform	NA	NA	NA	NA	2509.42	2505.37	2470.07	2483.47
ENSMUSG00000004364|Cul3	uniform	NA	NA	NA	NA	853.5	762.971	808.471	776.331
ENSMUSG00000094910|D430019H16Rik	uniform	NA	NA	NA	NA	871.001	861.168	840.853	854.205
ENSMUSG00000039886|Tmem120a	uniform	NA	NA	NA	NA	1585.55	1583.54	1557.55	1570.87
ENSMUSG00000017485|Top2b	uniform	NA	NA	NA	NA	2210.16	2205.48	2170.37	2183.68
ENSMUSG00000024287|Thoc1	uniform	NA	NA	NA	NA	1355.2	1280.81	1323.03	1294.09
ENSMUSG00000038943|Prc1	uniform	NA	NA	NA	NA	448.835	442.362	422.657	435.906
ENSMUSG00000032113|Chek1	uniform	NA	NA	NA	NA	349.357	340.649	323.72	336.924
ENSMUSG00000029910|Mad2l1	uniform	NA	NA	NA	NA	516.275	509.061	496.574	509.731
ENSMUSG00000001472|Tcf25	uniform	NA	NA	NA	NA	2512.58	2500.84	2479.01	2492.16
ENSMUSG00000021007|Spata7	uniform	NA	NA	NA	NA	789.944	672.178	725.937	685.304
ENSMUSG00000021391|Cenpp	uniform	NA	NA	NA	NA	341.65	312.762	295.542	308.635
ENSMUSG00000030629|Zfand6	uniform	NA	NA	NA	NA	2853.07	2820.3	2835.79	2833.38
ENSMUSG00000038274|Fau	uniform	NA	NA	NA	NA	6844.88	6805.57	6803.84	6816.91
ENSMUSG00000067818|Myl9	uniform	NA	NA	NA	NA	338.763	299.909	278.755	291.817
ENSMUSG00000028128|F3	uniform	NA	NA	NA	NA	307.948	289.544	275.118	288.145
ENSMUSG00000020436|Gabrg2	uniform	NA	NA	NA	NA	377.525	368.246	345.694	358.667
ENSMUSG00000032531|Amotl2	uniform	NA	NA	NA	NA	1305.58	1291.37	1290.48	1303.44
ENSMUSG00000035062|Zc4h2	uniform	NA	NA	NA	NA	1247.72	1240.11	1214.72	1227.59
ENSMUSG00000102752|Gm7694	uniform	NA	NA	NA	NA	289.256	276.568	258.431	271.293
ENSMUSG00000050271|Prag1	uniform	NA	NA	NA	NA	537.314	521.058	523.225	533.912
ENSMUSG00000028098|Rnf115	uniform	NA	NA	NA	NA	1659.26	1651.44	1632.95	1645.69
ENSMUSG00000002393|Nr2f6	uniform	NA	NA	NA	NA	208.468	188.218	174.3	187.031
ENSMUSG00000029190|D5Ertd579e	uniform	NA	NA	NA	NA	490.694	423.621	471.783	436.299
ENSMUSG00000038502|Ptov1	uniform	NA	NA	NA	NA	2847.41	2840.45	2814.53	2827.17
ENSMUSG00000019797|1700021F05Rik	uniform	NA	NA	NA	NA	1730.96	1711.94	1691.55	1704.17
ENSMUSG00000079478|Sssca1	uniform	NA	NA	NA	NA	2290.9	2201.4	2266.68	2214.01
ENSMUSG00000079641|Rpl39	uniform	NA	NA	NA	NA	5234.08	5217.78	5203.7	5216.28
ENSMUSG00000024841|Eif1ad	uniform	NA	NA	NA	NA	1517.34	1428.27	1479.31	1440.83
ENSMUSG00000034101|Ctnnd1	uniform	NA	NA	NA	NA	883.787	823.649	852.019	836.201
ENSMUSG00000035021|Baz1a	uniform	NA	NA	NA	NA	1364.43	1339.03	1325.79	1338.2
ENSMUSG00000034800|Zfp661	uniform	NA	NA	NA	NA	450.365	385.955	429.227	398.317
ENSMUSG00000022177|Haus4	uniform	NA	NA	NA	NA	658.16	643.1	638.815	651.018
ENSMUSG00000042182|Bend6	uniform	NA	NA	NA	NA	321.579	301.156	289.951	302.102
ENSMUSG00000031617|Tmem184c	uniform	NA	NA	NA	NA	1659.91	1645.54	1623.08	1635.15
ENSMUSG00000040964|Arhgef10l	uniform	NA	NA	NA	NA	538.243	458.92	504.28	470.923
ENSMUSG00000031878|Nae1	uniform	NA	NA	NA	NA	2136.21	2119.21	2101.4	2113.4
ENSMUSG00000049489|Fam58b	uniform	NA	NA	NA	NA	1511.82	1496.32	1480	1491.99
ENSMUSG00000057363|Uxs1	uniform	NA	NA	NA	NA	1043.34	944.258	980.782	956.242
ENSMUSG00000020811|Wscd1	uniform	NA	NA	NA	NA	723.005	715.325	690.448	702.402
ENSMUSG00000020733|Slc9a3r1	uniform	NA	NA	NA	NA	365.357	354.727	338.248	350.186
ENSMUSG00000003119|Cdk12	uniform	NA	NA	NA	NA	2038.37	2020.55	2015.24	2027.17
ENSMUSG00000036078|Sigmar1	uniform	NA	NA	NA	NA	1459.86	1443.22	1425.98	1437.87
ENSMUSG00000070287|Slc35g2	uniform	NA	NA	NA	NA	223.029	208.452	190.921	202.771
ENSMUSG00000038535|Zfp280d	uniform	NA	NA	NA	NA	846.523	768.337	811.174	780.184
ENSMUSG00000036943|Rab8b	uniform	NA	NA	NA	NA	952.89	935.05	955.295	946.889
ENSMUSG00000028223|Decr1	uniform	NA	NA	NA	NA	630.865	601.584	631.742	613.377
ENSMUSG00000028040|Efna4	uniform	NA	NA	NA	NA	1101.4	1081.57	1107.35	1093.35
ENSMUSG00000053253|Ndfip2	uniform	NA	NA	NA	NA	2022.81	1989.14	1978.24	1990.02
ENSMUSG00000058704|Memo1	uniform	NA	NA	NA	NA	1260.03	1202.77	1217.48	1214.53
ENSMUSG00000056209|Npm3	uniform	NA	NA	NA	NA	2559.52	2540.72	2530.48	2542.2
ENSMUSG00000030431|Tmem238	uniform	NA	NA	NA	NA	544.761	514.766	498.951	510.638
ENSMUSG00000029381|Shroom3	uniform	NA	NA	NA	NA	579.584	553.232	540.685	552.359
ENSMUSG00000037935|Smarce1	uniform	NA	NA	NA	NA	2821.88	2827.47	2788.4	2800.05
ENSMUSG00000016495|Plgrkt	uniform	NA	NA	NA	NA	2284.83	2284.27	2268.23	2279.79
ENSMUSG00000063179|Pstk	uniform	NA	NA	NA	NA	688.151	669.799	655.648	667.169
ENSMUSG00000022285|Ywhaz	uniform	NA	NA	NA	NA	2432.4	2390.62	2417.14	2402.13
ENSMUSG00000093930|Hmgcs1	uniform	NA	NA	NA	NA	3002.04	2991.23	2978.67	2990.1
ENSMUSG00000019467|Arhgef25	uniform	NA	NA	NA	NA	928.862	918.428	899.502	910.931
ENSMUSG00000035828|Pim3	uniform	NA	NA	NA	NA	1552.19	1537.29	1519.67	1531.06
ENSMUSG00000039621|Prex1	uniform	NA	NA	NA	NA	846.594	835.884	815.437	826.781
ENSMUSG00000008398|Elk3	uniform	NA	NA	NA	NA	384.847	372.167	354.784	366.126
ENSMUSG00000030744|Rps3	uniform	NA	NA	NA	NA	4441.06	4419.51	4407.01	4418.32
ENSMUSG00000024997|Prdx3	uniform	NA	NA	NA	NA	1992.55	1975.94	1955.98	1967.27
ENSMUSG00000025730|Rab40c	uniform	NA	NA	NA	NA	1039.18	959.228	999.145	970.505
ENSMUSG00000020799|Tekt1	uniform	NA	NA	NA	NA	393.202	337.477	380.583	348.738
ENSMUSG00000063888|Rpl7l1	uniform	NA	NA	NA	NA	2740.71	2721.81	2706.54	2717.79
ENSMUSG00000027770|Dhx36	uniform	NA	NA	NA	NA	1150.31	1092.83	1122.15	1104.07
ENSMUSG00000100789|Gm29508	uniform	NA	NA	NA	NA	197.675	180.156	163.54	174.775
ENSMUSG00000041012|Cmtm8	uniform	NA	NA	NA	NA	424.469	401.574	381.991	393.221
ENSMUSG00000037509|Arhgef4	uniform	NA	NA	NA	NA	250.701	203.233	233.67	214.456
ENSMUSG00000040139|9430038I01Rik	uniform	NA	NA	NA	NA	774.084	752.706	734.703	745.913
ENSMUSG00000037151|Lrrc20	uniform	NA	NA	NA	NA	678.917	666.089	645.022	656.175
ENSMUSG00000037503|Fam168b	uniform	NA	NA	NA	NA	1982.29	1901.2	1945.22	1912.35
ENSMUSG00000032382|Snx1	uniform	NA	NA	NA	NA	1824.9	1815.05	1788.25	1799.34
ENSMUSG00000031360|Ctps2	uniform	NA	NA	NA	NA	1173.84	1113.48	1162.1	1124.46
ENSMUSG00000028780|Sema3c	uniform	NA	NA	NA	NA	478.922	468.196	449.489	460.463
ENSMUSG00000053560|Ier2	uniform	NA	NA	NA	NA	3136.65	3120.01	3118.51	3129.46
ENSMUSG00000002844|Adprh	uniform	NA	NA	NA	NA	2513.78	2448.07	2478.7	2459.02
ENSMUSG00000019139|Isyna1	uniform	NA	NA	NA	NA	1155.42	1129.04	1113.12	1124.06
ENSMUSG00000025321|Itgb8	uniform	NA	NA	NA	NA	261.913	245.468	228.318	239.232
ENSMUSG00000003534|Ddr1	uniform	NA	NA	NA	NA	2246.37	2228.78	2252.84	2239.6
ENSMUSG00000031479|Vps36	uniform	NA	NA	NA	NA	2196.34	2174.49	2154.86	2165.65
ENSMUSG00000030638|Sh3gl3	uniform	NA	NA	NA	NA	675.321	652.853	632.769	643.548
ENSMUSG00000020409|Slu7	uniform	NA	NA	NA	NA	1568.27	1494.96	1539.93	1505.72
ENSMUSG00000020530|Ggnbp2	uniform	NA	NA	NA	NA	1672.66	1603.82	1641.68	1614.57
ENSMUSG00000062901|Klhl24	uniform	NA	NA	NA	NA	1600.07	1581.11	1567.86	1578.57
ENSMUSG00000020078|Vps26a	uniform	NA	NA	NA	NA	1790.58	1714.69	1756.01	1725.33
ENSMUSG00000068747|Sort1	uniform	NA	NA	NA	NA	831.202	821.038	799.01	809.594
ENSMUSG00000055850|Rnf181	uniform	NA	NA	NA	NA	1096.28	1039.51	1069.77	1050.09
ENSMUSG00000024613|Tcof1	uniform	NA	NA	NA	NA	1116.88	1110.87	1098.85	1109.43
ENSMUSG00000038070|Cntln	uniform	NA	NA	NA	NA	564.315	560.598	545.673	556.247
ENSMUSG00000071076|Jund	uniform	NA	NA	NA	NA	4382.65	4390.94	4376.51	4387.06
ENSMUSG00000022261|Sdc2	uniform	NA	NA	NA	NA	298.227	282.406	271.064	281.592
ENSMUSG00000039661|Dusp26	uniform	NA	NA	NA	NA	421.907	405.364	420.74	415.872
ENSMUSG00000025812|Pard3	uniform	NA	NA	NA	NA	824.663	809.544	815.018	820.043
ENSMUSG00000031105|Slc25a14	uniform	NA	NA	NA	NA	1187.15	1173.41	1150.45	1160.91
ENSMUSG00000024856|Cdk2ap2	uniform	NA	NA	NA	NA	1615.18	1605.83	1590.98	1601.38
ENSMUSG00000019868|Vta1	uniform	NA	NA	NA	NA	2256.23	2249.57	2219.61	2229.84
ENSMUSG00000056941|Commd7	uniform	NA	NA	NA	NA	1701.16	1695.89	1672.85	1683.07
ENSMUSG00000022489|Pde1b	uniform	NA	NA	NA	NA	968.633	962.745	948.675	958.886
ENSMUSG00000025287|Acot9	uniform	NA	NA	NA	NA	399.519	372.348	355.428	365.633
ENSMUSG00000034165|Ccnd3	uniform	NA	NA	NA	NA	1059.99	1043.8	1025.29	1035.46
ENSMUSG00000052151|Plpp2	uniform	NA	NA	NA	NA	357.14	290.721	325.387	300.839
ENSMUSG00000042686|Jph1	uniform	NA	NA	NA	NA	229.778	214.447	200.576	210.615
ENSMUSG00000022661|Cd200	uniform	NA	NA	NA	NA	525.012	527.079	500.376	510.41
ENSMUSG00000059013|Sh2d3c	uniform	NA	NA	NA	NA	509.771	488.211	475.191	485.204
ENSMUSG00000033949|Trim36	uniform	NA	NA	NA	NA	548.982	533.018	546.576	543.021
ENSMUSG00000087377|AV099323	uniform	NA	NA	NA	NA	319.135	299.864	284.201	294.172
ENSMUSG00000022724|Riox2	uniform	NA	NA	NA	NA	382.777	358.903	339.849	349.805
ENSMUSG00000022263|Trio	uniform	NA	NA	NA	NA	916.106	903.594	889.51	899.46
ENSMUSG00000020116|Pno1	uniform	NA	NA	NA	NA	1219.86	1196.75	1176.98	1186.86
ENSMUSG00000031078|Cttn	uniform	NA	NA	NA	NA	1674.16	1660.71	1646.18	1656.06
ENSMUSG00000051359|Ncald	uniform	NA	NA	NA	NA	306.867	293.986	275.167	285.04
ENSMUSG00000025260|Hsd17b10	uniform	NA	NA	NA	NA	2708.76	2706.5	2689.58	2699.45
ENSMUSG00000023913|Pla2g7	uniform	NA	NA	NA	NA	727.845	731.814	717.679	727.524
ENSMUSG00000038056|Kmt2c	uniform	NA	NA	NA	NA	1298.26	1243.2	1282.65	1252.94
ENSMUSG00000030315|Vgll4	uniform	NA	NA	NA	NA	2158.46	2140.35	2154.47	2150.06
ENSMUSG00000050732|Vamp8	uniform	NA	NA	NA	NA	334.821	315.653	301.979	311.664
ENSMUSG00000048997|Atxn7l2	uniform	NA	NA	NA	NA	1013.61	916.307	951.264	925.981
ENSMUSG00000026078|Pdcl3	uniform	NA	NA	NA	NA	2883.16	2818.62	2864.34	2828.27
ENSMUSG00000028086|Fbxw7	uniform	NA	NA	NA	NA	1034.89	968.553	988.573	978.195
ENSMUSG00000006058|Snf8	uniform	NA	NA	NA	NA	2442.58	2443.83	2415.59	2425.23
ENSMUSG00000033377|Palmd	uniform	NA	NA	NA	NA	668.785	654.124	639.204	648.841
ENSMUSG00000028969|Cdk5	uniform	NA	NA	NA	NA	1225.85	1213.69	1191.79	1201.41
ENSMUSG00000062248|Cks2	uniform	NA	NA	NA	NA	920.291	906.821	887.832	897.454
ENSMUSG00000021240|Abcd4	uniform	NA	NA	NA	NA	744.211	734.628	746.296	744.174
ENSMUSG00000006800|Sulf2	uniform	NA	NA	NA	NA	263.346	193.857	226.442	203.386
ENSMUSG00000065954|Tacc1	uniform	NA	NA	NA	NA	517.919	491.597	474.263	483.791
ENSMUSG00000022037|Clu	uniform	NA	NA	NA	NA	396.828	358.467	342.997	352.497
ENSMUSG00000033295|Ptprf	uniform	NA	NA	NA	NA	1846.34	1840.54	1832.09	1841.58
ENSMUSG00000030677|Kif22	uniform	NA	NA	NA	NA	411.865	386.37	372.264	381.691
ENSMUSG00000011254|Thg1l	uniform	NA	NA	NA	NA	873.744	813.519	841.906	822.87
ENSMUSG00000042401|Crtac1	uniform	NA	NA	NA	NA	288.345	248.004	253.624	257.315
ENSMUSG00000059493|Nhs	uniform	NA	NA	NA	NA	231.476	214.996	198.22	207.49
ENSMUSG00000021770|Samd8	uniform	NA	NA	NA	NA	830.566	758.047	801.256	767.294
ENSMUSG00000022471|Xrcc6	uniform	NA	NA	NA	NA	776.899	748.593	737.785	746.985
ENSMUSG00000027784|Ppm1l	uniform	NA	NA	NA	NA	1329.58	1314.44	1302.18	1311.35
ENSMUSG00000029319|Coq2	uniform	NA	NA	NA	NA	1237.89	1181.56	1214.58	1190.72
ENSMUSG00000019054|Fis1	uniform	NA	NA	NA	NA	3717.85	3705.84	3693.95	3703.12
ENSMUSG00000026473|Glul	uniform	NA	NA	NA	NA	1930.1	1860.07	1906.96	1869.15
ENSMUSG00000027937|Jtb	uniform	NA	NA	NA	NA	2260.42	2244.07	2227.93	2237.01
ENSMUSG00000039795|Zfand1	uniform	NA	NA	NA	NA	1463.22	1443.21	1441.4	1450.45
ENSMUSG00000026188|Tmem169	uniform	NA	NA	NA	NA	369.568	350.799	337.757	346.785
ENSMUSG00000023020|Cox14	uniform	NA	NA	NA	NA	3485.51	3488.39	3451.12	3460.12
ENSMUSG00000050471|Fam118b	uniform	NA	NA	NA	NA	1748.95	1739.8	1724.71	1733.7
ENSMUSG00000042292|Mkl1	uniform	NA	NA	NA	NA	423.422	362.498	404.004	371.463
ENSMUSG00000031787|Katnb1	uniform	NA	NA	NA	NA	1121.3	1027.32	1069.4	1036.26
ENSMUSG00000046836|Brox	uniform	NA	NA	NA	NA	1236.28	1228.08	1213.95	1222.87
ENSMUSG00000032135|Mcam	uniform	NA	NA	NA	NA	235.834	201.619	184.196	193.099
ENSMUSG00000013150|Gfod2	uniform	NA	NA	NA	NA	1424.35	1419.43	1390.94	1399.79
ENSMUSG00000022370|Mrpl13	uniform	NA	NA	NA	NA	2441.99	2429.18	2419.53	2428.37
ENSMUSG00000022663|Atg3	uniform	NA	NA	NA	NA	1770.19	1756.34	1728.2	1737.03
ENSMUSG00000060152|Pop5	uniform	NA	NA	NA	NA	840.424	772.436	808.278	781.223
ENSMUSG00000024791|Cdca5	uniform	NA	NA	NA	NA	259.606	242.461	229.344	238.127
ENSMUSG00000022247|Brix1	uniform	NA	NA	NA	NA	2272.16	2193.41	2234.1	2202.14
ENSMUSG00000028613|Lrp8	uniform	NA	NA	NA	NA	1375.41	1374.44	1380.32	1383.17
ENSMUSG00000047786|Lix1	uniform	NA	NA	NA	NA	1622.55	1652.54	1635.03	1631.28
ENSMUSG00000078713|Tomm5	uniform	NA	NA	NA	NA	2449.49	2425.26	2410.93	2419.44
ENSMUSG00000021028|Mbip	uniform	NA	NA	NA	NA	1183.91	1122.58	1154.3	1131.05
ENSMUSG00000004961|Syt5	uniform	NA	NA	NA	NA	735.131	726.938	730.443	735.349
ENSMUSG00000031885|Cbfb	uniform	NA	NA	NA	NA	1470.05	1453.62	1437.74	1446.13
ENSMUSG00000029004|Kmt2e	uniform	NA	NA	NA	NA	3115.63	3102.92	3075.92	3084.3
ENSMUSG00000034163|Zfc3h1	uniform	NA	NA	NA	NA	552.492	472.754	519.593	481.115
ENSMUSG00000029229|Chic2	uniform	NA	NA	NA	NA	2308.12	2296.55	2267.47	2275.83
ENSMUSG00000036622|Atp13a2	uniform	NA	NA	NA	NA	1446.76	1445.07	1428.04	1436.38
ENSMUSG00000024581|Napg	uniform	NA	NA	NA	NA	1037.54	973.893	1014	982.227
ENSMUSG00000024827|Gldc	uniform	NA	NA	NA	NA	704.508	701.202	696.357	704.649
ENSMUSG00000028847|Trappc3	uniform	NA	NA	NA	NA	2327.13	2318.83	2311.89	2320.15
ENSMUSG00000039903|Eva1c	uniform	NA	NA	NA	NA	221.952	204.799	190.183	198.37
ENSMUSG00000061244|Exoc5	uniform	NA	NA	NA	NA	1481.57	1461.47	1446.21	1454.37
ENSMUSG00000036975|Tmem177	uniform	NA	NA	NA	NA	1401.76	1401.27	1379.77	1387.9
ENSMUSG00000039219|Arid4b	uniform	NA	NA	NA	NA	2574.29	2573.03	2550.55	2558.66
ENSMUSG00000028093|Acp6	uniform	NA	NA	NA	NA	550.303	528.73	514.349	522.455
ENSMUSG00000022706|Mrpl40	uniform	NA	NA	NA	NA	1909.89	1899.87	1885.2	1893.29
ENSMUSG00000062908|Acadm	uniform	NA	NA	NA	NA	781.384	787.34	756.796	764.847
ENSMUSG00000006941|Eif1b	uniform	NA	NA	NA	NA	5014.59	5082.15	4995.02	5003.05
ENSMUSG00000024500|Ppp2r2b	uniform	NA	NA	NA	NA	804.574	803.095	772.428	780.459
ENSMUSG00000044674|Fzd1	uniform	NA	NA	NA	NA	1697.92	1690.3	1668.41	1676.43
ENSMUSG00000073982|Rhog	uniform	NA	NA	NA	NA	442.393	427.7	431.241	435.723
ENSMUSG00000019971|Cep290	uniform	NA	NA	NA	NA	869.516	799.086	837.938	807.105
ENSMUSG00000073678|Pgap1	uniform	NA	NA	NA	NA	1135.57	1117.11	1101.98	1109.99
ENSMUSG00000021460|Auh	uniform	NA	NA	NA	NA	1182.81	1179.17	1153.49	1161.44
ENSMUSG00000025525|Apool	uniform	NA	NA	NA	NA	985.784	976.803	955.811	963.729
ENSMUSG00000042613|Pbxip1	uniform	NA	NA	NA	NA	340.405	309.022	295.295	303.183
ENSMUSG00000034189|Hsdl1	uniform	NA	NA	NA	NA	1142.57	1136.99	1110.41	1118.3
ENSMUSG00000023505|Cdca3	uniform	NA	NA	NA	NA	441.742	430.504	411.552	419.434
ENSMUSG00000047126|Cltc	uniform	NA	NA	NA	NA	955.052	882.487	919.501	890.356
ENSMUSG00000057278|Snrpg	uniform	NA	NA	NA	NA	4291.26	4267.74	4253.9	4261.76
ENSMUSG00000044968|Napepld	uniform	NA	NA	NA	NA	329.88	311.063	296.796	304.648
ENSMUSG00000029869|Ephb6	uniform	NA	NA	NA	NA	459.534	460.09	432.994	440.83
ENSMUSG00000002812|Flii	uniform	NA	NA	NA	NA	890.986	799.645	839.288	807.481
ENSMUSG00000030521|Mphosph10	uniform	NA	NA	NA	NA	1457.24	1437.84	1426.22	1434.05
ENSMUSG00000023027|Atf1	uniform	NA	NA	NA	NA	743.862	725.93	706.809	714.634
ENSMUSG00000084957|Bbip1	uniform	NA	NA	NA	NA	2761.08	2728.81	2718.28	2726.09
ENSMUSG00000039242|B3galnt2	uniform	NA	NA	NA	NA	586.282	562.738	545.22	552.971
ENSMUSG00000044477|Zfand3	uniform	NA	NA	NA	NA	1735.58	1671.65	1699.88	1679.39
ENSMUSG00000053841|Txlna	uniform	NA	NA	NA	NA	1071.64	996.972	1034.46	1004.71
ENSMUSG00000026987|Baz2b	uniform	NA	NA	NA	NA	1477.7	1450	1466.07	1457.73
ENSMUSG00000022571|Pycrl	uniform	NA	NA	NA	NA	1927.4	1921.55	1904.08	1911.81
ENSMUSG00000078193|Gm2000	uniform	NA	NA	NA	NA	3886.83	3851.72	3842.32	3850.02
ENSMUSG00000013766|Ly6g6e	uniform	NA	NA	NA	NA	399.666	383.91	372.492	380.185
ENSMUSG00000032673|Prorsd1	uniform	NA	NA	NA	NA	1256.65	1240.25	1225.76	1233.4
ENSMUSG00000038000|Acd	uniform	NA	NA	NA	NA	1997.06	1929.3	1962.2	1936.95
ENSMUSG00000024393|Prrc2a	uniform	NA	NA	NA	NA	1466.82	1402.19	1433.35	1409.83
ENSMUSG00000027977|Ndst3	uniform	NA	NA	NA	NA	308.522	293.566	276.806	284.365
ENSMUSG00000034902|Pip5k1c	uniform	NA	NA	NA	NA	869.022	862.605	840.074	847.593
ENSMUSG00000036882|Arhgap33	uniform	NA	NA	NA	NA	873.014	853.137	838.397	845.914
ENSMUSG00000074505|Fat3	uniform	NA	NA	NA	NA	551.454	536.529	521.448	528.943
ENSMUSG00000024487|Yipf5	uniform	NA	NA	NA	NA	1653.66	1581.13	1620.1	1588.63
ENSMUSG00000057863|Rpl36	uniform	NA	NA	NA	NA	5594.34	5574.49	5579.93	5581.87
ENSMUSG00000034371|Tkfc	uniform	NA	NA	NA	NA	981.452	916.508	962.323	923.851
ENSMUSG00000000355|Mcts1	uniform	NA	NA	NA	NA	1745.24	1727.58	1713.6	1720.88
ENSMUSG00000028578|Caap1	uniform	NA	NA	NA	NA	1201.14	1111.22	1148.54	1118.5
ENSMUSG00000026853|Crat	uniform	NA	NA	NA	NA	558.24	564.728	535.094	542.359
ENSMUSG00000035969|Rusc2	uniform	NA	NA	NA	NA	480.013	456.219	435.472	442.683
ENSMUSG00000031513|Leprotl1	uniform	NA	NA	NA	NA	1914.33	1902.3	1871.78	1878.99
ENSMUSG00000035621|Midn	uniform	NA	NA	NA	NA	2063.64	2049.16	2032.14	2039.26
ENSMUSG00000028145|Them4	uniform	NA	NA	NA	NA	742.194	731.36	711.133	718.249
ENSMUSG00000012405|Rpl15	uniform	NA	NA	NA	NA	5859.95	5827.76	5818.79	5825.9
ENSMUSG00000026826|Nr4a2	uniform	NA	NA	NA	NA	569.079	564.022	546.704	553.801
ENSMUSG00000023010|Tmbim6	uniform	NA	NA	NA	NA	3129.8	3104.92	3091.93	3099.01
ENSMUSG00000023473|Celsr3	uniform	NA	NA	NA	NA	387.41	372.155	356.241	363.306
ENSMUSG00000028089|Chd1l	uniform	NA	NA	NA	NA	241.273	222.239	212.265	219.317
ENSMUSG00000039860|Srrm3	uniform	NA	NA	NA	NA	427.593	414.133	395.574	402.58
ENSMUSG00000021643|Serf1	uniform	NA	NA	NA	NA	1391.32	1380.97	1357.11	1364.11
ENSMUSG00000025408|Ddit3	uniform	NA	NA	NA	NA	1379.64	1358.75	1333.54	1340.53
ENSMUSG00000040681|Hmgn1	uniform	NA	NA	NA	NA	5526.78	5523.03	5496.38	5503.35
ENSMUSG00000028651|Ppie	uniform	NA	NA	NA	NA	2043.52	2022.1	2006.17	2013.14
ENSMUSG00000030096|Slc6a6	uniform	NA	NA	NA	NA	1361.22	1346.96	1325.79	1332.75
ENSMUSG00000086503|Xist	uniform	NA	NA	NA	NA	5987.72	5989.42	5987.99	5994.65
ENSMUSG00000032320|Rcn2	uniform	NA	NA	NA	NA	3600.62	3575.56	3572.41	3579.34
ENSMUSG00000030498|Gas2	uniform	NA	NA	NA	NA	547.349	545.688	517.8	524.722
ENSMUSG00000066551|Hmgb1	uniform	NA	NA	NA	NA	4736.53	4837.04	4715.93	4722.84
ENSMUSG00000038267|Slc22a23	uniform	NA	NA	NA	NA	384.477	362.187	345.534	352.445
ENSMUSG00000003135|Cnot11	uniform	NA	NA	NA	NA	558.838	493.323	524.643	500.221
ENSMUSG00000019988|Nedd1	uniform	NA	NA	NA	NA	697.54	679.464	662.535	669.428
ENSMUSG00000004937|Sgta	uniform	NA	NA	NA	NA	2904.57	2884.85	2861.27	2868.14
ENSMUSG00000059040|Eno1b	uniform	NA	NA	NA	NA	984.432	973.084	961.522	968.351
ENSMUSG00000028645|Slc2a1	uniform	NA	NA	NA	NA	1006.6	980.85	969.738	976.563
ENSMUSG00000032374|Plod2	uniform	NA	NA	NA	NA	352.752	344.843	327.214	334.029
ENSMUSG00000047617|Paxx	uniform	NA	NA	NA	NA	940.151	930.222	906.533	913.347
ENSMUSG00000008153|Clstn3	uniform	NA	NA	NA	NA	424.015	415.884	395.955	402.753
ENSMUSG00000038365|Fbxo25	uniform	NA	NA	NA	NA	916.579	900.938	879.326	886.105
ENSMUSG00000044912|Syt16	uniform	NA	NA	NA	NA	321.989	312.778	297.049	303.818
ENSMUSG00000003452|Bicd1	uniform	NA	NA	NA	NA	793.922	778.139	764.113	770.863
ENSMUSG00000001300|Efnb2	uniform	NA	NA	NA	NA	1448.48	1447.31	1424.98	1431.7
ENSMUSG00000028766|Alpl	uniform	NA	NA	NA	NA	231.632	221.649	205.494	212.182
ENSMUSG00000042035|Igsf3	uniform	NA	NA	NA	NA	734.777	728.197	709.208	715.887
ENSMUSG00000026670|Uap1	uniform	NA	NA	NA	NA	1457.05	1452.96	1432.96	1439.62
ENSMUSG00000024826|Dpf2	uniform	NA	NA	NA	NA	1972.22	1954.11	1966.57	1960.72
ENSMUSG00000032352|Lrrc1	uniform	NA	NA	NA	NA	340.794	338.747	313.652	320.239
ENSMUSG00000040888|Gfer	uniform	NA	NA	NA	NA	1377.85	1366.51	1349.96	1356.54
ENSMUSG00000053799|Exoc6	uniform	NA	NA	NA	NA	317.291	268.577	309.744	275.153
ENSMUSG00000029475|Kdm2b	uniform	NA	NA	NA	NA	1737.1	1720.94	1703.02	1709.6
ENSMUSG00000001403|Ube2c	uniform	NA	NA	NA	NA	678.58	677.364	645.645	652.158
ENSMUSG00000026895|Ndufa8	uniform	NA	NA	NA	NA	3291.23	3279.91	3263.79	3270.24
ENSMUSG00000019920|Lims1	uniform	NA	NA	NA	NA	1295.21	1281.97	1265.27	1271.69
ENSMUSG00000027195|Hsd17b12	uniform	NA	NA	NA	NA	2199.9	2195.96	2173.52	2179.88
ENSMUSG00000017119|Nbr1	uniform	NA	NA	NA	NA	1511.32	1508.38	1491.62	1497.96
ENSMUSG00000042396|Rbm7	uniform	NA	NA	NA	NA	2544.77	2477.79	2516.32	2484.13
ENSMUSG00000008496|Pou2f2	uniform	NA	NA	NA	NA	627.433	608.756	585.941	592.256
ENSMUSG00000034685|Fam171a2	uniform	NA	NA	NA	NA	967.084	956.952	930.734	937.004
ENSMUSG00000024067|Dpy30	uniform	NA	NA	NA	NA	3009.66	2990.04	2975.53	2981.76
ENSMUSG00000037960|Card19	uniform	NA	NA	NA	NA	889.861	874.068	894.114	880.276
ENSMUSG00000033228|Scaf11	uniform	NA	NA	NA	NA	1505.8	1482.97	1468.33	1474.52
ENSMUSG00000020444|Guk1	uniform	NA	NA	NA	NA	2251.56	2236.26	2218.18	2224.36
ENSMUSG00000020570|Sypl	uniform	NA	NA	NA	NA	959.179	945.049	931.093	937.258
ENSMUSG00000015377|Dennd6b	uniform	NA	NA	NA	NA	310.114	260.953	291.618	267.111
ENSMUSG00000026443|Lrrn2	uniform	NA	NA	NA	NA	682.392	691.735	657.759	663.907
ENSMUSG00000058600|Rpl30	uniform	NA	NA	NA	NA	4841.24	4756.61	4753.4	4759.55
ENSMUSG00000060288|Ppih	uniform	NA	NA	NA	NA	1588.99	1571.98	1555.96	1562.1
ENSMUSG00000024590|Lmnb1	uniform	NA	NA	NA	NA	3104.26	3157.48	3095.94	3102.04
ENSMUSG00000028988|Ctnnbip1	uniform	NA	NA	NA	NA	3205.29	3197.4	3178.61	3184.68
ENSMUSG00000050017|Pitpnb	uniform	NA	NA	NA	NA	1880.28	1804.07	1852.92	1810.14
ENSMUSG00000035403|Crb2	uniform	NA	NA	NA	NA	266.976	246.913	233.207	239.267
ENSMUSG00000115263|AC154683.1	uniform	NA	NA	NA	NA	265.873	246.92	233.742	239.772
ENSMUSG00000068290|Ddrgk1	uniform	NA	NA	NA	NA	1694.88	1635.4	1681.05	1641.39
ENSMUSG00000022009|Nufip1	uniform	NA	NA	NA	NA	1159.59	1093.85	1134.11	1099.83
ENSMUSG00000038622|Med30	uniform	NA	NA	NA	NA	1692.9	1659.06	1641.96	1647.93
ENSMUSG00000041483|Zfp281	uniform	NA	NA	NA	NA	1275.55	1261.06	1241.2	1247.12
ENSMUSG00000029833|Trim24	uniform	NA	NA	NA	NA	774.039	700.457	744.329	706.363
ENSMUSG00000101892|9130401M01Rik	uniform	NA	NA	NA	NA	1455.11	1438.3	1427.14	1433.04
ENSMUSG00000029780|Nt5c3	uniform	NA	NA	NA	NA	1708.13	1684.68	1672.77	1678.67
ENSMUSG00000049076|Acap2	uniform	NA	NA	NA	NA	530.112	463.899	498.101	469.776
ENSMUSG00000002997|Prkar2b	uniform	NA	NA	NA	NA	827.529	810.711	797.36	803.225
ENSMUSG00000037266|Rsrp1	uniform	NA	NA	NA	NA	3606.29	3607.5	3577.69	3583.55
ENSMUSG00000056091|St3gal5	uniform	NA	NA	NA	NA	1146.22	1156.93	1116.23	1122.06
ENSMUSG00000071657|Bscl2	uniform	NA	NA	NA	NA	1090.06	1073.84	1056.89	1062.71
ENSMUSG00000016619|Nup50	uniform	NA	NA	NA	NA	1126.56	1053.4	1090.6	1059.21
ENSMUSG00000022043|Trim35	uniform	NA	NA	NA	NA	2250.35	2235.61	2211.09	2216.9
ENSMUSG00000044220|Nkx2-3	uniform	NA	NA	NA	NA	482.883	411.64	453.262	417.443
ENSMUSG00000003363|Pld3	uniform	NA	NA	NA	NA	1092.32	1095.47	1065.99	1071.75
ENSMUSG00000023055|Calcoco1	uniform	NA	NA	NA	NA	998.182	997.601	975.546	981.306
ENSMUSG00000022641|Bbx	uniform	NA	NA	NA	NA	2017.82	2007.37	2005.7	2011.46
ENSMUSG00000032172|Olfm2	uniform	NA	NA	NA	NA	877.672	875.016	858.886	864.638
ENSMUSG00000028587|Orc1	uniform	NA	NA	NA	NA	230.239	203.969	189.819	195.475
ENSMUSG00000039852|Rere	uniform	NA	NA	NA	NA	1385.3	1373.59	1345.88	1351.52
ENSMUSG00000045817|Zfp36l2	uniform	NA	NA	NA	NA	249.175	230.305	215.815	221.436
ENSMUSG00000021796|Bmpr1a	uniform	NA	NA	NA	NA	687.857	669.714	657.989	663.61
ENSMUSG00000034463|Scara3	uniform	NA	NA	NA	NA	223.635	193.799	179.938	185.51
ENSMUSG00000027160|Ccdc34	uniform	NA	NA	NA	NA	2238.27	2229.64	2213.36	2218.91
ENSMUSG00000040651|Fam208a	uniform	NA	NA	NA	NA	558.726	490.825	521.491	496.354
ENSMUSG00000020372|Rack1	uniform	NA	NA	NA	NA	5332.63	5305.83	5298.53	5304.04
ENSMUSG00000028743|Akr7a5	uniform	NA	NA	NA	NA	1800.86	1802.02	1839.92	1806.36
ENSMUSG00000037784|Dzip1l	uniform	NA	NA	NA	NA	445.305	421.063	407.553	413.056
ENSMUSG00000016984|Etaa1	uniform	NA	NA	NA	NA	1041.53	1027.97	1010.6	1016.02
ENSMUSG00000003032|Klf4	uniform	NA	NA	NA	NA	453.454	445.003	432.925	438.321
ENSMUSG00000025224|Gbf1	uniform	NA	NA	NA	NA	793.709	725.138	761.887	730.523
ENSMUSG00000006024|Napa	uniform	NA	NA	NA	NA	2075.24	2054.09	2027.66	2033.05
ENSMUSG00000030093|Wnt7a	uniform	NA	NA	NA	NA	248.928	233.65	222.08	227.442
ENSMUSG00000054013|Tmem179	uniform	NA	NA	NA	NA	424.874	410.109	398.478	403.816
ENSMUSG00000049517|Rps23	uniform	NA	NA	NA	NA	7305.8	7287.58	7282.11	7287.44
ENSMUSG00000024935|Slc1a1	uniform	NA	NA	NA	NA	203.312	176.755	159.799	165.099
ENSMUSG00000042111|Ccdc115	uniform	NA	NA	NA	NA	1946.03	1900.86	1915.88	1906.14
ENSMUSG00000028944|Prkag2	uniform	NA	NA	NA	NA	1150.43	1136.74	1113.64	1118.89
ENSMUSG00000026860|Sh3glb2	uniform	NA	NA	NA	NA	1054.54	975.539	1061.49	980.746
ENSMUSG00000029066|Mrpl20	uniform	NA	NA	NA	NA	1222.93	1156.2	1194.5	1161.41
ENSMUSG00000055296|Tmem245	uniform	NA	NA	NA	NA	507.995	484.9	471.29	476.469
ENSMUSG00000036427|Gpi1	uniform	NA	NA	NA	NA	2719.57	2682.77	2669.37	2674.54
ENSMUSG00000061024|Rrs1	uniform	NA	NA	NA	NA	1802.19	1799.5	1779.97	1785.12
ENSMUSG00000039717|Ralyl	uniform	NA	NA	NA	NA	604.014	591.701	570.208	575.282
ENSMUSG00000031532|Saraf	uniform	NA	NA	NA	NA	2286.46	2279.85	2264.01	2269.08
ENSMUSG00000029714|Gigyf1	uniform	NA	NA	NA	NA	670.359	607.017	644.64	612.026
ENSMUSG00000048007|Timm8a1	uniform	NA	NA	NA	NA	823.917	807.528	790.272	795.25
ENSMUSG00000064090|Vrk2	uniform	NA	NA	NA	NA	604.469	586.927	571.327	576.278
[truncated: 7,773 more rows]
