# Supplementary material for: Modeling gene expression cascades during cell state transitions
Source: iScience. 2024 Mar 4;27(4):109386. doi: 10.1016/j.isci.2024.109386 (PMC10946328; doi:10.1016/j.isci.2024.109386)
Supplement: Table S3. Best fits and inflection point estimates mouse e14.5 pancreatic beta cell development, related to Figure 5 [file mmc4.xlsx]

## Sheet: pancreas_e14_5
gene	best_fit	inflection_point_1_mean_pseudotime	inflection_point_2_mean_pseudotime	inflection_point_1_slope_mean	inflection_point_2_slope_mean	BIC_avg_params_double_sigmoidal	BIC_avg_params_gauss	BIC_avg_params_sigmoidal	BIC_avg_params_uniform
Chgb	sigmoidal	2418.17	NA	0.00895599	NA	17784.4	18144	17758.3	78983.7
Cck	double sigmoidal	1843.4	3114.71	0.00674823	-0.00343444	17984.6	18524.9	19429.9	53411.8
Spp1	sigmoidal	1808.38	NA	-0.0103626	NA	22243.8	25455.2	22212.6	51358.7
Chga	sigmoidal	2447.41	NA	0.00754076	NA	11470.4	11708.9	11447.3	40010.5
Tmsb4x	double sigmoidal	1600.43	2697.39	0.0105269	-0.00312214	25120.9	26335.1	29944.3	48920.9
Fev	sigmoidal	2470	NA	0.00874644	NA	8064.6	8250.64	8031.59	28566.4
Gadd45a	double sigmoidal	1547.3	2543.9	0.0176896	-0.00446264	12192.5	13488.9	17157.1	30883.5
Btbd17	double sigmoidal	1560.96	2742.65	0.0074628	-0.00357466	11060.9	11486.7	14045.8	25994.7
Map1b	sigmoidal	1763.39	NA	0.00668658	NA	9559.97	10397.9	9553.08	24473.9
Hmgn3	sigmoidal	2305	NA	0.00392234	NA	11078.7	11187.9	11069.2	25964.5
Neurog3	double sigmoidal	1457.46	2841.14	0.00740702	-0.00223506	15876.3	16556	18638	30252.8
Cpe	sigmoidal	2406.84	NA	0.00356585	NA	7677.91	7701.59	7653.13	20351.3
Igfbpl1	double sigmoidal	1759.46	2865.94	0.00522763	-0.00263048	9703.31	9926.53	10940.3	21336.6
Aplp1	sigmoidal	1738.01	NA	0.00280159	NA	12064.9	12196.3	12046	23468.3
Neurod1	sigmoidal	2076.55	NA	0.0039901	NA	7653.98	7779.79	7597.18	18677.5
Cryba2	double sigmoidal	1639.23	2546.39	0.00039888	0.00675043	6880.46	6991.02	6934.82	17734.6
Bex2	gauss	2363.2	3693.07	0.00198756	-0.00198756	16078.8	16014.5	16022.2	26867.3
Pcsk1n	sigmoidal	2599.01	NA	0.00443306	NA	8048.2	8066.38	7992.38	18712.3
Tubb3	double sigmoidal	1740.43	2834.86	0.00779111	-0.00171154	8450.29	9075.12	9041.68	18213.7
Gnas	sigmoidal	2300.59	NA	0.00143423	NA	22094.1	22075.8	22063.5	31511.5
Cyr61	sigmoidal	1483.75	NA	-0.0122563	NA	11544.9	12720.9	11509.6	20848.6
Slc38a5	double sigmoidal	1972.51	2680.21	0.00174833	0.00683382	9893.49	10007.3	9993.71	19183.7
Mt1	sigmoidal	1635.26	NA	-0.00697548	NA	24608.2	16115	15493	24767
Mfap4	double sigmoidal	1764.46	2839.04	0.00489773	-0.00192586	9664.86	9932.6	10390.3	18858.4
Ppp1r14a	double sigmoidal	1631.64	2609.06	0.00594309	-0.00437164	7348.39	7490.41	9864.91	16084.4
Pax6	sigmoidal	2457.79	NA	0.00499816	NA	5187.91	5301.15	5150.91	13418.6
Krt18	double sigmoidal	1708.2	2597.07	-0.00413165	0.00470377	17290	18517.6	17652.1	25532.5
Selm	double sigmoidal	1753.97	2846.12	0.00417837	-0.00230587	13626.2	13706	14670.2	21487.8
Runx1t1	sigmoidal	2218.99	NA	0.00439459	NA	6550.28	6611.63	6500.92	14322.6
Tuba1a	sigmoidal	2128.38	NA	0.00310008	NA	11540.9	11601.2	11527.5	19335.9
Vwa5b2	sigmoidal	1840.09	NA	0.0030314	NA	7468.47	7583.58	7440.81	15088.4
Pax4	double sigmoidal	1661.43	3062.91	0.0031131	-0.001496	9278	9413.76	9399.28	16549.9
Btg2	double sigmoidal	1527.47	2639.85	0.00289381	-0.00170542	17016.7	17209	17347.3	24212.8
Gch1	sigmoidal	2648.88	NA	0.00738652	NA	5706.13	5806	5690.6	12867.1
Cldn3	double sigmoidal	1589.54	2526.36	-0.00690398	0.00104439	12047.4	13109.1	12190.4	19054.4
Gfra3	double sigmoidal	1622.5	2468.74	0.00739756	-0.00108977	7963.67	8813.39	8462.11	14767.5
Camk2n1	sigmoidal	1518.86	NA	0.00451478	NA	12287.5	12595.8	12265.7	18867.4
Syt13	sigmoidal	1572.52	NA	0.00727484	NA	8228.18	8947.74	8224.99	14681.6
Sparc	double sigmoidal	27.623	2243.97	0.00611538	-0.00264224	14455.3	14889.7	14516.9	20894.5
Anxa2	sigmoidal	1636.31	NA	-0.00411847	NA	9334.81	9817.31	9301.65	15721.1
Hes1	sigmoidal	1584.04	NA	-0.00513506	NA	11887	12453.8	11859.1	18113.4
H19	double sigmoidal	56.2636	2291.04	0.00723497	-0.0025061	17895.9	18205.8	17924.5	24110.4
1700011H14Rik	sigmoidal	1571.75	NA	-0.00660769	NA	8085.8	8637.98	8046.6	13877.1
Krtap17-1	double sigmoidal	1731.37	2479.79	0.00454945	-0.00453024	7042.33	7119.98	8814.95	12821.8
BC023829	double sigmoidal	1949.2	3159.59	0.00255056	-0.00224872	9053.98	9070.41	9117.5	14676.4
Mt2	sigmoidal	1642.55	NA	-0.00539314	NA	13512.8	13847.6	13477.5	19089.4
Clu	double sigmoidal	44.8727	2102.51	0.0154736	-0.00241779	14976.5	15192.6	15022.4	20562
Fam183b	sigmoidal	2604.04	NA	0.00388246	NA	5645.21	5657.25	5604.52	11178.2
Cacna2d1	gauss	2259	3274.47	0.00199541	-0.00199541	6123.73	6091.27	6095.46	11600.6
Hes6	double sigmoidal	1528.45	2598.71	0.00423793	-0.00155916	13418.8	13641.4	14414.8	18845.3
Tinagl1	sigmoidal	1732.61	NA	-0.00491656	NA	9813.01	10198.1	9767.94	15157.3
Mgst1	sigmoidal	1771.89	NA	-0.00364206	NA	12487	13001.3	12458.7	17838.3
Adamts1	sigmoidal	1552.02	NA	-0.00643161	NA	8557.4	9160.11	8520.5	13897.6
Celf3	sigmoidal	2054.77	NA	0.00328729	NA	5389.41	5440.29	5370.89	10704
Rbp4	double sigmoidal	1862.28	2709.39	-0.00157829	0.0046451	11381.7	11548.7	11496.2	16701
Mfng	double sigmoidal	1689.46	2697.18	0.0040738	-0.00183207	6789.47	6983.09	7290.03	12074.7
Rap1b	double sigmoidal	1534.9	2615.67	-0.00459038	0.00580509	10992.6	11186.9	11078.1	16252
Sox9	sigmoidal	1490.44	NA	-0.0099275	NA	11788.6	12365.3	11761.8	16994.5
Tox3	double sigmoidal	1688.44	3014.57	0.00275353	-0.00237291	9310.15	9399.87	9324.75	14534.8
Atp1b1	double sigmoidal	1541.99	2602.02	-0.00692629	0.00142655	12130.3	13393.9	12646.1	17347.8
Dbi	sigmoidal	1876.09	NA	-0.00282576	NA	13371.4	13722.2	13333.3	18473.7
Ffar2	double sigmoidal	1573.46	2609.41	0.00139775	0.0126703	11669.7	11733.6	11713.4	16809.2
Gsta3	sigmoidal	1682.12	NA	-0.00377702	NA	8567.49	8999.92	8537.68	13488
Phgdh	sigmoidal	1595.02	NA	-0.00326965	NA	9757.64	10127.2	9715.37	14595.7
Vim	double sigmoidal	1787.17	2721.01	-0.00390404	0.00310549	14982.9	16758.1	16097.5	19853.4
Mafb	double sigmoidal	1491.87	2702.85	0.00776242	0.00238423	5431.12	5529.87	5450.11	10110.7
1110012L19Rik	gauss	2164.49	3091.44	0.00214362	-0.00214362	11372	11127.7	11347.9	15786.7
Bicc1	sigmoidal	1522.58	NA	-0.00561658	NA	8282	8675.85	8238.74	12883.8
Cldn4	double sigmoidal	1528.71	2569.27	-0.00663044	0.00660269	9912.87	11063	10901.4	14552.1
Neurod2	double sigmoidal	1831.3	2698.61	0.00494807	-0.0027337	4658.56	4725.16	5683.23	9295.78
Sult2b1	double sigmoidal	1745.7	2558.01	0.00480942	-0.00302415	5336.8	5415.64	6603.81	9911.31
Acot1	sigmoidal	1936.82	NA	-0.00307296	NA	10800.2	11150.4	10785.1	15339.8
Ctsf	gauss	2046.93	3188.53	0.00167347	-0.00167347	8096.91	8062.06	8067.89	12531.7
Dbn1	double sigmoidal	1710.17	2759.04	0.00385315	-0.00168442	10975.1	11097	11450	15429.9
Slc25a5	double sigmoidal	2127.69	2572.15	0.000880252	0.0163875	18411.8	18426.7	18432.6	22836.9
Cxcl12	double sigmoidal	56.5638	1651.35	0.00294139	-0.00683186	8634.26	9128.99	8815.9	12979.2
Isl1	sigmoidal	2893.58	NA	0.00222554	NA	5680.51	5691.53	5654.3	9980.73
Cotl1	double sigmoidal	1596.03	2701.26	0.00272037	-0.00220656	11804	11808.4	12708.9	16080
Mdk	double sigmoidal	1686.16	2793.54	0.00288663	-0.0024072	23065.3	23203.6	25129.4	27285.8
Pou3f4	sigmoidal	2272.54	NA	0.00228756	NA	5002.7	5030.53	4995.45	9206.37
Wfdc2	double sigmoidal	59.6115	2061.07	-0.0103778	-0.00180924	12751.8	13063.6	12786.5	16917.4
Dll3	double sigmoidal	1981.26	2968.04	0.00296748	-0.0015399	6177.93	6225.8	6342.46	10320.6
Mtch1	double sigmoidal	1522.77	2564.39	0.00401586	-0.00144466	15824.2	15990.2	16781.3	19926.9
Fxyd3	gauss	2170.61	3234.39	0.0016984	-0.0016984	12356.1	12265.9	12340	16329.1
Mrfap1	double sigmoidal	1668.68	2635.47	0.0028255	-0.000868955	17982.6	18198.8	18052.9	22042.8
Gadd45g	double sigmoidal	1396.38	2098.14	0.00673456	-0.00155905	11808.5	12472.8	12824.4	15797.1
Kirrel2	double sigmoidal	1567.2	2574.63	0.0052041	-0.00306839	5831.39	5923.36	6984.33	9781.85
Smtnl2	sigmoidal	1542.73	NA	-0.00457305	NA	7670.79	7954.29	7644.3	11475.5
Mpc1	double sigmoidal	1440.87	2643.73	0.00570131	-0.00293675	12439.5	12634.7	13372.6	16253.6
1700086L19Rik	sigmoidal	2727.78	NA	0.00143186	NA	5240.59	5253.88	5216.99	9023.61
Sox4	double sigmoidal	1399.1	2578.96	0.00576818	-0.00158599	20528	21015.8	22879.8	24321.6
Gars	sigmoidal	2294.68	NA	0.00206483	NA	10657.9	10616.3	10594.6	14387.5
Rph3al	sigmoidal	1516.46	NA	0.00399999	NA	9381.09	9686.15	9349.23	13122.9
Olfm1	double sigmoidal	1816.41	2605.86	0.00390226	-0.00242673	5596.96	5656.75	6390.73	9361.35
Ttc28	double sigmoidal	1680.88	2524.59	0.0040237	-0.00349933	6384.28	6403.57	7790.96	10134.5
Hepacam2	sigmoidal	2399.37	NA	0.00216696	NA	4568.87	4565.05	4545.25	8284.46
Glud1	double sigmoidal	1714.36	2491.43	-0.0047849	0.00401027	12256.4	12430.4	12327.4	15947
Hhex	double sigmoidal	56.5236	1472.04	0.00959153	-0.00915688	8836.85	9299.2	8873.89	12485.5
Prnp	sigmoidal	2318.33	NA	0.00147003	NA	5843.09	5828.14	5802.8	9383.13
Nkx2-2	double sigmoidal	1528.57	2945.66	0.00366668	-0.000420488	12318.8	12543.5	12338.7	15893.7
Gdap1l1	double sigmoidal	1830.32	2545.85	0.00256381	-0.00609166	5657.73	5796.82	5665.74	9228.6
Smarcd2	double sigmoidal	1585.61	2724.15	0.00450256	-0.002078	12563.6	12657.5	13522.6	16108.3
Malat1	double sigmoidal	17.2761	2123.98	0.00840513	0.000749583	34874.9	34997.2	34972.1	38402.2
Pebp1	sigmoidal	1843.08	NA	-0.00181924	NA	19570.8	19772.8	19532.3	23057.5
Cbfa2t3	double sigmoidal	1485.85	2560.16	0.00430357	-0.0013254	6183.5	6408.72	6839.32	9687.43
Akr1c19	double sigmoidal	1573.27	2561.69	-0.00487236	0.0054526	10943.5	14451.6	12797.7	14416.3
Ypel3	sigmoidal	1828.24	NA	0.00105961	NA	12743.7	12715.3	12711	16178.1
Nudt19	sigmoidal	1481.77	NA	-0.00317547	NA	9792.5	9718.27	9521.66	12968.9
Insm1	double sigmoidal	1489.17	2292.75	0.00672399	-0.00231735	7180.42	7694.71	7206.67	10626.4
Lrpprc	double sigmoidal	2657.17	2959.62	0.00618092	0.0171501	6541.53	6578.97	6551.91	9967.06
Gapdh	sigmoidal	1875.99	NA	-0.00115189	NA	18853.1	18972.6	18832.2	22183.9
Pcsk2	sigmoidal	2728.62	NA	0.00239668	NA	3980.12	3976.12	3954.23	7258.77
Ccnd2	double sigmoidal	1466.36	2499.27	-0.0107791	-0.000898778	11416.4	11592.6	11594.6	14720.7
Sh3bgrl3	double sigmoidal	1634.05	2574.43	0.0048807	-0.00294499	13976.3	14029.9	15315	17247.3
Hpca	sigmoidal	1884.41	NA	0.00368089	NA	4852.74	4824.19	4820.64	8037.53
Cnih2	sigmoidal	2484.1	NA	0.00176574	NA	4448.54	4111.63	4086.39	7251.46
Scg3	sigmoidal	2591.92	NA	0.00219406	NA	3429.39	3342.81	3320.01	6474.93
Tm4sf4	double sigmoidal	1775.8	2488.87	-0.0078932	0.00621352	10654.6	10789.2	10714.2	13804.9
Smco4	sigmoidal	1709.61	NA	-0.00202695	NA	8837.05	8975.95	8794.4	11930.4
Id1	double sigmoidal	1395.4	1888.7	0.00852913	-0.0034403	11138.8	11688.7	12608.3	14264.4
Marcks	double sigmoidal	1576.34	3047.02	0.00426593	-0.000968029	12614.4	12770.8	12655.6	15713.6
Cdkn1a	double sigmoidal	882.734	2185.11	0.00135452	-0.00337149	20698.7	20741.8	22113.4	23757
Cdc14b	double sigmoidal	1579.5	2497.17	0.00682811	-0.00157206	6161.27	6406.85	6897.12	9216.06
Krt7	gauss	2389.64	3193.83	0.00182284	-0.00182284	16978.6	16935.3	16979.8	19989.6
Cdkn1c	double sigmoidal	1115.7	2575.66	0.000441066	-0.00326169	21673.7	22482.9	21906.7	24701.7
Gnao1	sigmoidal	2560.71	NA	0.00212543	NA	3381.58	3363.95	3339.78	6348.35
Pam	sigmoidal	2705.5	NA	0.00381911	NA	4642.59	4672.61	4633.55	7601.28
Hmga2	double sigmoidal	1519.09	2621.37	-0.00532809	0.00426555	9461.04	9910.66	9541.85	12423.8
Rbfox3	double sigmoidal	1785.25	2899.73	0.0032003	-0.00120018	4634.29	4729.69	4842.21	7541.25
Emb	sigmoidal	2552.14	NA	0.00339463	NA	8883.7	8927.68	8877.14	11783.6
Ldha	sigmoidal	1584.55	NA	-0.00200829	NA	11085.1	10846.5	10677.2	13545.2
S100a11	double sigmoidal	1933.14	2773.77	-0.0021154	0.00295536	15738.5	16279.6	16017.3	18579.4
Plk3	double sigmoidal	1764.36	2564.64	0.00360306	-0.00288198	4108.12	4161.64	4826.15	6913.87
S100a10	double sigmoidal	41.6071	1612.32	0.0157083	-0.00270453	8198.22	8418.7	8200.68	10979
Dcdc2a	sigmoidal	1483.81	NA	-0.00414459	NA	6254.09	6476.84	6241.93	9006.74
Lrpap1	double sigmoidal	1574.86	2412.61	0.0042894	-0.00184904	12840.8	12991.8	13653.5	15601.1
Cldn10	sigmoidal	1491.91	NA	-0.0027846	NA	8069.53	8125.74	7946.39	10700.8
Ankrd44	sigmoidal	2367.45	NA	0.00189218	NA	5833.37	5718.72	5675.12	8396.38
Ptn	double sigmoidal	19.2562	1779.55	-0.0142214	-0.00166115	9217.85	9438.14	9235.33	11929.5
Ubqln2	sigmoidal	2635.17	NA	0.00340998	NA	8808.08	8822.97	8773.55	11472.4
Prrg2	sigmoidal	2285.99	NA	0.00124397	NA	8221.65	8224.5	8215.97	10910.9
Atp6v0b	sigmoidal	1897.15	NA	0.001276	NA	11799.6	11725.2	11712.6	14373.4
Csrp2	sigmoidal	1690.13	NA	-0.00238908	NA	11109.5	11225.3	10983.8	13640.4
Id2	double sigmoidal	1447.22	3182.74	-0.00716399	0.00245477	11681.7	12775.1	12386.3	14316.6
Rbp1	sigmoidal	2013.34	NA	-0.00137718	NA	10608.8	10708	10600.7	13216.3
Pdk3	sigmoidal	2083.47	NA	0.00206679	NA	8659.12	8637.15	8629.1	11239.6
Gm8773	double sigmoidal	1432.66	2266.6	0.00473817	-0.00145089	5737.02	5859.1	6868.38	8346.32
Ptbp3	sigmoidal	2412.84	NA	0.00206693	NA	7311.53	7297.76	7270.68	9872.45
Jund	sigmoidal	1944.04	NA	0.00210964	NA	14873	14893.5	14869.1	17470.3
Habp2	sigmoidal	1880.94	NA	-0.00204544	NA	7997.02	8144.97	7955.76	10530.2
Mif	double sigmoidal	48.6811	1687.08	-0.00468578	-0.00155859	14590.7	14812.5	14666.6	17156.8
Galk1	sigmoidal	1651.8	NA	-0.00255	NA	7098.21	7298.16	7067.48	9599.41
Pyy	sigmoidal	2638.16	NA	0.0856439	NA	14205.7	14451.8	14179.3	16709.4
Cacna1a	gauss	2229.47	3236.95	0.00128897	-0.00128897	4659.01	4595.56	4605.55	7124.46
Gspt1	gauss	2055.6	3096.13	0.00141716	-0.00141716	11433.8	11268.3	11415.7	13790
Ugt2b34	sigmoidal	1494.89	NA	-0.00422768	NA	6331.9	6545.93	6285.8	8807.33
Ccnd1	double sigmoidal	1593.98	2412.78	-0.00238297	-0.00162605	8533.75	8688.65	8550.63	11035.2
Ptprn2	sigmoidal	2239.95	NA	0.00153843	NA	3746.02	3744.78	3707.7	6200.65
Capg	double sigmoidal	61.0334	1695.36	0.0209563	-0.00288221	7835.89	8063.85	7858.96	10324.4
Ids	sigmoidal	2186.61	NA	0.00196681	NA	4398.24	4379.38	4356.28	6841.76
Igsf8	double sigmoidal	1945.65	2865.5	0.00264335	-0.00110144	9492.08	9535.33	9542.85	11971.8
Pim2	sigmoidal	3069.71	NA	0.00126156	NA	5422.1	5472.33	5414.3	7854.5
Myl12a	sigmoidal	1781.39	NA	-0.00130579	NA	14607.7	14667.7	14595	17017.6
8430408G22Rik	sigmoidal	1619.73	NA	-0.00453952	NA	8255.84	8553.58	8210.65	10628.8
Zdbf2	sigmoidal	1653.95	NA	0.00263637	NA	6722.32	6903.5	6691.41	9109.15
Nkx6-1	sigmoidal	1796.06	NA	0.00225021	NA	15515.3	15521.8	15492.8	17834.6
Notum	double sigmoidal	1757.48	2501.07	0.00367593	-0.00233512	3522.69	3555.07	4244.91	5852.44
Casz1	double sigmoidal	1602.01	2251.41	0.00342134	0.0036559	6275.86	6340.55	6277.35	8571.93
Gck	sigmoidal	1864.19	NA	0.00106881	NA	5415.78	5435.23	5400.27	7696.13
St18	sigmoidal	2439.4	NA	0.00196739	NA	2973.17	2947.64	2930.07	5213.01
Rundc3a	sigmoidal	2070.46	NA	0.00125128	NA	4438.85	4441.61	4404.6	6686.9
Pkib	double sigmoidal	1648.44	2458.78	0.00525094	-0.00590717	4588.69	4792.7	4882.49	6869.59
Cystm1	sigmoidal	2526.73	NA	0.00436427	NA	14689.3	14748.6	14660.5	16931.4
Tmem171	double sigmoidal	1328.11	1825.38	0.00497189	-0.00384792	6649.89	7054.2	7602.06	8911.9
Necab2	sigmoidal	2213.89	NA	0.00129248	NA	4793.81	4776.97	4754.08	6998.03
Cdk2ap1	double sigmoidal	1552.37	2659.23	0.00422218	-0.00139275	8920.68	8994.25	9429.77	11148.4
Adamts9	sigmoidal	1462.81	NA	-0.00857959	NA	5876.92	6132.57	5839.01	8053.46
Cyba	sigmoidal	1733.76	NA	-0.00205194	NA	9578.72	9687.91	9564.33	11773.5
Serpina1c	double sigmoidal	1602.44	2496.38	0.00466054	-0.00198352	19215.7	19579.7	20537.4	21418.1
Ppp3ca	double sigmoidal	1839.56	2582.26	0.0022801	-0.00310274	10314.4	10396.5	10340.1	12512.7
Stxbp1	double sigmoidal	1760.43	3041.97	0.00269393	-0.00073905	5184.07	5284.63	5233.09	7367.42
Drap1	double sigmoidal	1898.04	2699.72	0.00304624	-0.00218788	12885.5	12965.1	13018.1	15048
Rpl22l1	sigmoidal	1738.5	NA	-0.00166069	NA	18690.4	18818.4	18646.4	20802.7
Pdzk1ip1	double sigmoidal	1614.21	2584.48	-0.00254613	0.00206894	9351.45	9568.25	9386.27	11501.9
Pak3	sigmoidal	2473.93	NA	0.00294774	NA	4699.59	4715.3	4675.52	6822.68
Lingo1	double sigmoidal	1497.05	2623.79	0.00213637	-0.00121121	6755.9	6788.56	7061.06	8896.53
Sulf2	double sigmoidal	1679.96	2774.32	0.00376209	-0.00119	5656.77	5736.42	6041.35	7797.3
Cd24a	double sigmoidal	1348.43	2040.23	0.00372304	-0.00134545	17273.5	17468.3	17509.9	19407.9
Tmem163	sigmoidal	2690.72	NA	0.00217443	NA	2480.3	2470.46	2445.65	4555.51
Grasp	double sigmoidal	1488.57	2416.27	0.0047534	-0.00124622	8285.32	8374.48	9054.21	10393.2
Calm2	sigmoidal	2023.07	NA	0.000668918	NA	17733.4	17759	17729.5	19834.1
Id3	double sigmoidal	1502.42	2683.37	-0.0030035	0.00295192	9075.23	9393.41	9100.65	11167.8
Tspan7	sigmoidal	2651.15	NA	0.00315569	NA	7832.85	7830.98	7793.76	9872.33
C2cd4b	double sigmoidal	1479.25	2606.09	0.00429099	-0.00897567	7235.93	7350.17	7426.31	9301.83
Foxa3	double sigmoidal	1399.98	2616.96	0.00260681	-0.00138319	10976.5	10994.9	11478	13036.9
Fam43a	sigmoidal	2308.88	NA	0.00173255	NA	3561.02	3542.81	3524.34	5581.28
Lmna	double sigmoidal	1796.99	3037.64	0.00309147	-0.00147346	10738.6	10787.5	10982.2	12792.9
Bex4	double sigmoidal	1627.24	2730.35	-0.00209797	0.00101472	11414.9	11702.2	11489.4	13439
Serpinh1	sigmoidal	2595.15	NA	-0.00182812	NA	14905.8	15154.6	14892.2	16915.4
Mpzl1	double sigmoidal	1432.93	2096.4	0.00458607	-0.00215959	11738.4	11754.9	12844.4	13756.8
Hpgd	sigmoidal	1454.34	NA	-0.00438512	NA	4859.68	5081.9	4831.99	6838.18
Bst2	sigmoidal	1753.12	NA	-0.00194581	NA	6964.21	7092.27	6945.12	8942.6
Tpst2	double sigmoidal	1612.87	2077.94	0.00493372	-0.0028592	7433.37	7760.19	7474.22	9428.93
Bambi	gauss	1400.71	2327.21	0.00151348	-0.00151348	10275.1	10257	11265.5	12252.3
Rcor2	double sigmoidal	1436.71	2738.21	0.00280579	-0.00133206	9147.19	9209.87	9325.13	11141.9
Serping1	sigmoidal	1858.14	NA	0.0014745	NA	4239.38	4257.99	4214.46	6197.68
Tuba1b	double sigmoidal	39.6307	1453.01	-0.00503014	-0.00479469	14284.9	14544.5	14443.6	16267.9
Pde1c	double sigmoidal	1589.15	2813.89	0.00236997	-0.00183958	5243.9	5302.76	5265.09	7193.56
Myl12b	sigmoidal	1692.68	NA	-0.00213242	NA	11831.5	11934.7	11789.6	13736.4
Gm43861	sigmoidal	2542.16	NA	0.0022878	NA	2553.92	2550	2515.55	4461.06
H2-Q2	gauss	2206.67	2953.07	0.00158216	-0.00158216	4599.02	4514.18	4545.62	6444.61
Tecpr1	double sigmoidal	1555.24	2632.86	0.00199641	-0.00176803	6733.27	6760.09	7024.34	8663.52
Npdc1	sigmoidal	2114.39	NA	0.00132262	NA	6693.48	6684.32	6658.28	8587.89
Rest	sigmoidal	1548.03	NA	-0.00251147	NA	5191.09	5326.52	5159.94	7073.56
Trp53i11	double sigmoidal	1551.14	2493.87	0.00397796	-0.00134769	7901.36	8037.12	8245.32	9814.77
Cited2	double sigmoidal	1466.99	2270.08	-0.00331709	0.00311116	10803.4	11160.9	11046.6	12714.7
Eno1	sigmoidal	1724.13	NA	-0.00118984	NA	15187.6	15135.2	15014.5	16925.3
Tpm1	sigmoidal	1753.29	NA	-0.001778	NA	12858.2	12875.1	12830.4	14738.7
Nnat	gauss	1831.45	2981.43	0.00114606	-0.00114606	10258.1	10189.9	10227.7	12098.1
Tagln2	double sigmoidal	1688.55	2634.23	-0.00231923	0.00292503	11859.3	13123.5	12981.3	13765.7
Scgn	sigmoidal	2621.28	NA	0.0017719	NA	2889.83	2867.07	2838.95	4737.71
Dbpht2	sigmoidal	2988.29	NA	0.00123389	NA	3563.14	3569.83	3530.99	5429.45
Cyth2	sigmoidal	1596.86	NA	0.00210965	NA	10894.6	10930.9	10885.8	12777.8
Nptx2	double sigmoidal	1529.15	1953.31	0.0056635	-0.00316178	3400.03	3539.9	4269.58	5290.72
Lrrn2	double sigmoidal	1549.13	2373.06	0.00475642	-0.00125475	3305.14	3455.58	3877.31	5189.31
Cmtm8	double sigmoidal	368.098	1570.77	0.000106567	-0.00476512	6067.62	6358.38	6079.8	7950
Cnot6l	sigmoidal	1916.42	NA	0.000917505	NA	8649.42	8628.33	8617.55	10499.5
Pclo	sigmoidal	1574.37	NA	0.00229594	NA	5522.97	5585.75	5496.8	7375.9
Aldh1b1	double sigmoidal	1367.8	1894.87	0.00502624	-0.00224625	10518.7	11052.7	10786.9	12381
Rpl12	sigmoidal	2423.96	NA	-0.00090623	NA	18506.5	18579.8	18467.3	20316.7
Myt1	sigmoidal	1829.42	NA	0.00238246	NA	3775.73	3872.18	3759.1	5605.22
Mlxipl	sigmoidal	2423.76	NA	0.00115614	NA	3988.8	3970.88	3948.03	5792.95
Cdc42ep5	sigmoidal	1580.73	NA	-0.00247032	NA	5917.99	5810.03	5625.91	7459.85
Enho	sigmoidal	2141.95	NA	0.00107896	NA	3930.31	3921.62	3900.78	5727.54
Upk3bl	gauss	1902.57	2538.07	0.00182452	-0.00182452	3739.35	3725.18	4261.16	5551.38
Fxyd2	sigmoidal	1860.42	NA	-0.00187154	NA	7687.52	7710.83	7655.72	9480.53
Kcnk1	sigmoidal	1577.09	NA	-0.00460771	NA	7137.1	7307.45	7107.36	8929.18
Upp1	double sigmoidal	1634.71	2357.18	0.00733986	-0.00160541	4248.5	4479.43	4638.45	6069.26
Epb42	double sigmoidal	1805.41	2551.23	0.00224943	-0.00220419	3378.9	3383.99	3848.51	5197.17
Psmc2	double sigmoidal	1817.81	2758.67	0.00280676	-0.00361379	12806.2	12868.5	12841.9	14615.8
Arx	sigmoidal	2195.75	NA	0.00143104	NA	4000.41	4042.38	3987.76	5796.02
Stard10	double sigmoidal	1433.36	2773.95	0.00304893	-0.000568802	14390.4	14500.8	14587.9	16179.9
Mapre3	sigmoidal	2255.25	NA	0.000909343	NA	5451.62	5443.48	5419.63	7207.33
Shf	double sigmoidal	1693.79	2526.55	0.00272034	-0.00280007	4021.33	4038.9	4541.49	5803.06
Gpx1	sigmoidal	1623.27	NA	-0.00227765	NA	11326.2	11290.5	11102.6	12876.5
Anxa4	double sigmoidal	1642.51	2560.22	-0.00270451	0.00208167	9394.72	9530.33	9490.75	11163.6
Ppib	double sigmoidal	1680.32	2684.77	0.00214507	-0.00191673	17467.2	17567.8	18624.9	19231.8
Fos	double sigmoidal	1510.87	2950.8	-0.00439181	0.00186534	15848	17626	17566.7	17609.2
Bcl2	double sigmoidal	1478.69	1907.69	0.00945909	-0.00258441	5368.13	5554.73	6498.69	7128.96
Dst	sigmoidal	1778.97	NA	0.00178055	NA	6470.32	6503.99	6433.92	8188.01
Pou3f1	double sigmoidal	1690.67	2256.17	0.00477651	-0.00166935	2938.28	3044.52	3553.6	4690.39
Slc35d3	gauss	2487.25	3160.43	0.00152165	-0.00152165	2772.49	2725.57	2745.95	4469.86
Akap17b	sigmoidal	2462.4	NA	0.00422047	NA	3490.48	3532.94	3464.51	5208.56
Rgs16	double sigmoidal	1631.39	2373	0.00566551	-0.00174399	3228.65	3406.75	3699.81	4972.29
Serpini1	sigmoidal	2052.61	NA	0.000887295	NA	4343.29	4332.61	4310.34	6049.76
Sel1l	double sigmoidal	1628.21	2677.05	0.00311103	-0.00166222	7438.75	7454.51	7878.13	9177.87
Trip6	sigmoidal	1526.91	NA	-0.00303863	NA	5168.36	5310.83	5137	6871.99
Lrp11	sigmoidal	2087.12	NA	0.00093246	NA	3813.99	3818.45	3785.82	5518.81
Gdi1	sigmoidal	1942.33	NA	0.000905058	NA	9697.88	9621.56	9594.61	11318.6
Lurap1l	double sigmoidal	1390.84	2690.26	-0.0238054	-0.00332471	11195.6	11484.3	11315.1	12918.4
Phlda1	double sigmoidal	1332.58	1991.98	0.00456609	-0.00179127	10622	10910.8	11047.3	12344.5
Bex1	sigmoidal	1571.11	NA	-0.00234214	NA	12606.9	12790.9	12585.4	14307.5
Muc1	sigmoidal	1716.46	NA	-0.00401346	NA	7804.85	8015.72	7803.7	9523.91
Numbl	double sigmoidal	1463.52	2553.4	0.00295159	-0.00136808	5135.28	5188.71	5615.96	6853.9
Qdpr	sigmoidal	1953.49	NA	0.0022942	NA	9403.89	9400.57	9347.84	11053.6
Plin3	sigmoidal	1622.97	NA	-0.00277733	NA	7095.08	7247.29	7070.74	8772.28
Plcxd3	sigmoidal	2003.2	NA	0.00139012	NA	3318.62	3352.68	3277.1	4976.18
Lynx1	double sigmoidal	1831.18	2640.53	0.00335588	-0.00129129	3495.69	3529.96	3877.51	5193.52
Syt7	double sigmoidal	1598.4	2253.28	0.00604447	-0.00137009	4263.5	4664.95	4393.45	5961.03
Dll1	gauss	1376.51	1800.68	0.0028658	-0.0028658	3408.43	3385.38	4636.72	5078.26
Amotl2	double sigmoidal	1412.25	2487	0.00359281	-0.00180393	7978.14	8197	9042.45	9669.04
Zfp36l1	sigmoidal	1577.96	NA	-0.00193441	NA	6528.44	6582.24	6490	8176.88
Rasd1	double sigmoidal	1287.57	2546.46	0.0101014	0.00251976	8719.41	10402.6	8829.16	10403.2
Cyb5r3	double sigmoidal	1483.28	2243.77	0.00435185	-0.000928156	15437.8	15707.2	15545.9	17120.3
Jun	double sigmoidal	1472.03	1832.31	-0.0114201	0.00450632	19195.5	20458.5	20341.8	20875.7
Rgs17	sigmoidal	2058.15	NA	0.00161725	NA	8150.58	8160.1	8134.98	9806.97
Pnmal1	sigmoidal	2309.06	NA	0.0011169	NA	2993.98	2963.6	2940.83	4609.89
Pla2g2f	double sigmoidal	1620.9	2718.94	0.00238273	-0.00124163	5186.09	5262.15	5187.04	6855.11
Stxbp5l	gauss	2315.68	3214.61	0.00109259	-0.00109259	3689.69	3660.66	3668.52	5312.91
Sdc4	sigmoidal	1552.24	NA	-0.00249634	NA	5759.26	5338.33	5193.78	6844.02
Ly6e	gauss	1578.34	2537.95	0.001324	-0.001324	10027.1	10016.9	10520.7	11646.4
Irf2bpl	double sigmoidal	1504.74	2507.16	-0.00260088	0.00261119	6124.77	6396.5	6354.06	7745.93
Cplx2	sigmoidal	1487.38	NA	0.000609052	NA	9335.21	9358.91	9313.74	10921.9
Arl4c	sigmoidal	1501.52	NA	-0.00387701	NA	6904.15	7087.34	6888.63	8493.47
Nfib	sigmoidal	1559.89	NA	-0.00213511	NA	6378.89	6489.89	6366.61	7967.36
Rpl13	sigmoidal	2437.9	NA	-0.000827953	NA	27197.8	27272.2	27159.6	28760.3
Bax	sigmoidal	2051.36	NA	0.00110418	NA	12782.9	12761	12748.4	14338.2
Lhx1	gauss	2233.71	3018.46	0.00118871	-0.00118871	3149.53	3115.27	3123.61	4704.93
Gatsl2	sigmoidal	2261.01	NA	0.00067512	NA	4685.9	4686.21	4664.72	6253.78
Cdc42ep1	sigmoidal	1474.53	NA	-0.00368932	NA	4597.35	4719.14	4553.84	6141.94
Uchl1	sigmoidal	2574.61	NA	0.00154463	NA	4360.82	4342.51	4322.8	5910.55
Mid1ip1	double sigmoidal	1532.63	2460.41	-0.00344943	0.00241296	10027.3	10131	10075.6	11613.9
Gabarapl2	sigmoidal	1983.61	NA	0.00070254	NA	13109	13105.6	13079.3	14662.9
Rplp1	sigmoidal	2323.48	NA	-0.000665891	NA	20624.3	20662.8	20589.8	22172.8
Cbfa2t2	double sigmoidal	1624.89	2736.7	0.00193853	-0.0011758	7096.36	7112.08	7246.04	8672.64
Tekt2	sigmoidal	2489.41	NA	0.00108982	NA	3301.25	3285.61	3269.65	4830.32
Pdx1	double sigmoidal	1494.14	2478.02	-0.00625461	0.00255198	9218.64	9444.96	9375.74	10772.7
Cox7a2l	sigmoidal	2370.55	NA	0.000719829	NA	inf	17067.6	17048.6	18600.9
Ubald2	sigmoidal	1562.12	NA	0.00121933	NA	11429	11447.8	11412.6	12964.8
Cpt2	double sigmoidal	1404.36	2790.44	0.00388809	-0.000693509	10439.8	10543.9	10643.5	11991.7
Spint2	double sigmoidal	1501.36	2698.76	0.00258218	-0.000944025	18097.2	18117.6	18663	19646.8
Rps2	sigmoidal	2295.84	NA	-0.000681955	NA	23616.3	23678	23578.7	25122.7
Vasp	double sigmoidal	1580.31	2859.48	0.00194574	-0.000762431	11946.5	11974.8	11977.5	13486.6
Fxyd6	double sigmoidal	1448.84	2665.95	-0.000896366	0.00214164	7297.25	7406.2	7374.71	8835.77
Rpl39	sigmoidal	2571.28	NA	-0.000917501	NA	20801.6	20888.8	20760.7	22298.9
Siva1	sigmoidal	1556.28	NA	-0.00146832	NA	9011.58	9087.24	8989.55	10527.7
Klc3	sigmoidal	1856.89	NA	0.00131121	NA	8580.22	8557.45	8539.43	10077.4
Gpx8	sigmoidal	1786.03	NA	-0.00121077	NA	6150.47	6202.78	6114.77	7649.18
Meg3	double sigmoidal	1710.2	2523.51	-0.00235367	0.00148361	28903.3	29117.4	29080.6	30429.3
Rimbp2	sigmoidal	2476.48	NA	0.00133917	NA	2535.47	2512.15	2494.54	4020.23
Pamr1	sigmoidal	1592.59	NA	-0.00337392	NA	8067.43	8188.76	8057.73	9583.19
Hap1	sigmoidal	2715.02	NA	0.00194953	NA	3973.06	3967.95	3948.6	5464.59
Ldhb	sigmoidal	1579.77	NA	-0.00197887	NA	5883.99	5977.13	5857.67	7366.53
Adk	double sigmoidal	1656.27	2645.45	-0.00162679	0.00282404	7181.04	7328.99	7187.02	8684.43
Tecr	gauss	1783.25	2659.74	0.00120669	-0.00120669	16957.4	16953.1	17442.1	18450.7
Cer1	double sigmoidal	1603.5	2824.87	0.00260339	-0.0012492	4193.72	4213.2	4356.67	5684.99
Ngfrap1	double sigmoidal	1508.22	2334.41	-0.00537636	0.00116428	17013.6	17089.7	17054.6	18504.1
Sphk1	sigmoidal	1576.5	NA	-0.00117997	NA	5445.94	5495.47	5412.91	6889.91
Mnx1	sigmoidal	2628.56	NA	0.00255436	NA	2184.79	2171.5	2144.45	3620.79
Tff3	double sigmoidal	1578.6	2372.27	0.00329372	-0.00107546	3871.25	3967.48	4243.12	5344.6
Rps19	sigmoidal	2535.76	NA	-0.000869869	NA	26110.2	26172.1	26062.9	27525.8
Tead2	double sigmoidal	1486.08	2565.81	0.00238006	-0.00181125	11744.6	12330.3	12051.1	13206.8
Cd82	double sigmoidal	1485.47	1998.93	0.00523661	-0.0027864	7167.9	7527.24	7794.6	8625.41
Gm2694	sigmoidal	2703.49	NA	0.00102383	NA	2401	2398.16	2374.64	3826.05
Cd63	gauss	1687.84	2822.75	0.000878053	-0.000878053	18205.4	18194.3	18420.3	19636.8
Slc39a2	double sigmoidal	1517.15	2215.11	0.00462808	-0.00111338	3195.94	3271.48	3773.23	4637.56
Dusp10	double sigmoidal	1356.61	2670.33	0.00356139	0.00285965	5422.07	6546.91	5520.64	6860.31
Col27a1	sigmoidal	1649.67	NA	-0.00222654	NA	5443.22	5512.5	5405.66	6832.82
Cat	double sigmoidal	1018.85	1750.76	0.000618056	-0.00378275	8850.34	9054.29	8964.67	10276.2
Grin3a	double sigmoidal	1187.02	1762.22	0.00113073	-0.00490353	4203.73	4498.34	4719.59	5629.11
Hebp1	sigmoidal	1629.86	NA	-0.00231463	NA	5872.46	6023.52	5835.48	7253.35
Hsd17b10	sigmoidal	1714.38	NA	-0.00167829	NA	11481.7	11551.7	11437.5	12855.2
Elavl4	gauss	2396.15	3126.69	0.00122359	-0.00122359	2915.71	2875.84	2893.04	4286.78
Wfdc15b	sigmoidal	2190.84	NA	-0.00127423	NA	8519.2	8667.72	8492.31	9898.78
Eif1	sigmoidal	1798.41	NA	0.000887851	NA	20886.5	20927.9	20873.6	22278.9
Etv1	sigmoidal	2293.83	NA	0.00154513	NA	3020.86	3010.12	2989.29	4393.18
Camk2n2	sigmoidal	2173.96	NA	0.00138685	NA	3139.59	3142.82	3102.54	4506.03
Zcchc18	sigmoidal	2600.26	NA	0.00110387	NA	3811.3	3809.86	3788.44	5191.18
Clps	gauss	1485.53	2041.55	0.00201705	-0.00201705	21043.7	20877.8	22559.2	22277.6
Klhl7	sigmoidal	1933.51	NA	0.000888978	NA	6803.95	6796.46	6771.34	8170.57
Serinc1	double sigmoidal	1547.93	2352.32	0.00228692	0.00316721	10125.5	10152.1	10131.6	11518.8
Plk2	double sigmoidal	80.0087	1489.24	0.00353653	-0.00403067	11484.4	11650.5	11528.8	12876
Tbc1d9	double sigmoidal	1761.17	2604.29	0.00181575	-0.00184935	3999.42	4001.57	4283.3	5389.4
Ppia	sigmoidal	1868.3	NA	-0.000902017	NA	23830.6	23912.8	23799.7	25187.9
Baiap3	sigmoidal	2428.3	NA	0.000788492	NA	2870.63	2852.92	2831.58	4210.16
Rpl3	sigmoidal	2331.59	NA	-0.000876568	NA	24273	24348.4	24232.6	25609.8
Col18a1	sigmoidal	2059.31	NA	-0.00101951	NA	8306.53	8384.49	8285.07	9659.84
Il11	gauss	2143.88	2857.74	0.00122687	-0.00122687	2933.73	2920.18	3043.45	4291.39
Igfbp5	sigmoidal	1644.36	NA	-0.00147118	NA	5387.46	5436.59	5351.64	6721.87
Akr1c13	sigmoidal	2486.57	NA	0.0018999	NA	5592.47	5588.86	5559.77	6912.01
Ubl3	sigmoidal	1552.71	NA	0.00186853	NA	9822.87	9882.19	9784.7	11130.5
Mgll	sigmoidal	1548.18	NA	-0.00252808	NA	4685.63	4752.13	4616.72	5962.45
Rfx6	sigmoidal	1735.77	NA	0.000838243	NA	3838.1	3852.39	3830.63	5169.13
Tmbim1	gauss	1939.51	2883.76	0.00117199	-0.00117199	7101.11	7075.94	7218.05	8413.69
Rpl10a	sigmoidal	2496.56	NA	-0.000723817	NA	inf	22648.7	22555	23884.5
Cldn6	double sigmoidal	1629.08	2793.27	-0.00233737	-0.0015896	16289.4	16400.8	16348.5	17618.9
Dpysl4	double sigmoidal	1893.71	2629.05	0.00224321	-0.00173112	2960.63	2972.22	3181.28	4289.18
Gdpd1	double sigmoidal	1561.93	2853.54	0.00182997	-0.00142991	8458.76	8459.25	8637.29	9787.14
Tst	sigmoidal	1527.55	NA	-0.00123683	NA	5600.39	5248.2	5142.6	6470.75
Lhx1os	sigmoidal	2287.19	NA	0.00104899	NA	2746.93	2686.52	2682.36	4009.09
Gpx2	double sigmoidal	1372.34	2823.54	0.00206652	-0.00144531	13369.8	13398.4	13993.1	14695.4
Anxa5	double sigmoidal	1635.38	2664.49	-0.00189876	0.00200906	9248.1	9499.36	9389.42	10569.1
Ifitm2	double sigmoidal	1805.76	2697.73	0.00273268	-0.00213329	17647.4	18349.5	17901.1	18968
Cdh1	sigmoidal	1690.52	NA	-0.00219651	NA	7138.59	7278.14	7110.04	8426.84
Rps12	sigmoidal	2480.75	NA	-0.000865699	NA	18773.6	18842.9	18732.2	20045.5
Serpina1e	double sigmoidal	1578.82	2667.26	0.00666872	-0.00120883	10012.3	10056.7	10565.7	11317.8
Chd7	sigmoidal	1446.6	NA	0.00283483	NA	9354.24	9434.45	9325.14	10629.6
Fbxl16	sigmoidal	1847.83	NA	0.00179917	NA	3073.78	3100.13	3045.17	4349.35
Cd164l2	sigmoidal	2149.73	NA	0.00059263	NA	5972.73	5985.15	5967.16	7270.57
Celf4	double sigmoidal	1985.86	2638.06	0.00218561	-0.0023892	3709.58	3752.1	3831.56	5009.94
Atox1	sigmoidal	2007.8	NA	-0.0012332	NA	13823.9	13871.8	13786.9	15083.9
Npepl1	sigmoidal	2366.32	NA	0.000870777	NA	11143.7	11144	11123.9	12420.4
Psat1	sigmoidal	1467.5	NA	-0.00146299	NA	5128.11	5181.22	5096.33	6392.2
Tuba4a	sigmoidal	1529.03	NA	0.00314378	NA	9632.67	9729.92	9621.28	10913.8
Nit2	sigmoidal	1691.19	NA	-0.0029846	NA	9600.22	9645.87	9524.49	10816.3
Smoc2	double sigmoidal	228.657	1789.73	0.000659042	-0.00251493	5442.78	5592.35	5550.3	6734.17
Grb10	double sigmoidal	1570.44	2330.44	-0.00445582	0.00221549	14295.5	15398.8	15317.2	15580.3
Tgm2	sigmoidal	1928.07	NA	-0.00103473	NA	6451.68	6483.07	6437.58	7720.37
Pcsk1	sigmoidal	2313.04	NA	0.00074045	NA	3009.05	2993.93	2970.9	4247.99
Rpl36a	sigmoidal	2523.04	NA	-0.000785019	NA	19602.8	19657	19562.6	20836.5
Tcp11	sigmoidal	2237.63	NA	0.000780218	NA	3607.01	3580.55	3562.83	4832.39
Nhlh1	gauss	2077.11	2641.45	0.00151476	-0.00151476	2342.3	2324.62	2608.92	3592.97
Pdgfa	sigmoidal	1891.68	NA	-0.00106496	NA	9045.88	9030.82	9024.29	10291.3
Ambp	double sigmoidal	342.329	2179.81	0.000229951	-0.00238371	18762.1	18972.9	18840	20028.9
Fam110a	double sigmoidal	1589.74	2491.13	0.00319287	-0.00106934	6736.84	6784.47	7057.05	8001.23
Rap1gap2	gauss	1707.39	3378.23	0.000655974	-0.000655974	8229.06	8217.21	8228.51	9479.32
Wnt7b	sigmoidal	1523.5	NA	-0.00184353	NA	4195.56	4301.05	4164.03	5425.3
Crb3	double sigmoidal	1534.89	2587.74	-0.0043072	0.00197937	8381.44	9032.57	8852.75	9638.06
Ndrg2	sigmoidal	1627.97	NA	-0.00111151	NA	6242.25	6233.94	6211.05	7456.7
Rps18	sigmoidal	2361.87	NA	-0.000660652	NA	26248	26285.9	26207.9	27443
Spint1	gauss	2027.89	3075.6	0.00100656	-0.00100656	11662.1	11652.5	11676.1	12884.4
Gja1	sigmoidal	1478.52	NA	-0.00342673	NA	4122.27	4194.29	4080.13	5306.18
Basp1	sigmoidal	1914.15	NA	0.00118358	NA	3638.5	3653.28	3591.6	4817.29
Akr1cl	sigmoidal	1482.7	NA	-0.00111666	NA	4736.27	4761.38	4708.99	5931.35
Gcsh	double sigmoidal	1528.83	2790.94	-0.00264203	0.00497065	7760.63	7951.4	7781.77	8981.91
Atp5l	sigmoidal	2775.43	NA	0.000686353	NA	16573.7	16564.6	16537.7	17757.3
Dpysl5	gauss	1913.9	2555.97	0.00132382	-0.00132382	2794.13	2794.39	3071.1	4012.69
Ddx5	sigmoidal	1627.76	NA	0.00150773	NA	17029.1	17073.2	16990.4	18207.4
Hspa8	sigmoidal	1672.76	NA	0.00253809	NA	23015.2	23230.2	23015.8	24230.9
E2f1	double sigmoidal	1637.96	2364.48	0.00405918	-0.0017457	4973	5005.79	5681.85	6186.94
Smoc1	sigmoidal	1621.9	NA	-0.00225925	NA	6573.16	6541.28	6417.76	7631.18
Serpina6	double sigmoidal	1458.54	2022.27	0.00418275	-0.00270318	13011.6	13333.1	13449.8	14223.9
Pde10a	sigmoidal	2435.1	NA	0.00104171	NA	2473.08	2474.4	2455.1	3664.06
Grin2c	double sigmoidal	1963.81	2715.72	0.00158567	-0.0016804	2639.19	2649.64	2716.79	3844.65
Cldn9	sigmoidal	1528.42	NA	-0.00406397	NA	4429.4	4552.63	4396.53	5599.48
Apbb1	double sigmoidal	1581.11	2504.52	-0.00106883	0.0016663	4211.64	4250.45	4221.99	5410.94
Vps37a	sigmoidal	1470.11	NA	0.010306	NA	6933.3	7121.95	6913.34	8109.5
Calr	double sigmoidal	1624.48	2498.8	0.00152832	-0.00239818	15968.1	16320.8	16480.2	17163.8
Rpl32	sigmoidal	2460.95	NA	-0.000695459	NA	25995	26045.4	25954.4	27145.8
Crip1	double sigmoidal	1653.62	2547.56	-0.00121049	0.00294533	6554.72	6703.24	6562.52	7741.78
Epcam	sigmoidal	1907.14	NA	-0.00278667	NA	16687.2	16847.9	16669.2	17854.9
Megf11	double sigmoidal	1643.79	2614.9	0.00262873	-0.000973401	2807.82	2839.32	3083.02	3992.36
Tkt	sigmoidal	1649.88	NA	-0.00207512	NA	10169.4	10263.1	10135.9	11320.3
Mboat1	sigmoidal	1498.31	NA	-0.00262665	NA	3914.95	3977.67	3857.86	5040.21
Cyb5a	double sigmoidal	1632.28	3032.95	-0.00138678	0.000813079	8604.98	8767.28	8653.71	9781.83
Hn1	double sigmoidal	1664.74	2964.21	0.00351485	-0.00101977	14956.8	14989.4	15423.8	16130
Igf2	gauss	-91.1081	1806.53	0.000670635	-0.000670635	10354.2	10310.9	10347.9	11483.4
Swt1	double sigmoidal	1511.82	2389.14	0.00361584	-0.000907593	7291.81	7378.53	7567.76	8453.18
Gse1	sigmoidal	1539.71	NA	0.00136696	NA	6927.06	6946.97	6913.25	8074.31
Mdfi	sigmoidal	1727.02	NA	-0.000911326	NA	7204.97	7211.66	7165.6	8326.1
Ppp2r5b	sigmoidal	2439	NA	0.000928324	NA	4012.29	3994.64	3977.61	5136.92
Myl6	double sigmoidal	1829.8	2661.15	-0.00144069	0.00440451	16206.9	16342.3	16218.8	17359
S100a16	sigmoidal	1687.35	NA	-0.00196976	NA	6881.47	6775.84	6674.58	7826.31
Rab7	sigmoidal	2511.93	NA	0.00112024	NA	11004	10998.9	10983.7	12134.5
Ece1	sigmoidal	2528.45	NA	0.00183641	NA	4726.39	4731.73	4707.81	5856.94
Hprt	sigmoidal	1657.36	NA	-0.00258218	NA	9095.02	9201.37	9058.49	10204.6
Hspe1	sigmoidal	1778.82	NA	-0.000732678	NA	14546.3	14591.4	14517.1	15660.5
Serpinf1	sigmoidal	2013.04	NA	-0.00107663	NA	6424.48	6472.06	6401.63	7540.8
Rab3d	sigmoidal	1661.45	NA	0.000691105	NA	6944.09	6969.4	6931.14	8069.4
Mcm6	sigmoidal	2136.96	NA	-0.000629827	NA	8788.32	8838.63	8783.69	9919.92
Myef2	double sigmoidal	1664.85	2641.04	0.00183045	-0.00543239	7779.6	7829.96	7807.54	8915.79
Eif4e3	sigmoidal	1634.04	NA	0.00300012	NA	3707.54	3786.91	3668.72	4800.51
Snap25	sigmoidal	2642.86	NA	0.000903438	NA	2053.67	1983.69	1964.54	3094.99
Selk	sigmoidal	2049.48	NA	0.000812153	NA	13358.9	13335.6	13315.5	14445.6
St3gal4	double sigmoidal	1502.2	2712.79	-0.00241606	0.00302518	5645.14	5775.7	5649.16	6774.88
Dnajc12	sigmoidal	2560.52	NA	0.00213849	NA	4372.91	4369.65	4337.05	5465.42
Phip	sigmoidal	1917.23	NA	0.00123565	NA	10100.3	10088.9	10074.2	11202.3
Gpm6b	sigmoidal	1525.61	NA	-0.00245724	NA	4342.61	4431.1	4303.59	5431.62
C2cd4c	double sigmoidal	1585.29	2450.68	0.00239459	-0.00121557	3389.71	3446.98	3624.36	4516.4
Rps8	sigmoidal	2651.73	NA	-0.000682874	NA	24543.2	24624.6	24514.5	25640.4
Fabp5	sigmoidal	1906.2	NA	-0.000474659	NA	10291.3	10323.5	10290.1	11410.6
Tmem206	double sigmoidal	1677.28	2585.03	0.00267423	-0.00059455	5157.77	5241.85	5198.22	6277.1
Spr	sigmoidal	1651.66	NA	-0.00178478	NA	8172.92	8227.74	8138.97	9257.85
Ppp1r14b	double sigmoidal	1583.4	2440.87	0.00341977	-0.000842825	12356.3	12465.1	12566.5	13474.9
Gpx4	double sigmoidal	1571.88	2474.4	-0.0027833	0.000788173	15439.5	15809.9	15619.1	16554.4
Atp1a1	sigmoidal	1587.71	NA	-0.00510229	NA	10843.3	10976.2	10823.6	11936.9
Tac1	sigmoidal	2965.48	NA	0.00195469	NA	1699.67	1702.12	1690.16	2803.1
Eva1b	double sigmoidal	1421.67	1795.03	0.00372694	-0.00542184	11777.9	11976.7	12217.3	12890.1
Gjb1	sigmoidal	1498.81	NA	-0.00292977	NA	4211.72	4276.71	4145.12	5256.59
Mob4	sigmoidal	1672.67	NA	0.00157254	NA	10843.6	10875.4	10808.5	11919.3
Grb7	double sigmoidal	1556.41	2474.07	-0.00437235	0.00206823	8416.8	8916.45	8742.93	9527.08
Rab15	gauss	1829.38	2574.54	0.00124317	-0.00124317	4432.99	4424.03	4710.19	5533.61
Igfbp2	double sigmoidal	1757.35	3079.85	0.00140679	-0.0021831	6649.59	6654.21	6742.99	7758.42
Rpl17	sigmoidal	2443.45	NA	-0.000684733	NA	24514.9	24548	24470.1	25577.7
Cd40	gauss	1974.52	2592.64	0.00121045	-0.00121045	2258.4	2243.2	2501.87	3349.64
Enpp2	double sigmoidal	59.4906	1775.26	0.00701458	-0.00176326	8602.56	8685.61	8674.19	9707.71
Miat	double sigmoidal	1772.14	2741.67	0.00265183	-0.000534537	3026.75	3097.45	3073.03	4129.73
Vdr	sigmoidal	2540.63	NA	0.00155287	NA	2117.4	2098.61	2081.7	3184.64
Slc2a2	sigmoidal	1534.82	NA	-0.00214982	NA	4166.76	4211.2	4128.7	5229.28
Gadd45gip1	double sigmoidal	1559.43	2473.99	0.00516009	-0.00156471	12655.6	12698.1	13314.5	13747.3
Pcyt1b	sigmoidal	2201.6	NA	0.00119559	NA	3901.36	3889.41	3860.17	4951.22
Fgfr2	sigmoidal	1556	NA	-0.00253224	NA	5396.02	5393.8	5314.48	6405.31
Gng12	sigmoidal	2686.89	NA	0.00131946	NA	4837.84	4805.54	4785.31	5872.2
Prss8	sigmoidal	2125.02	NA	-0.00100149	NA	6993.94	7050.08	6983.52	8068.44
Idh2	sigmoidal	2064.7	NA	-0.00146573	NA	14203.5	14289.1	14165.9	15250.4
Suclg2	sigmoidal	1869.38	NA	-0.0015587	NA	6619.02	6707.78	6583.61	7663.27
Cldn11	sigmoidal	1978.59	NA	0.00105688	NA	3107.86	3045.95	3007.1	4084.65
Actn4	sigmoidal	1582.07	NA	-0.00260775	NA	8923.64	8991.19	8890	9967.46
1810041L15Rik	double sigmoidal	1737.27	2510.97	0.00177184	-0.00318221	2869.4	2918.82	3061.31	3942.89
Dctpp1	sigmoidal	1628.64	NA	-0.000830319	NA	9187.59	9228.98	9167.74	10240.3
Rpl41	sigmoidal	2173.78	NA	-0.000546283	NA	25189.3	25218.5	25149.5	26221.4
Sox11	double sigmoidal	1570.93	2400.4	0.00573572	-0.000997179	7001.33	7079.66	8042.61	8067.3
Lrrc42	gauss	1890.14	2991.67	0.000919206	-0.000919206	9400.23	9396.98	9420.93	10462.9
Cib2	gauss	1899.62	2854.55	0.000926597	-0.000926597	4839.03	4785.2	4794.62	5850.99
Pgrmc1	double sigmoidal	1700.07	2490.39	-0.0025322	0.0052621	13399.4	13493.7	13407.9	14464.2
Kcnb2	sigmoidal	1798.69	NA	0.00166975	NA	3245.13	3255.57	3209.89	4273.44
Gipr	sigmoidal	2199.59	NA	0.000626692	NA	2795.36	2756.54	2738.54	3800.71
Foxa2	double sigmoidal	1389.43	2460.23	0.00643253	0.00250851	10164.3	11223.2	10207.6	11223.1
Cxxc4	sigmoidal	2617.74	NA	0.00224837	NA	3245.79	3282.28	3246.18	4303.93
Amigo2	sigmoidal	2677.31	NA	0.00149493	NA	2416.4	2367.56	2349.74	3406.1
Rps17	sigmoidal	2389.09	NA	-0.000659578	NA	21370.3	21418.3	21330.5	22386.2
Spon1	sigmoidal	1581.9	NA	-0.000765363	NA	4353.87	4411.42	4331.96	5387.43
Sct	double sigmoidal	1740.26	2358.91	0.0013278	-0.00608307	4233.54	4329.61	4259.51	5287.1
Fndc3a	sigmoidal	1684.7	NA	0.00119148	NA	8028.88	8068.16	8004	9057.41
Hmgcs2	sigmoidal	1698.18	NA	-0.00153295	NA	4810.68	4733.69	4696.1	5748.83
Selenbp1	sigmoidal	1646.96	NA	-0.000926632	NA	4877.14	4906.61	4843.63	5895.59
Hagh	sigmoidal	1775.04	NA	0.00119195	NA	7157.16	7173.35	7118.36	8167.7
Gtf2a2	double sigmoidal	1502.52	2139.27	0.00476778	-0.000640141	12765.4	12978.6	12917.8	13814.2
Sh2d5	sigmoidal	1655.18	NA	0.00122246	NA	3261.21	3280.17	3225.24	4269.33
Gnptg	sigmoidal	2067.61	NA	0.000858706	NA	5965.31	5944.39	5927.63	6971
Dpysl2	sigmoidal	1827.28	NA	0.00122874	NA	7223.67	7196.38	7145.15	8188.3
2310022B05Rik	sigmoidal	1684.88	NA	0.00212028	NA	7537.59	7540.55	7491.41	8533.7
Tax1bp3	sigmoidal	1683.29	NA	-0.00216823	NA	10919.4	10970.4	10889.4	11926
Rpl35	sigmoidal	2553.38	NA	-0.000777406	NA	21278.3	21351	21240	22274.9
Tspan5	sigmoidal	2158.58	NA	0.00074738	NA	3423.3	3400.59	3381.72	4413.14
Nisch	sigmoidal	1861.4	NA	0.00103011	NA	12583.7	12576.8	12556.6	13586.6
Pgf	sigmoidal	2475.43	NA	0.00143123	NA	3400.61	3379.74	3371.81	4399.92
Acadm	double sigmoidal	1562.17	2813.92	-0.00338632	0.000727017	7387.88	7571.16	7415.4	8415.99
Aldoa	double sigmoidal	1598.26	2439.87	-0.00222278	0.00169208	14543.1	15164.9	15050.5	15570.4
Rps4x	sigmoidal	2558.32	NA	-0.000799715	NA	24863.2	24944.4	24824.7	25851.7
Carhsp1	double sigmoidal	1598.96	2684.59	0.00302754	-0.00115223	8943.72	8969.83	9210.8	9970.46
Mxra7	sigmoidal	1566.3	NA	-0.00137031	NA	4770.85	4821.97	4722.83	5747.85
Steap1	double sigmoidal	1473.6	2466.97	0.00539716	-0.00179684	4152.11	4231.3	4414.99	5176.95
Gnaz	sigmoidal	2579.05	NA	0.00236806	NA	3627.59	3629.32	3599.68	4622.47
Peg3	double sigmoidal	1694.24	2508.7	-0.00230419	0.00258874	18142.3	18956.9	18914.8	19162.3
Slc29a1	sigmoidal	1712.25	NA	0.00158537	NA	3967.38	4047.54	3935.33	4952.07
Gstp1	sigmoidal	1698.54	NA	-0.00136997	NA	8439.65	8480.6	8399.37	9414.52
Dnaja1	sigmoidal	1670.81	NA	0.00159199	NA	15266	15294	15239.7	16254.7
Clmn	sigmoidal	1505.37	NA	-0.00183582	NA	3732.88	3804.89	3694.74	4709.5
Ifitm3	sigmoidal	1952.47	NA	-0.00211384	NA	8675.71	8787.17	8640.74	9655.13
Klf6	double sigmoidal	1396.56	2425.5	-0.00277049	0.000867472	7115.08	7529.73	7436.86	8127.4
Aacs	sigmoidal	2039.23	NA	0.00105326	NA	3767.26	3762.39	3729.57	4741.84
Elof1	sigmoidal	2265.85	NA	0.000722932	NA	11867.2	11860.9	11838.8	12846.3
Atp2a3	sigmoidal	2398.77	NA	0.000773635	NA	2365.91	2335.46	2318.62	3324.27
Ezr	sigmoidal	1495.42	NA	-0.00441226	NA	8107.48	7968.92	7848.56	8854.12
Slc38a4	sigmoidal	1708.97	NA	-0.00101791	NA	5548.07	5596.36	5514.2	6518.39
Map9	sigmoidal	2492.47	NA	0.000654928	NA	4266.39	4263.79	4245.7	5248.51
Fgd2	sigmoidal	1457.28	NA	0.00164365	NA	8715.05	8723.09	8695.7	9697.8
Slc28a3	sigmoidal	1651.24	NA	-0.00184221	NA	4111.28	4206.3	4081.56	5081.85
Ttll7	sigmoidal	1762.4	NA	0.000948577	NA	4647.95	4660.59	4619.57	5617.34
Hpcal1	sigmoidal	1711.98	NA	0.000949764	NA	10040.7	10060.6	10022	11017.9
Atp6v1g1	sigmoidal	1746.82	NA	0.000731898	NA	14285.6	14278.2	14251.9	15246.4
Cldn7	double sigmoidal	1559.73	2266.73	-0.00311832	0.00139743	13127	13352.9	13166.3	14120.2
Hist3h2ba	sigmoidal	3005.47	NA	0.00123486	NA	10733	10753	10729.2	11719.7
Krt19	double sigmoidal	1817.79	2490.37	0.00510617	-0.00140254	14697.9	15448.9	15072.2	15686.3
Vill	sigmoidal	1692.04	NA	-0.00142565	NA	4641.22	4675.13	4578.98	5564.87
Arrdc1	double sigmoidal	1592.79	2657.59	-0.00235916	0.00126698	6449.83	6658.48	6520.1	7434.1
Qsox1	double sigmoidal	1469.56	2135.28	0.00358906	-0.00198762	8548.86	8644.13	9136.38	9531.96
Mycn	sigmoidal	1441.46	NA	-0.00223405	NA	4237.6	4280.94	4159.1	5141.8
Eya2	gauss	1789.66	2349.35	0.001276	-0.001276	2112.38	2111.12	2459.17	3093.6
Psmd4	sigmoidal	1682.13	NA	0.00135588	NA	13428.2	13388.9	13355.1	14337.3
Spock2	double sigmoidal	1689.66	2641.18	0.00113717	-0.00276233	3994.68	4009.86	4019.78	4970.78
Cd200	double sigmoidal	1527.23	2407.52	-0.0028925	0.00191197	5230.12	5326.26	5287.72	6205.95
Tsc22d1	double sigmoidal	1596.5	2510.36	-0.00305286	0.00134301	15296.9	16064.6	15974.3	16270.9
Sptssa	double sigmoidal	1688.8	2624.9	-0.0018811	0.00602695	9190.56	9345.38	9203.56	10160.7
Csrp1	sigmoidal	1680.65	NA	-0.00117827	NA	8547.26	8572.65	8519.25	9488.2
Gpx3	sigmoidal	3045.59	NA	0.000659986	NA	7833.98	7869.05	7827.9	8793.16
Cadps	sigmoidal	2162.54	NA	0.000736953	NA	2579.68	2571.76	2551.59	3513.93
Fhl2	double sigmoidal	1950.21	2758.19	0.00105191	-0.00639791	3981.51	3985.82	3988.31	4942.21
Grina	sigmoidal	2078.57	NA	0.00129301	NA	6929.05	6914.52	6899.34	7859.93
Acly	sigmoidal	1462.49	NA	0.00200583	NA	10452	10512.6	10431.3	11391.4
Chst8	sigmoidal	2490.54	NA	0.00107852	NA	1882.38	1864.75	1845.9	2798.64
Emid1	double sigmoidal	1668.67	2451.85	0.00275863	-0.00168472	4985.49	5015.84	5574	5933.4
Fam213b	sigmoidal	1943.61	NA	0.00290537	NA	6774.77	6747.07	6743.38	7690.35
Hadh	sigmoidal	1757.95	NA	-0.001612	NA	9363.74	9433.66	9324.75	10271.7
Gtf2b	sigmoidal	2069.06	NA	0.000683758	NA	9508.08	9499.99	9497.56	10441.9
Igsf21	double sigmoidal	1935.05	2711.42	0.00142123	-0.000879258	2499.58	2509.61	2548.31	3443.89
Lamp1	sigmoidal	1682.49	NA	0.000842431	NA	13096.3	13087.6	13062.8	14005.2
Lamc1	sigmoidal	1745.39	NA	-0.00200077	NA	6655.22	6729.93	6618.84	7556.78
Clip3	sigmoidal	1495.53	NA	0.00133814	NA	4337.54	4358.92	4311.12	5248.75
Rplp0	sigmoidal	2610.37	NA	-0.000544904	NA	24810.2	24832.9	24754	25690.2
Ptov1	sigmoidal	2063.4	NA	0.000558459	NA	15760.5	15747.3	15727.2	16659.9
Gstt1	sigmoidal	1625.5	NA	-0.00186123	NA	4500.88	4553.24	4482.72	5412.73
Rps27a	sigmoidal	2353.11	NA	-0.000627083	NA	25540.8	25576	25501.3	26430.3
Ssbp4	double sigmoidal	1592.51	2566.92	-0.00124955	0.0018182	7308.86	7480.91	7452.85	8233.89
Bmp7	sigmoidal	1745.62	NA	-0.00103236	NA	5522.04	5561.66	5500.95	6425.83
Prkar1b	sigmoidal	1797.24	NA	0.00148726	NA	5293.73	5299.21	5277.18	6200.22
Arpc1b	double sigmoidal	1593.87	2632.2	-0.0014314	0.00530828	9342.18	9476.79	9364.24	10261.4
Atp6v0d1	sigmoidal	2297.03	NA	0.000714213	NA	9216.83	9194.54	9175.95	10094.5
Park7	sigmoidal	1682.53	NA	-0.00101943	NA	14515.7	14585.6	14493.8	15408.2
Scd2	sigmoidal	1608.62	NA	-0.00224509	NA	6462.65	6572.11	6432.93	7347.07
Gas6	sigmoidal	1644.57	NA	-0.00139863	NA	4709.46	4688.29	4678.47	5592.19
Thra	double sigmoidal	1578.47	2717.03	-0.00257005	0.000613855	6352.97	6532.42	6373.09	7265.02
Mycl	gauss	1791.44	2884.28	0.000763417	-0.000763417	5385.6	5375.45	5432.1	6286.51
Ddc	sigmoidal	2519.37	NA	0.00146988	NA	4174.07	4147.92	4125.03	5036.05
Notch2	sigmoidal	1519.35	NA	-0.00160041	NA	4026.38	4086.21	3987.39	4893.55
Tmem59	gauss	1718.96	3346.19	0.00051703	-0.00051703	15960.7	15944.5	15945	16850.6
Rab27a	sigmoidal	2693.23	NA	0.00120719	NA	1877.9	1859.47	1840.37	2745.82
Tgif1	sigmoidal	1644.89	NA	-0.002151	NA	5114.02	5180.69	5084.39	5989.3
Kcnc3	sigmoidal	2021.51	NA	0.00140048	NA	2646.75	2635.05	2587.3	3491.76
Ckb	double sigmoidal	59.6972	2509.4	0.00424619	-0.00124018	13063.3	13118.3	13214.9	13967.2
Ube2s	sigmoidal	1610.64	NA	0.00407333	NA	13810.9	13875.6	13781.7	14685.6
Cym	double sigmoidal	1170.02	1911.08	-0.0116183	-0.0068093	7100.21	7894.4	7129.2	8002.7
Mcfd2	double sigmoidal	1539.98	2447.41	0.00338536	-0.00286047	9057.29	9074.56	9592.21	9959.46
Serinc2	gauss	1621.39	2540.96	0.00100502	-0.00100502	6743.98	6738.41	7005.09	7638.22
Rpl11	sigmoidal	2342.83	NA	-0.000752945	NA	23799.9	23850.8	23759.3	24655
Elf5	sigmoidal	1605.91	NA	-0.00112476	NA	3852.24	3866.67	3834.57	4729.85
Map3k15	double sigmoidal	1828.77	2568.38	0.00116766	-0.00285002	2851.18	2873.28	2876.99	3744.81
App	sigmoidal	1562.83	NA	0.0024555	NA	13003.9	13068.7	12998.4	13888.2
Gas2	sigmoidal	1562.51	NA	-0.00220517	NA	4664.16	4704.79	4637.39	5524.87
Zfp36l2	sigmoidal	1468.22	NA	-0.00220394	NA	4701.27	4764.17	4682.69	5568.13
Txndc12	sigmoidal	1871.93	NA	0.000718035	NA	10326.3	10319.9	10297.8	11181.2
Ccnd3	double sigmoidal	1672.59	2183.53	0.0100395	-0.00172795	12123.5	12338.9	12159	13004.7
Tspear	gauss	1743.24	2181.1	0.00171063	-0.00171063	2082.06	2060.17	2534.48	2939.72
Ttyh2	gauss	1804.15	2788.18	0.000737176	-0.000737176	4166.08	4111.14	4123.56	4988.15
Rpl31	sigmoidal	2276.51	NA	-0.000621309	NA	19660.4	19696	19623	20499.5
Txndc5	double sigmoidal	1462.35	1741.62	0.00841969	-0.00341049	9613.2	9852.59	9690.82	10489.3
Meis2	double sigmoidal	1532.13	2555.9	-0.00312944	0.00135358	9895.83	10276	10260.3	10770.3
Akr1c12	sigmoidal	2545.57	NA	0.00188007	NA	4932.76	4930.28	4902.37	5776.25
Eef1g	sigmoidal	2449	NA	-0.000931422	NA	19729.8	19791.3	19674.4	20546.3
Mcm3	double sigmoidal	1265.16	2428.38	-0.00325935	-0.00162384	7757.93	7932.79	7758.7	8629.59
Litaf	sigmoidal	1860.22	NA	-0.00245407	NA	9383.64	9438.58	9377.1	10246.1
Nrarp	sigmoidal	1412.32	NA	-0.00175191	NA	3626.59	3681.51	3593.76	4460.51
Gjd2	sigmoidal	2466.14	NA	0.00162353	NA	1777.16	1774.01	1744.07	2607.33
Decr1	sigmoidal	1716.8	NA	-0.00138765	NA	5544.39	5578.33	5508.82	6369.76
Rbms3	sigmoidal	1725.75	NA	-0.00241641	NA	8272.74	8272.23	8229.15	9087.12
Col2a1	sigmoidal	1978.38	NA	-0.000913766	NA	5690.26	5739.99	5665.32	6522.93
Scg5	sigmoidal	2964.33	NA	0.000990915	NA	2027.55	2003.02	1979.85	2834.71
Prom1	double sigmoidal	1520.82	2486.56	0.00273967	-0.0010122	6778.58	6783.38	7236.59	7630.76
Cdk4	double sigmoidal	1545.86	2640.75	0.00134965	-0.00187754	18370.5	18775.8	18584.1	19222.7
Rbbp7	sigmoidal	1570.46	NA	-0.00182158	NA	11802.9	11867.5	11783.4	12634.6
Ffar4	double sigmoidal	1578.36	2659.02	-0.00189442	0.00230619	3704.61	3756.18	3721.89	4554.01
Ap1s2	sigmoidal	3017.91	NA	0.000872066	NA	2237.23	2240.39	2212.01	3059.4
Glo1	sigmoidal	1977.5	NA	-0.00150699	NA	10797.3	10850.5	10716.7	11564
Eci1	double sigmoidal	1649.46	2995.96	-0.00218317	0.000772896	8205.24	8410.07	8271.49	9052.17
Anapc13	double sigmoidal	1728.57	2910.9	-0.00146464	0.000914044	10287.3	10450.4	10345.8	11134
Prss23	sigmoidal	1609.85	NA	-0.00131053	NA	4860.46	4854.5	4802.29	5646.12
Cdh3	sigmoidal	1695.01	NA	-0.0013084	NA	4346.25	4379.34	4315.25	5157.32
Ggt1	sigmoidal	1697.85	NA	-0.00133464	NA	4099.24	4141.77	4074.05	4915.24
Syt5	sigmoidal	2288.42	NA	0.000811696	NA	4030.11	4002.96	3994.23	4834.5
Rps16	sigmoidal	2212.99	NA	-0.000494798	NA	23768.3	23776.5	23727.8	24567.2
Entpd3	sigmoidal	2771.46	NA	0.00168833	NA	1767.64	1759.54	1743.69	2581.75
Srp14	sigmoidal	1812.95	NA	0.000549254	NA	13153.8	13153.8	13120.8	13958.1
Ces1d	sigmoidal	1887.84	NA	-0.00102297	NA	4845.69	4895.43	4805.51	5642.29
Tnfaip8	sigmoidal	1870.6	NA	-0.0014988	NA	5989.41	6055.01	5959.69	6794.7
Kcnh2	sigmoidal	1570.86	NA	0.00102673	NA	5655.63	5644.62	5602.48	6435.84
Nrp1	sigmoidal	1488.07	NA	-0.00342209	NA	4731.04	4771.85	4704.28	5537.08
Cited4	sigmoidal	1553.49	NA	-0.00808947	NA	4873.35	4877.58	4851.21	5683.59
Dner	gauss	2067.11	2852.96	0.000773615	-0.000773615	2449.81	2408.19	2427.6	3240.41
Rpl27a	sigmoidal	2420.21	NA	-0.000500953	NA	22263.9	22288.5	22221.1	23051.6
B630019K06Rik	sigmoidal	1467.11	NA	0.00747456	NA	5856.03	6003.7	5849.18	6679.36
Actg1	gauss	1892.62	3129.98	0.000518896	-0.000518896	29029.3	28949.3	29007.3	29777.9
Atp6v1b2	sigmoidal	2404.24	NA	0.000664889	NA	8264.73	8233.91	8211.26	9039.54
Nfix	double sigmoidal	1466.15	2070.19	0.0043731	-0.0011065	3738.5	3764.48	4311.82	4566.3
St3gal6	double sigmoidal	1678.08	2877.11	0.00117128	-0.00174313	10562.1	10565.9	10810.5	11389.8
Ap3s1	sigmoidal	1931.38	NA	0.000960183	NA	10267.1	10198.5	10179.1	11006.1
Bmp1	double sigmoidal	1644.63	2580.18	0.00187502	-0.00358063	5536.1	5545.4	5733.51	6362.73
Etfb	sigmoidal	1624.98	NA	-0.00196482	NA	11870.6	11958.8	11855.2	12680.2
Map1a	sigmoidal	1693.48	NA	0.00176347	NA	2743.92	2706.32	2657.68	3482.1
Fermt1	sigmoidal	1591.69	NA	-0.00183318	NA	4946.03	4681.85	4584.76	5409.14
Sbspon	sigmoidal	1466.68	NA	-0.00151088	NA	3273.57	3306.58	3234.91	4058.06
Pnmal2	sigmoidal	1682.79	NA	0.000552364	NA	5205.03	5156.93	5122.14	5945.24
Plekhb1	sigmoidal	1536.53	NA	-0.00187009	NA	4309.28	4417.72	4302.59	5123.89
Prdx1	sigmoidal	1631.19	NA	-0.000994241	NA	18494	18525.2	18457	19275.2
Slco4a1	gauss	1767.55	2363.49	0.00112727	-0.00112727	2430.05	2410.85	2740.4	3228.16
Ttyh1	sigmoidal	1887.08	NA	-0.000815823	NA	6501.76	6575.94	6494.86	7310.76
Scpep1	double sigmoidal	1664.94	2652.14	0.00163328	-0.00214904	6332.14	6339.31	6412.34	7147.91
Arf5	double sigmoidal	1429.9	2048.83	0.002768	-0.00153355	18313.7	18463.1	18325	19128.5
Sdsl	sigmoidal	1904.66	NA	-0.00150302	NA	6956.59	6907.76	6848.64	7662.61
Gde1	double sigmoidal	1588.61	2652.45	-0.000554118	0.00269051	6877.08	6954.19	6913.5	7690.79
Snx15	sigmoidal	2174.42	NA	0.000761158	NA	6387.67	6373.98	6356.88	7169.89
Lamb1	sigmoidal	1646.76	NA	-0.00278677	NA	6867.75	6915.38	6841.07	7654.03
Ank	sigmoidal	2682.07	NA	0.00102268	NA	2267.58	2247.87	2226.87	3037.14
Cog1	gauss	1852.73	2633.99	0.00107545	-0.00107545	5351.86	5343.03	5467.8	6152.81
Prkar1a	sigmoidal	2229.91	NA	0.000458577	NA	12429.3	12412.5	12388.9	13198
Cdk6	sigmoidal	1476.28	NA	-0.00129873	NA	4671.44	4702.33	4656.26	5464.8
Rem2	sigmoidal	2178.37	NA	0.00342646	NA	6137.06	6127.36	6116.16	6924.54
Adgrg6	sigmoidal	1613.14	NA	-0.00148833	NA	3606.08	3634.29	3574.77	4382.75
1810008I18Rik	sigmoidal	1924.33	NA	0.000533868	NA	2528.53	2515.45	2497.32	3304.57
Dmpk	gauss	1922.6	2825.61	0.000722616	-0.000722616	3209.91	3198.37	3241.74	4005.59
Pex5l	sigmoidal	1930.76	NA	0.000924476	NA	2388.69	2423.67	2383.17	3188.47
Tspo	sigmoidal	1585.51	NA	-0.000681432	NA	5780.58	5794.29	5746.57	6549.79
4833439L19Rik	sigmoidal	1562.03	NA	0.00301491	NA	7657.11	7700.42	7629.97	8432.82
Lgi3	gauss	1840.58	2373.28	0.00120918	-0.00120918	2065.36	2044.96	2353.09	2847.23
Gsta4	sigmoidal	1603.68	NA	-0.000937973	NA	4330	4370.92	4300.65	5101.56
Cacna1h	sigmoidal	2299.52	NA	0.000541861	NA	3473.8	3442.3	3427.17	4227.96
Cdca7	sigmoidal	1660.96	NA	-0.000439405	NA	4950.61	4974.23	4931.35	5731.89
Samd14	sigmoidal	1832.07	NA	0.000723449	NA	4845.06	4840.41	4807.16	5605.92
Rab3a	sigmoidal	2933.33	NA	0.000812357	NA	3439.54	3433.83	3410.73	4207.3
Slc2a5	double sigmoidal	1554.59	2097.53	0.00355904	-0.00101993	2115.49	2148.82	2460.6	2911.08
Col9a1	sigmoidal	2065.36	NA	-0.000617294	NA	7696.34	7708.94	7669.17	8464.43
Eif4ebp1	sigmoidal	1433.09	NA	-0.00081577	NA	5102.16	5130.65	5083.08	5875.04
Apoc1	sigmoidal	2252.61	NA	-0.00141053	NA	8747.79	8806.02	8715.15	9506.85
Aprt	sigmoidal	1573.16	NA	-0.0021359	NA	10053.2	10154.6	10050.5	10841.9
Cxxc5	sigmoidal	2650.81	NA	0.000334375	NA	11538.9	11577.3	11539.1	12330
Cd81	double sigmoidal	1636.47	2737.95	-0.00229722	0.000811743	14541	14716.3	14610.4	15330.5
Gm42637	double sigmoidal	1626.98	2867.35	0.00105515	-0.00173884	8342.59	8371.64	8646.94	9131.36
Fkbp9	sigmoidal	1752.19	NA	-0.00116442	NA	6402.39	6440.84	6370.44	7159.21
Onecut1	sigmoidal	1471.37	NA	-0.00168304	NA	3083.14	3133.41	3048.3	3836.86
AI467606	sigmoidal	2641.22	NA	0.00107084	NA	1779.85	1744.21	1723.82	2512.12
Trpc1	sigmoidal	2571.91	NA	0.000715066	NA	2478.55	2443.98	2427.2	3213.39
Anpep	sigmoidal	1602.45	NA	-0.00172285	NA	5130.19	5179.12	5100.58	5885.87
Yipf4	sigmoidal	1829.33	NA	0.000566668	NA	10754.6	10748.3	10735.1	11520.2
Rpsa	sigmoidal	2601.24	NA	-0.000688782	NA	21314.6	21375.7	21272.5	22056.4
Errfi1	sigmoidal	1449.18	NA	-0.00876648	NA	7692.9	7815.24	7673.43	8457.19
Myl9	sigmoidal	1885.22	NA	-0.000689848	NA	6319.2	6347.56	6316.71	7099.88
Sec61b	sigmoidal	2594.13	NA	0.000775647	NA	15933.4	15931.5	15913	16695
Sftpc	double sigmoidal	1712.37	2376.41	0.00220741	-0.00105403	1742.83	1744.83	2016.17	2524.42
Zfp637	sigmoidal	1492.79	NA	-0.0013295	NA	9064.76	9074.01	9037.75	9817.9
Tcf7l2	sigmoidal	1566.15	NA	-0.00212832	NA	6327.07	6384.42	6298.9	7078.58
Inppl1	gauss	1925.24	2936.39	0.000783464	-0.000783464	5492.76	5483.47	5511.67	6262.8
Hdac11	double sigmoidal	953.05	1767.34	0.00125593	-0.00190329	5554.73	5652.61	5565.61	6334.06
Acaa2	sigmoidal	2399.68	NA	-0.000873456	NA	9812.56	9857.15	9812.04	10591.3
Foxp1	double sigmoidal	1693.39	2481.35	-0.0046172	0.00355099	9953.33	10100.3	10069.2	10732.3
1110008P14Rik	sigmoidal	2109.03	NA	0.00062385	NA	5693.06	5704.94	5677.87	6455.53
Sh2d3c	sigmoidal	2504.45	NA	0.000944843	NA	4532.09	4518.96	4499.53	5277.19
Ppp1r1b	sigmoidal	1493.42	NA	-0.00494404	NA	3306.51	3386.08	3272.78	4047.34
Lfng	double sigmoidal	1360.16	2185.82	0.00268988	-0.000978238	4574.58	4583.2	5103.84	5348.11
Bcl2l14	sigmoidal	1543.95	NA	-0.00193096	NA	3317.01	3365.33	3274.04	4046.02
Kif5b	sigmoidal	1622.78	NA	0.00180126	NA	11996.9	12029.2	11954.3	12723.8
Kcnmb2	sigmoidal	2797.41	NA	0.00138349	NA	1414.24	1401.56	1381.88	2151.3
Pik3r1	sigmoidal	1993.22	NA	0.00164098	NA	7098.27	7076.47	7040.63	7809.96
Rogdi	sigmoidal	2255.1	NA	0.000728453	NA	7653.31	7636.46	7614.1	8381.3
Rassf10	sigmoidal	1417.56	NA	-0.000986774	NA	3200.66	3239.07	3171.15	3938.07
Tpm4	gauss	1695.32	2593.93	0.000989083	-0.000989083	11490.2	11480.5	11722.2	12247
Sh3glb1	sigmoidal	1728.58	NA	0.000708249	NA	9550.4	9533.54	9508.67	10274.6
Enc1	double sigmoidal	1508.05	2436.55	0.00553069	-0.00167214	4250.55	4321.67	4746.49	5016.02
Ubb	sigmoidal	1883.62	NA	0.000302254	NA	26135.8	26118.9	26091.9	26857.3
Dynlt1c	sigmoidal	1989.8	NA	0.000620493	NA	10047	10041.3	10023.4	10786.9
Gas1	sigmoidal	1461.76	NA	-0.00701536	NA	3297.52	3377.71	3258.01	4020.95
Cadm1	sigmoidal	1809.43	NA	-0.000514223	NA	6638.51	6634.82	6626.28	7387.92
Tpi1	sigmoidal	1615.4	NA	-0.00258958	NA	13970.9	14086.2	13965	14726.2
Rps15	sigmoidal	2414.72	NA	-0.000494846	NA	21255.7	21274.2	21215.4	21973.3
Flrt2	sigmoidal	1548.31	NA	-0.00419703	NA	4643.06	4777.86	4621.23	5377.96
Fabp3	double sigmoidal	1693.18	3031.17	-0.00154124	0.000713045	5707.33	5843.67	5754.23	6463.05
Abcc8	sigmoidal	2824.96	NA	0.00129347	NA	4019.16	4007.51	3989.17	4744.69
Arpc5	sigmoidal	2294.67	NA	0.000715702	NA	13633.7	13609.1	13596.8	14352.3
Gins2	sigmoidal	1582.53	NA	-0.000458437	NA	5360.06	5356.05	5318.57	6072.75
Higd1a	sigmoidal	2099.74	NA	-0.000888133	NA	7292.38	7324.54	7243.74	7996.84
1700023F06Rik	sigmoidal	1582.16	NA	0.00188598	NA	3508.39	3544.21	3476.72	4228.74
Dusp9	sigmoidal	1477.84	NA	-0.000504892	NA	4763.45	4803.63	4762.69	5514.53
Cxadr	sigmoidal	1488.92	NA	-0.00112719	NA	6979.39	6973.76	6940.7	7690.95
Rpl38	sigmoidal	2387.15	NA	-0.000534226	NA	18609	18647.3	18577.9	19326
Kdm1a	double sigmoidal	1520.7	2657.82	0.00158463	-0.00463139	10001	10035.2	10015.2	10748.4
Synpr	sigmoidal	2074.55	NA	0.000830074	NA	2325.19	2309.47	2300.16	3046.51
Scin	double sigmoidal	1941.29	2718.55	0.00117695	-0.00341226	2351.76	2354.45	2372.02	3095.07
Trim47	gauss	149.636	1602.81	0.000515441	-0.000515441	5207.94	5194.3	5215.21	5936.8
Gabarap	sigmoidal	2370.93	NA	0.000561321	NA	15778.4	15773.6	15756.4	16496.4
Camk1	double sigmoidal	1628.12	2519.32	-0.00261191	0.00264524	6891.42	7016.25	6897.04	7630.54
Rnf114	double sigmoidal	1516.28	2659.48	0.00364895	-0.00110515	8676.53	8693.16	8923.19	9413.51
Lig1	sigmoidal	1480.16	NA	-0.000501157	NA	6725.64	6718.19	6685.55	7421.51
Cnot7	sigmoidal	1460.53	NA	0.00304133	NA	9733.13	9796.82	9701.89	10437.6
Mesdc1	sigmoidal	1652.29	NA	-0.00566071	NA	7440.45	7581.63	7431.95	8166.64
Fam3c	sigmoidal	1536.26	NA	-0.00214147	NA	6250.56	6333.83	6222.67	6957.2
Prdx4	sigmoidal	2078.35	NA	-0.000864652	NA	9792.83	9834.04	9758.46	10492.4
Rasl11b	double sigmoidal	1464.02	2216.98	0.00397624	-0.00094305	6173.76	6250.21	6766.06	6907.07
Gsto1	sigmoidal	1748.5	NA	-0.00129139	NA	6335.3	6391.55	6308.39	7041.58
Npl	sigmoidal	1394.86	NA	-0.000810533	NA	3164.46	3215.57	3164.47	3896.67
Vnn1	sigmoidal	1501.8	NA	-0.000950158	NA	3286.55	3321.08	3255.88	3988.04
Plin2	sigmoidal	1661.74	NA	-0.00202087	NA	7073.65	7098.06	7021.32	7753.36
Prdx6	sigmoidal	1706.66	NA	-0.00102057	NA	13468.1	13488.3	13429	14159.5
Rpl23	sigmoidal	2479.73	NA	-0.000593613	NA	22951.1	22989	22911.8	23642.1
Nav2	double sigmoidal	1452.06	2706.15	-0.00356039	0.000730237	6891.4	7179.49	7054.38	7620.49
Gm8730	sigmoidal	2793.88	NA	-0.000567628	NA	21991	22037.5	21958.4	22685.7
Npm1	sigmoidal	2699.58	NA	-0.000381057	NA	19580.7	19603.4	19540.4	20265.7
Sepp1	double sigmoidal	1265.36	2896.96	0.00312873	0.00207994	6922.82	7561.32	6958.05	7646.07
H3f3a	sigmoidal	1557.14	NA	0.00162286	NA	21163.2	21185.2	21161.7	21884.3
Atp6v1e1	sigmoidal	2845.53	NA	0.00047711	NA	11267.7	11247.1	11216.5	11938.2
Kcnq4	gauss	1886.61	2436.4	0.00105452	-0.00105452	1864.22	1855.89	2078.82	2574.27
Cdk8	gauss	1983.66	3040.14	0.000752927	-0.000752927	6826.98	6477.72	6482.11	7195.45
Pafah1b3	double sigmoidal	1614.51	2616.71	-0.00223997	0.00184863	10686	10828	10707.1	11403.4
Zfhx3	sigmoidal	1569.32	NA	-0.00246627	NA	6367.98	6441.11	6348.72	7065.84
Igfbp4	sigmoidal	1662.16	NA	-0.000719915	NA	4761.06	4787.23	4730.86	5446.68
Pacsin3	sigmoidal	1678.44	NA	-0.00120419	NA	4416.83	4449.47	4386.54	5101.76
Trim9	double sigmoidal	1833.28	2559.91	0.00121335	-0.00185697	1830.68	1832.12	1990.45	2542.5
Kit	sigmoidal	2027.73	NA	0.000461584	NA	3648.06	3636.46	3627.67	4338.82
Tmx1	sigmoidal	1799.16	NA	0.000846623	NA	8854.25	8870.59	8826.45	9537.06
Ttr	gauss	1459.19	1747.71	0.00320415	-0.00320415	27283.5	27210.9	27741.5	27920.9
Fam101a	double sigmoidal	1444.56	1745.68	0.00649068	-0.00262785	3865.99	4137.66	4089.06	4574.09
Cgn	sigmoidal	1649.2	NA	-0.00158037	NA	4282.55	4341.53	4249.19	4957.15
Pdia6	sigmoidal	2322.46	NA	-0.0013284	NA	13630.2	13712.6	13602.3	14309.8
Rnf220	gauss	1965.11	2988.12	0.000788707	-0.000788707	7009.05	6987.19	7014.14	7693.61
Alpl	gauss	1961.21	2590.84	0.000923601	-0.000923601	2132.32	2112.86	2288.76	2819.02
Ung	sigmoidal	1397.15	NA	-0.000346502	NA	5285.34	5294.12	5259.67	5964.22
Rbm39	sigmoidal	2031.01	NA	0.000642587	NA	16181.7	16164.3	16140.2	16844.7
Ehf	sigmoidal	1493.41	NA	-0.0021851	NA	3036.56	3090.71	2999.27	3702.03
Rpl10	sigmoidal	2429.96	NA	-0.000596971	NA	25389.7	25440.8	25357	26059.6
Mtfp1	sigmoidal	1647.11	NA	0.00139537	NA	4415.57	4440.5	4378.37	5080.79
Ctsh	sigmoidal	1937.74	NA	-0.000809088	NA	5630.56	5655.24	5591.43	6293.35
Ocrl	sigmoidal	2659.6	NA	0.00162854	NA	4023.95	4029.51	4007	4708.58
Nptx1	gauss	1656.2	2293.5	0.000951808	-0.000951808	2498.36	2490.26	2792.42	3188.47
Cers4	double sigmoidal	1587.72	2640.27	-0.00212699	0.00137037	3893.24	4004.15	3896.42	4591.06
Slc29a4	sigmoidal	1706.24	NA	0.0015382	NA	3855.65	3883.58	3844.52	4542.32
Rpl8	sigmoidal	2457.71	NA	-0.000789892	NA	22901	22965.9	22860.3	23556.8
Dcps	double sigmoidal	1657.31	2930.68	-0.00203174	0.00067544	8552.75	8754.08	8631.43	9247.18
Zwint	sigmoidal	2251.12	NA	0.000896361	NA	11146.9	11136.4	11116.7	11810.8
Ttc39a	sigmoidal	1839.33	NA	0.000940788	NA	5683.86	5681.26	5654.27	6347.97
Svbp	sigmoidal	2055.99	NA	-0.000562357	NA	8443.02	8413.86	8374.86	9068.44
Efcab1	sigmoidal	1391.09	NA	0.00341778	NA	6723.98	6786.44	6662.69	7355.63
Lifr	sigmoidal	1675.04	NA	-0.00133788	NA	3961.34	3936.11	3835.03	4527.83
P4ha3	sigmoidal	1571.66	NA	-0.00119103	NA	3105.5	3150.15	3066.26	3757.93
Stat3	sigmoidal	2261.73	NA	0.000627773	NA	4681.68	4666.46	4646.9	5337.02
Tmem114	gauss	1946.94	2458.56	0.001072	-0.001072	1686.42	1678.12	1885.45	2367.89
Igsf3	sigmoidal	1468.3	NA	-0.00727632	NA	5648.65	5687.93	5625.62	6315.22
Maff	sigmoidal	2409.08	NA	0.000809902	NA	2875.48	2873.89	2856.34	3545.82
S100b	sigmoidal	1479.03	NA	-0.00112184	NA	2966.81	3001.11	2936.26	3624.34
Rhbg	double sigmoidal	1600.92	2336.59	0.00229175	-0.000895263	1863.48	1879.51	2107.39	2551.48
Gstz1	double sigmoidal	1459.33	2697.43	0.00297485	0.00172429	9338.86	9383.62	9347.77	10025
Rock1	sigmoidal	2403.8	NA	0.000944638	NA	8256.04	8234.42	8215.75	8900.13
Rps20	sigmoidal	2375.53	NA	-0.000524375	NA	20817.7	20839.1	20776.3	21460.3
Degs1	double sigmoidal	913.296	1807.65	0.00343808	-0.00153163	10638.6	10719.1	10650.8	11322.2
Rps11	sigmoidal	2590.08	NA	-0.000776707	NA	23919.8	24005.4	23880	24563.6
Dtymk	sigmoidal	2176.92	NA	-0.000406972	NA	9596.81	9558.76	9516.54	10198.5
Riok3	sigmoidal	1652.3	NA	0.000786129	NA	6735.61	6686.33	6667.46	7349.19
Klhdc8b	sigmoidal	2473.19	NA	0.00156958	NA	6251.19	6247.59	6227.92	6909.52
Rps7	sigmoidal	2505.03	NA	-0.0007655	NA	24469.2	24519.3	24427.4	25106.9
Ssbp3	sigmoidal	1760.13	NA	0.00189803	NA	9329.26	9353.15	9294.91	9972.68
BC048546	sigmoidal	2915.84	NA	0.00124292	NA	1398.95	1379.32	1363.42	2039.74
Pfn1	double sigmoidal	1723.82	2542.76	-0.000916947	0.00234964	20060.3	20183.3	20089.3	20736.2
Rps10	sigmoidal	2465.84	NA	-0.000600475	NA	21001.3	21051.1	20967.4	21642.3
Efhd2	double sigmoidal	316.227	2025.49	0.000332798	-0.00154143	8602.24	8658.02	8633.32	9275.14
Ivd	double sigmoidal	1530.94	2510.07	0.00261871	-0.000599596	6285.26	6321.8	6379.42	6957.77
Rps23	sigmoidal	2530.17	NA	-0.000834136	NA	24548.5	24624.6	24507.8	25179
Afm	sigmoidal	1873.36	NA	-0.00102271	NA	4308.04	4344.99	4267.5	4938.5
Glul	sigmoidal	2594.79	NA	0.00797342	NA	9669.08	10356.9	9665.77	10335.2
Cdkn2d	sigmoidal	2455.72	NA	0.000960808	NA	3303.14	3275.29	3257.79	3926.62
Nrtn	gauss	89.9271	1864.13	0.000554295	-0.000554295	9273.26	9234.37	9304	9903.03
Ube2e3	sigmoidal	2149.01	NA	0.000661027	NA	12403.9	12388.1	12365.8	13033.6
Rassf3	sigmoidal	2249.79	NA	0.00069039	NA	3547.72	3519.22	3518.48	4183.81
Clta	gauss	2031.17	3104.9	0.000666722	-0.000666722	15296.8	15274	15288.5	15939.2
Gmnn	double sigmoidal	68.4041	1495.07	-0.00435704	-0.000467287	5681	5748.89	5716.1	6346.03
Ddit4	double sigmoidal	1345	2486.76	0.000659521	-0.0019507	8190.1	8345.49	8805.96	8854.84
Tspan4	sigmoidal	1499.09	NA	-0.00418925	NA	4932.65	4924.83	4862.31	5524.75
Abcb9	sigmoidal	2590.83	NA	0.000429907	NA	3538.26	3532.63	3509.63	4170.96
Lrrc10b	double sigmoidal	1623.34	2191.08	0.00233469	-0.000935219	1842.7	1906.97	2042.87	2502.43
Ankrd54	sigmoidal	2481.43	NA	0.000717902	NA	6571.25	6557.69	6539.36	7198.59
Glrx3	double sigmoidal	1505.76	2637.11	0.00191244	-0.00145687	13695.9	13699	13951.4	14354.4
Pole4	sigmoidal	1695.55	NA	-0.000422303	NA	7182.86	7180.35	7144.35	7802.36
Dctn3	sigmoidal	2312.46	NA	0.000472495	NA	12307	12286	12263.4	12920.8
Tmem108	sigmoidal	2588.39	NA	0.00114204	NA	2238.54	2230.23	2209.3	2866.06
Isg20	sigmoidal	2204.09	NA	0.00126819	NA	3885.04	3811.69	3799.95	4456.43
H1f0	sigmoidal	2158.6	NA	0.000519592	NA	15515	15477.6	15457.7	16113.9
Hrsp12	sigmoidal	1726.03	NA	-0.00118811	NA	7758.83	7767.11	7723.16	8379.23
Ap2m1	sigmoidal	2369.54	NA	0.00102356	NA	13191.3	13169.3	13152	13807.8
Ccdc184	sigmoidal	2610.81	NA	0.000992679	NA	1339.18	1322.69	1301.28	1956.1
Acadl	sigmoidal	1582.99	NA	-0.00126005	NA	7938.07	7962.22	7909.77	8564.13
Prmt3	sigmoidal	1656.08	NA	-0.00211293	NA	5794.53	5832.29	5737.81	6390.2
Insrr	sigmoidal	1824.28	NA	0.00228363	NA	2229	2243.86	2229.17	2877.03
Ajuba	sigmoidal	1451.85	NA	-0.00053949	NA	3267.09	3271.3	3241.3	3889.05
Fam46a	double sigmoidal	1626.06	2662.62	-0.00159026	0.00117492	3978.66	4058.19	4041.2	4625.56
Rpl7a	sigmoidal	2380.55	NA	-0.000533674	NA	19763.1	19798	19723.3	20370
Ppp1r11	sigmoidal	2110.36	NA	0.000650381	NA	9725.09	9709.2	9697.33	10341.1
Slmo2	sigmoidal	1585.21	NA	0.00166581	NA	8639.42	8665.98	8591.19	9233.87
Cmip	sigmoidal	1485.13	NA	0.00208378	NA	7898.5	7915.63	7854.55	8495.67
Rplp2	sigmoidal	2498.25	NA	-0.000430982	NA	inf	21454.9	21394.7	22034.8
Rps15a	sigmoidal	2522.73	NA	-0.000681209	NA	22746	22790	22702.6	23339.7
Crp	double sigmoidal	1411.24	1822.07	0.00368915	-0.00299388	5505.26	5652.51	5766.61	6141.76
Ppp1r14c	sigmoidal	2679.69	NA	0.00209928	NA	1202.18	1181.03	1160.82	1796.94
Fmo2	sigmoidal	1435.92	NA	-0.000657169	NA	3083.26	3080.18	3028.39	3664.2
Sri	double sigmoidal	1732.16	2558.05	-0.00159324	0.00375757	10287	10513.3	10446.6	10920.5
Actn3	gauss	1936.08	2757.74	0.000617147	-0.000617147	2397.6	2334.38	2366.36	2964.87
Sat1	sigmoidal	1543.42	NA	-0.00181261	NA	6749.28	6771.42	6705.06	7335.29
Gprc5a	sigmoidal	2626.82	NA	0.0018734	NA	1265.83	1220.35	1187.47	1816.3
Ppp1r17	sigmoidal	1827.07	NA	0.00962615	NA	2208.81	2202.83	2183.57	2811.03
Txn1	double sigmoidal	1714.42	2714.11	-0.00104733	0.00232409	14097.4	14200	14103.8	14723.6
Tubb2b	double sigmoidal	1522.42	2200.31	-0.00971614	0.00318392	8038.11	8399.95	8332.94	8664.11
Rps24	sigmoidal	2513.86	NA	-0.00058925	NA	22584	22629.6	22545.7	23171.6
Crybb1	double sigmoidal	1716.68	2282.15	0.00190373	-0.00161821	1850.66	1875.26	2033.58	2475.42
Kif1a	sigmoidal	2269.45	NA	0.000641674	NA	2326.86	2306.97	2291.68	2915.95
Capn6	sigmoidal	1845.36	NA	-0.000642542	NA	4117.28	4130.54	4082.02	4705.02
Vkorc1	sigmoidal	1734.67	NA	-0.00209834	NA	7033.86	7092.35	7004.41	7623.72
Slc24a5	sigmoidal	1653.27	NA	0.00128714	NA	5691.15	5706.46	5678.98	6297.8
Hmgb1	sigmoidal	2010.91	NA	-0.00116223	NA	19445.7	19553.8	19438.2	20056.7
Rpl15	sigmoidal	2392.79	NA	-0.000506674	NA	20453.8	20471.8	20414.4	21031.4
2023-09-03	double sigmoidal	1876.48	2558.8	0.00101156	-0.00534131	2176.32	2216.36	2188.33	2792.32
Pgm2	double sigmoidal	1579.02	2787.39	-0.00217047	0.00108514	5385.43	5512.38	5396.56	5999.45
Galr2	gauss	2064.8	2686.18	0.00076684	-0.00076684	1693.41	1688.84	1777.24	2302.27
Nefm	double sigmoidal	1812.11	2110.42	0.00187891	-0.00934628	2366.41	2515.05	2531.52	2979.35
Rhbdl3	double sigmoidal	1802.88	2557.8	0.00158212	-0.00361761	1968.14	1996.01	2020.76	2579.9
St6galnac2	gauss	1767.71	2834.98	0.000716677	-0.000716677	7055.42	7045.6	7100.79	7657.3
Mxd1	sigmoidal	1503.52	NA	0.000872469	NA	3633.19	3640.83	3615.34	4224.99
Dlk1	sigmoidal	1475.91	NA	-0.000408588	NA	20387	20384.1	20354.8	20964.3
Tbc1d8	double sigmoidal	1643.63	2599.21	0.00242543	-0.0012826	3449.59	3472.68	3494.3	4058.07
Ier3	sigmoidal	1512.82	NA	-0.00685933	NA	4226.38	4253.11	4195.23	4803.04
Prps1	sigmoidal	2749.19	NA	0.00152365	NA	4066.73	4059.08	4038.96	4646.13
2700094K13Rik	sigmoidal	1521.04	NA	-0.00212173	NA	11136.1	11189.1	11105.7	11711.5
Mthfd2	gauss	1943.29	2596.7	0.000990856	-0.000990856	3332.25	3331.51	3445.7	3936.21
Ctgf	sigmoidal	1364.1	NA	-0.00115555	NA	2609.75	2650.31	2572.53	3176.76
Mal2	sigmoidal	1499.39	NA	-0.00206391	NA	4241.97	4294.15	4220.48	4824.18
Adamts16	sigmoidal	1488.27	NA	-0.000878331	NA	2855.95	2865.7	2824.55	3427.51
Mthfd1	sigmoidal	1644.73	NA	-0.00125822	NA	5439.32	5487.64	5408.79	6011.62
Kif26a	gauss	1795.62	2405.43	0.000825477	-0.000825477	1901.9	1888.3	2120.42	2490.85
Ndrg1	double sigmoidal	1468.35	2959.46	0.00175492	-0.000496514	7288.94	7301.69	7303.46	7890.17
Snai1	gauss	1756.8	2235.81	0.00109005	-0.00109005	1662.04	1646.89	1910.65	2246.18
Tk1	sigmoidal	1282.49	NA	-0.00046756	NA	3583.86	3600.19	3566.7	4165.24
Rsad2	double sigmoidal	1355.63	1837.43	0.00247923	-0.00171416	2651.77	2667.87	3031.96	3250.04
Fam159a	sigmoidal	1617.38	NA	-0.00167691	NA	6058.26	6101.09	6052.17	6649.78
Rpl21	sigmoidal	2285.82	NA	-0.000451415	NA	22935.7	22946.5	22896	23493.5
Prdx5	sigmoidal	2410.22	NA	0.000833953	NA	11690.4	11692.1	11671.5	12267.7
Alg2	sigmoidal	1827.02	NA	0.000793961	NA	7130.63	7070.22	7045.05	7641.09
Sh2d4a	sigmoidal	1513.97	NA	-0.00196567	NA	2800.54	2803.35	2763.06	3358.3
Polr2k	sigmoidal	2986.82	NA	0.000614188	NA	10645.8	10665.2	10633.1	11227.5
St14	sigmoidal	1877.47	NA	-0.000809382	NA	5840.05	5854.73	5807.17	6401.19
Adrm1	double sigmoidal	1573.57	2604.58	0.00245528	-0.00304028	11060.1	11081.5	11126.6	11653.8
Maged2	double sigmoidal	1725.1	2515.8	-0.00213133	0.00151196	9989.77	10192.8	10110.1	10583.2
Fras1	sigmoidal	1521.76	NA	-0.000741314	NA	3917.8	3919.53	3894.99	4487.43
Chadl	sigmoidal	1728.47	NA	-0.00108712	NA	4708.92	4777.65	4689.71	5281.95
Desi1	sigmoidal	2434.95	NA	0.000630369	NA	5811.61	5789.06	5771.18	6363.37
Syp	sigmoidal	2129.31	NA	0.000677957	NA	1803.92	1793.97	1767.08	2358.13
0610011F06Rik	double sigmoidal	1650.86	2627.23	-0.00606788	0.00274595	10587.9	11675.2	10748.5	11179
Riiad1	sigmoidal	2253.92	NA	0.000405407	NA	1917.19	1899.58	1877.08	2466.88
Rtn2	sigmoidal	1887.63	NA	0.00106233	NA	2611.25	2609.38	2573.15	3162.77
Rnf6	gauss	2094.21	3211.35	0.000655343	-0.000655343	7240.56	7218.81	7219.76	7807.49
Fscn1	double sigmoidal	1512.36	2527.91	0.0022713	-0.00107652	10010.1	10033.5	10415.8	10597.9
Col9a3	double sigmoidal	934.473	2549.39	0.00111853	-0.00102594	9978.3	10053.9	10007.5	10564
Hyal2	sigmoidal	1702.29	NA	-0.00173862	NA	8095.33	8029.44	7975.87	8561.19
Prodh2	double sigmoidal	1524.3	2174.59	0.00255163	-0.000915204	6687.16	6757.71	6776.74	7271.79
Tob1	double sigmoidal	1467.21	1811.89	0.00819217	-0.001112	8170.62	8387.3	8305.92	8755.18
Igfbp7	sigmoidal	1890.58	NA	-0.000483242	NA	5287.02	5261.9	5250.93	5835.16
Phyhipl	sigmoidal	1957.2	NA	0.000722471	NA	3321.66	3324.99	3288.91	3871.32
Rab27b	sigmoidal	1559.81	NA	-0.00170165	NA	2899.1	2942.03	2869.58	3451.41
Parm1	sigmoidal	2745.35	NA	0.00237358	NA	4323.4	4251.95	4232.71	4814.21
Arl4a	sigmoidal	2544.76	NA	0.000614532	NA	3720.29	3680.32	3661.28	4242.35
Mia	double sigmoidal	67.9262	2618.91	0.00342728	-0.000909219	14058.2	14088.2	14098.6	14638.6
Sez6l2	sigmoidal	2511.04	NA	0.000655559	NA	1687.42	1677.41	1657.92	2237.63
Trim35	double sigmoidal	1554.44	2590.41	-0.00247925	0.00601707	8637.08	8693.83	8649.56	9215.48
Mapk15	sigmoidal	2310.54	NA	0.000586842	NA	4452	4421.88	4401.91	4978.4
Bpnt1	double sigmoidal	1658.57	2577	0.00177047	-0.00230256	6624.59	6643.57	6648.16	7200.57
Col9a2	gauss	1952.27	3090.78	0.000665261	-0.000665261	10317.3	10287.3	10316.7	10862.5
Mrps33	sigmoidal	2208.6	NA	0.000718061	NA	12792.7	12762.5	12744.5	13319.2
Rcn3	sigmoidal	1933.51	NA	-0.000751148	NA	5502.88	5511.03	5480.01	6053.24
Mapk8ip2	sigmoidal	2660.8	NA	0.000524947	NA	1341.93	1323.44	1304.26	1877.47
Csnk1e	gauss	1837.32	3006.83	0.000647287	-0.000647287	8625.13	8604.79	8612.97	9176.64
Deb1	sigmoidal	1443.99	NA	-0.00873421	NA	8291.37	8347.38	8268.5	8840.27
Vil1	double sigmoidal	1692.86	2550.59	0.00125635	-0.00421876	3583.41	3588.87	3633.83	4154.7
Hspa4l	sigmoidal	2585.94	NA	0.00116521	NA	2806.64	2807.47	2787.46	3358.26
Efna4	sigmoidal	2141.85	NA	-0.000580643	NA	5768.28	5771.18	5724.83	6292.91
Rab32	sigmoidal	1448.47	NA	-0.000943721	NA	2973.73	2988.51	2933.88	3501.67
Marcksl1	double sigmoidal	1513.31	2700.52	0.0017683	-0.00110763	19353.1	19393.6	19789.9	19920.4
Aldoc	sigmoidal	1664.32	NA	-0.00154628	NA	5370.16	5456.38	5367.96	5935.14
Gnai2	double sigmoidal	1654.57	2401.45	-0.00298663	0.00132879	12201.8	12238	12209	12768.5
Ncald	double sigmoidal	1545.56	2841.15	-0.00198227	0.00146256	5221.89	5340.02	5245.67	5788.32
Rps29	sigmoidal	2564.66	NA	-0.000766604	NA	22540.7	22590	22502.3	23068.7
Rapsn	sigmoidal	1575.86	NA	-0.000704011	NA	3272.61	3280.21	3233.74	3799.68
Ifitm1	gauss	1703.54	2280.38	0.00104569	-0.00104569	2964.53	2947.38	3227.89	3511.78
Sema3c	sigmoidal	1751.21	NA	-0.000644405	NA	4082.11	4082.53	4072.08	4635.01
Nt5dc2	sigmoidal	1949.5	NA	0.00424795	NA	11088.3	10807.7	10760	11322.9
Chmp2b	double sigmoidal	1489.46	2511.36	-0.0020397	0.00196069	7139.12	7266.98	7169.5	7701.63
Spsb4	double sigmoidal	1467.12	2507.77	0.00680442	-0.000805892	7041.42	7066.4	7323.93	7603.51
Rnf5	sigmoidal	1854.49	NA	0.000465259	NA	9992.63	9985.94	9973.69	10534.9
Hdgf	sigmoidal	1542.31	NA	-0.00142987	NA	12461.8	12516.4	12443.8	13003.9
Rnase4	double sigmoidal	1687.95	2616.47	-0.00226419	0.00175815	7783.77	7980.58	7878.79	8342.63
Atp1a2	sigmoidal	1586.55	NA	-0.00145551	NA	2989.98	3022.36	2952.15	3510.91
Traf4	double sigmoidal	1515.32	2764.33	0.00237668	-0.000838039	10329.8	10335	10489.6	10887.4
Lmx1b	sigmoidal	1665.13	NA	0.00127453	NA	2321.05	2145.06	2116.22	2673.64
Dnajb6	sigmoidal	1583.87	NA	0.00245308	NA	12173.8	12187.5	12146.1	12703.2
Zbtb20	double sigmoidal	1642.96	2771.2	-0.00135778	0.00150621	9385.84	9520.54	9497.45	9942.27
Ei24	double sigmoidal	1657.49	2371.02	0.00376496	-0.000766879	10228.9	10290.3	10347.1	10784.4
Calm1	double sigmoidal	1912.12	2643.31	-0.00415921	0.00246623	20801.9	21269.2	20908.1	21355.1
Btg3	sigmoidal	2009.61	NA	0.00138864	NA	5511.47	5402.48	5375.68	5928.6
Fam81a	sigmoidal	1505.78	NA	-0.00233793	NA	3036.16	3047.45	2997.41	3550.26
Mfge8	sigmoidal	2322.93	NA	-0.00110698	NA	7455.51	7481.09	7369.13	7921.87
Ncam1	sigmoidal	2636.63	NA	0.000562214	NA	2013.28	1992.25	1973.3	2525.94
Ap3b2	sigmoidal	2586.6	NA	0.000395968	NA	1870.53	1750.03	1730.99	2282.99
Tmed8	sigmoidal	2284.21	NA	0.000365904	NA	2723.21	2725.42	2706.58	3258.57
Klf7	sigmoidal	2352.53	NA	0.00244345	NA	6025.31	5968.2	5947.65	6497.8
Mad2l2	sigmoidal	1759.09	NA	0.00110383	NA	7199.77	7170.28	7164.87	7714.91
Chic2	sigmoidal	1735.31	NA	0.000700549	NA	9669.8	9627.01	9616.71	10165.4
Trp53inp2	sigmoidal	1815.41	NA	0.000519131	NA	3157.65	3154.52	3128.04	3676.58
Dab1	double sigmoidal	1735.61	2650.58	0.0019705	-0.00087973	3465.33	3470.47	3671.16	4013.59
Cfl1	sigmoidal	2032.15	NA	0.00058925	NA	18178.7	18162.2	18138.4	18686.5
Tcp11l2	sigmoidal	2431.64	NA	0.00165367	NA	4013.75	4015.53	3989.37	4537.4
Gng13	double sigmoidal	1447.51	2287.58	0.00154161	-0.00106383	4250.93	4269.32	4622.18	4798.92
Tmem57	sigmoidal	2160.5	NA	0.000446866	NA	7145.59	7138.1	7117.55	7663.43
Tpst1	sigmoidal	1736.84	NA	0.00214255	NA	5859.29	5870.51	5825.46	6371.02
Nol4	sigmoidal	2543.74	NA	0.000595681	NA	1293.64	1283.44	1263.33	1808.63
Scn9a	sigmoidal	2942	NA	0.000934301	NA	1021.73	1007.12	991.475	1534.87
Rpl29	sigmoidal	2402.72	NA	-0.000514113	NA	21663.8	21687.9	21624.2	22167.1
2010107G23Rik	gauss	1648.13	2818.31	0.000655224	-0.000655224	10078.8	10060.1	10147.1	10602.9
Sfn	double sigmoidal	1828.86	2470.19	0.00608129	-0.00196439	4091.91	4135.21	4488.13	4634.15
Adam23	gauss	1966.58	2819.41	0.000519865	-0.000519865	2265.03	2119.31	2165.46	2660.95
Grn	sigmoidal	1927.4	NA	-0.00151633	NA	8055.23	8105.61	8026.79	8567.67
Sds	double sigmoidal	1439.65	1723.88	0.00532074	-0.00230383	1698.6	1728.85	2059.41	2239.37
Elavl3	sigmoidal	2306.83	NA	0.000897967	NA	1392.42	1374.65	1354.77	1894.91
Fam151a	sigmoidal	1465.43	NA	0.00338368	NA	3384.75	3394.58	3366.5	3906.08
Cirbp	double sigmoidal	1835.55	2609.94	-0.0038568	0.00109427	13125.1	13150.8	13129.8	13664.7
Pard3	double sigmoidal	1466.3	2240.06	0.00355736	-0.000920706	7943.15	7963.7	8319.93	8482.71
Arid5b	double sigmoidal	1529.43	2706.34	-0.00212378	0.00219979	3970.99	4180.77	4086.69	4510.44
Usf2	sigmoidal	2226.17	NA	0.000725227	NA	8744.33	8732.28	8712.29	9251.67
Rprm	sigmoidal	1505.66	NA	-0.00132231	NA	4707.18	4721.38	4669.72	5208.94
Sorbs2	double sigmoidal	1453.39	2611.16	-0.0014121	0.000657003	4843.26	5061.42	4989.66	5380.37
Bri3	sigmoidal	2030.31	NA	-0.00118955	NA	12073.6	12110.5	12048.4	12583.3
Top1	double sigmoidal	1491.56	2613.2	0.002857	-0.00156923	12460.6	12468.5	12624	12994.5
Shox2	sigmoidal	2928.5	NA	0.000635832	NA	1743.86	1721.46	1700.54	2233.67
Rps3	sigmoidal	2771.15	NA	-0.000713729	NA	24546.8	24614.9	24499	25031.5
Zcrb1	sigmoidal	1686.15	NA	0.00159039	NA	10440.8	10438.1	10386.7	10918.4
Nab2	sigmoidal	2453.68	NA	0.000598209	NA	2769.27	2759.07	2747.64	3279.22
Hsp90b1	sigmoidal	2321.83	NA	-0.000619897	NA	15245.5	15270.1	15225.3	15754.5
Pkhd1	sigmoidal	1471.52	NA	-0.000551733	NA	2910.51	2912	2882.32	3410.69
Gnb2l1	sigmoidal	2547.12	NA	-0.000528156	NA	18239.7	18271	18194	18722.3
Fam149a	sigmoidal	1596.23	NA	-0.00126692	NA	3789.31	3827.49	3735.35	4260.9
Tmem184a	double sigmoidal	1627.45	2566.97	0.00163731	-0.00329483	7764.17	7780.94	7784.75	8289.33
Gm14226	sigmoidal	1457.36	NA	-0.00127534	NA	2662.47	2679.82	2623.35	3147.51
Chmp5	sigmoidal	2288.79	NA	0.000349799	NA	11543.9	11523.3	11499.4	12022.7
Rpl23a	sigmoidal	2560.72	NA	-0.00050612	NA	22754.3	22785.8	22716.8	23238.6
0610040J01Rik	double sigmoidal	1658.45	2572.06	-0.00234367	0.00146217	7835.54	8198.45	8128.29	8357.04
Dctd	sigmoidal	1501.82	NA	-0.000730693	NA	3388.69	3407.71	3357.68	3879.06
Fkbp3	sigmoidal	1617.69	NA	-0.00115769	NA	12311.6	12359.8	12296.2	12816.6
Slc35b1	sigmoidal	1701.3	NA	0.0014341	NA	7162.03	7146.06	7136.01	7655.37
Ube2b	sigmoidal	2121.9	NA	0.000698232	NA	14170.8	14151.5	14145	14664
Ret	double sigmoidal	1715.74	2568.92	0.00102762	-0.00097273	2344.07	2345.66	2375.2	2862.54
Tnnc1	gauss	2137.5	2986.93	0.000569368	-0.000569368	2603.57	2579.99	2585.05	3097.94
Tprgl	sigmoidal	1666.31	NA	0.000752398	NA	9198.25	9197.96	9161.64	9679.31
Pdlim1	sigmoidal	2181.55	NA	-0.000422599	NA	5993.9	6006.97	5971.99	6489.4
Plac8	sigmoidal	2690.92	NA	0.0152828	NA	2307.3	2297.47	2255.24	2772.35
Polr2f	sigmoidal	1540.03	NA	-0.00176705	NA	12016.7	12077.6	12002.7	12518.2
Cks1b	sigmoidal	2227.01	NA	-0.000491085	NA	10249.1	10273.6	10220.8	10736.2
Map1lc3a	sigmoidal	2300.21	NA	0.00133903	NA	10758.6	10749.3	10727.3	11241.9
Ptprf	double sigmoidal	1302.5	2114.74	0.0012192	-0.00159874	12700.2	12787.1	12795	13213.6
Nme4	sigmoidal	2072.8	NA	-0.000466782	NA	7197.26	7197.84	7157.05	7670.25
Atp6ap2	sigmoidal	1589.69	NA	0.00136597	NA	7653.48	7655.77	7618.68	8131.65
Wwc1	sigmoidal	1504.14	NA	-0.00619527	NA	4102.83	4124.46	4064.72	4577.39
Ankrd2	gauss	2046.79	2659.79	0.000702091	-0.000702091	1631.14	1619.37	1704.21	2131.87
Srrm4	gauss	2071.57	2572.79	0.00092725	-0.00092725	1499.72	1499.1	1615.91	2011.48
Pycr2	sigmoidal	2342.37	NA	0.00044255	NA	9581.66	9575.16	9553.61	10065.8
Galr1	sigmoidal	1897.34	NA	0.000466031	NA	1845.68	1844.39	1806.92	2318.42
Ncs1	gauss	1953.17	2712.22	0.000765209	-0.000765209	3491.98	3482.55	3548.28	3993.63
St6galnac4	sigmoidal	1650.9	NA	0.00110687	NA	3466.91	3482.77	3455.03	3965.01
Lpar6	double sigmoidal	1543.28	2885.59	0.00208434	-0.000801085	9344.49	9347.84	9509.5	9854.34
Igf1r	sigmoidal	2200.38	NA	-0.000726686	NA	7475.31	7506.45	7443.86	7952.96
Vat1l	sigmoidal	2161.06	NA	0.00144403	NA	1539.35	1532.32	1494.74	2003.8
Efcc1	double sigmoidal	1715.83	2313.2	0.00131615	-0.00135379	1753.01	1806.17	1833.86	2261.71
Fndc3b	sigmoidal	1572.01	NA	-0.00216418	NA	4451.29	4520.01	4432.44	4940.18
Rara	sigmoidal	1560.21	NA	-0.00202469	NA	3509.78	3538.12	3478.3	3985.29
Gng3	sigmoidal	3131.62	NA	0.000766681	NA	1511.97	1503.08	1475.01	1981.8
Ppm1b	sigmoidal	2538.97	NA	0.00070576	NA	7484.53	7476.9	7457.31	7963.54
Dpy30	double sigmoidal	1524.17	2522.82	-0.00352635	0.00181898	11164.8	11202.8	11167.1	11669
Sdc1	sigmoidal	1779.05	NA	-0.000326132	NA	5068.33	5071.42	5041.38	5545.55
Peli1	sigmoidal	1724.73	NA	0.000589004	NA	7457.54	7446.6	7426.26	7930.24
Klhdc8a	sigmoidal	1922.76	NA	0.000807715	NA	1779.05	1772.28	1771.94	2275.47
Rpl18a	sigmoidal	2549.01	NA	-0.000642773	NA	26520.1	26561.8	26479.6	26982.7
Fuca1	gauss	1474.16	2081.12	0.00128927	-0.00128927	9757.45	9745.9	10164.1	10249
Fam177a	sigmoidal	2475.84	NA	0.00139216	NA	6273.42	6245.67	6224.62	6727.72
Usp18	sigmoidal	2716.54	NA	0.00260551	NA	2572.57	2564.8	2546.69	3049.18
Fbxo27	sigmoidal	1481.32	NA	-0.00088945	NA	2700.87	2726.06	2665.17	3167.25
Slco3a1	sigmoidal	1470.26	NA	-0.0059846	NA	3989.36	4054.66	3966.25	4467.16
Rgs3	double sigmoidal	1546.16	2437.9	0.00317424	-0.00155819	3811.95	3822.75	4108.7	4312.35
4931406C07Rik	sigmoidal	1555.03	NA	-0.00118654	NA	4744.24	4703.63	4653.85	5153.89
Ywhah	double sigmoidal	1305.21	2401.41	-0.00288132	0.00103615	12223.6	12267.3	12252.5	12723.6
Pecr	sigmoidal	1640.78	NA	-0.000971784	NA	4183.01	4163.82	4122.22	4621.99
Agap3	double sigmoidal	1625.28	2576.22	0.00252212	-0.00490328	4439.9	4458.59	4477.34	4939.38
2023-09-09	sigmoidal	1929.25	NA	-0.000528628	NA	5157.67	5171.42	5123.03	5620.5
Cdo1	sigmoidal	1580.07	NA	-0.00116778	NA	5281.96	5272.55	5215.51	5712.93
Kifc3	sigmoidal	1404	NA	-0.00309852	NA	4125.13	4159.17	4093.86	4591.26
Tpd52	double sigmoidal	1203.57	2575.13	0.000868904	0.00431179	12521	12572.9	12526.4	13017.8
Flrt1	sigmoidal	1880.21	NA	0.000499364	NA	1828.99	1833.86	1799.94	2293.18
Impdh2	sigmoidal	1673.52	NA	-0.000826532	NA	10947.6	10908.9	10865.1	11358.2
Casp8	sigmoidal	1752.69	NA	-0.000780932	NA	4691.14	4706.59	4654.92	5146.04
Insig1	double sigmoidal	1490.99	2148.94	0.00321395	-0.00063151	3234.59	3260.82	3511.32	3724.92
Erp29	double sigmoidal	1709.25	2560.92	-0.0014877	0.0017351	13105.7	13265.4	13175.8	13594.6
Hdac6	sigmoidal	2596.15	NA	0.000707669	NA	3920.53	3902.84	3883.75	4372.43
Cyp4b1	sigmoidal	2909.29	NA	0.000487447	NA	1603.15	1600.1	1576.6	2064.23
Hddc2	sigmoidal	1659.96	NA	-0.000624564	NA	6041.68	6062.2	6015.16	6502.57
Atp6ap1	sigmoidal	1710.81	NA	0.000571053	NA	8567.35	8550.76	8526.51	9013.55
Trappc2l	sigmoidal	1703.56	NA	0.000718561	NA	9508.02	9515.08	9477.61	9963.23
Erich5	sigmoidal	1517.83	NA	-0.00122432	NA	2724.43	2716.39	2680.56	3166.12
Clic6	sigmoidal	1673.16	NA	-0.000485821	NA	3949.03	3950.76	3928.26	4413.53
Eml5	sigmoidal	1760.72	NA	0.00063206	NA	2681.39	2657.22	2646.42	3131.35
Yap1	sigmoidal	1595.66	NA	-0.00100904	NA	3223.25	3260.21	3189.72	3673.52
Calm3	double sigmoidal	1606.17	2591.83	-0.00148334	0.00142121	12959.4	13491.9	13184.8	13442.7
Ninj1	sigmoidal	1719.55	NA	-0.000833849	NA	7856.5	7851	7825.84	8308.98
2023-03-02	sigmoidal	1608.51	NA	-0.00119215	NA	6793.36	6831.85	6771.23	7254.15
Mtap	sigmoidal	1490.91	NA	-0.000611722	NA	3484.41	3499	3453.47	3935.57
Pacsin1	sigmoidal	1947.82	NA	0.00145196	NA	2277.68	2288.02	2241.37	2723.17
Ndufa13	sigmoidal	1745.56	NA	-0.00103884	NA	14083.2	14141	14068.6	14550
Mgst3	double sigmoidal	1796.2	2798.7	-0.0011208	0.00159778	7132.93	7486.77	7434.59	7614.31
Vbp1	sigmoidal	2065.75	NA	0.000489989	NA	9980.68	9966.89	9947.05	10426.6
Nr5a2	sigmoidal	1492.14	NA	-0.00366271	NA	4109.43	4141.32	4081.2	4560.61
Akr7a5	sigmoidal	1827.7	NA	-0.000889452	NA	9667.63	9680.86	9625.51	10104
Slc36a1	sigmoidal	1986.24	NA	0.000515197	NA	2646.3	2630.84	2611.01	3089.39
Stx1a	sigmoidal	2558.17	NA	0.000640219	NA	2509.54	2450.03	2431.71	2909.67
Gng4	sigmoidal	1901.61	NA	0.000550291	NA	2198.14	2180.28	2145.16	2622.82
Fam216a	sigmoidal	2492.85	NA	0.000832628	NA	8598.27	8578.61	8561.3	9038.67
Tmbim6	sigmoidal	1649.54	NA	-0.00269565	NA	14495.7	14570.8	14481.4	14958.3
Shank2	sigmoidal	1629.6	NA	-0.00312349	NA	3271.74	3314.15	3252.14	3728.43
Dach1	sigmoidal	1951.38	NA	0.000692043	NA	4138.53	4139.28	4106.03	4581.33
Vamp2	sigmoidal	2451.53	NA	0.000783214	NA	6426.39	6387.77	6368.44	6843.31
Atg3	sigmoidal	1741.43	NA	0.00410661	NA	7129.22	7131.74	7119.83	7594.51
Osgin1	sigmoidal	1683.05	NA	-0.000441648	NA	3881.61	3879.93	3851.49	4326.07
Prss50	sigmoidal	2827.23	NA	0.000740583	NA	971.035	942.614	925.368	1399.18
Nrep	sigmoidal	1569.51	NA	-0.00170102	NA	7792.13	7828.71	7765.67	8238.86
Rnaset2b	sigmoidal	1841.23	NA	-0.00136822	NA	7822.42	7852.4	7785.65	8258.58
Cldn8	sigmoidal	1446.89	NA	-0.00127634	NA	2380.5	2362.63	2307.2	2779.33
Pkm	gauss	1673.05	2373.09	0.000902278	-0.000902278	17291	17277	17560.9	17748.9
F2r	double sigmoidal	1584.44	2576.4	0.00147482	-0.00154715	3788.86	3794.82	3843.24	4260.27
Gnb2	sigmoidal	2433.63	NA	0.00109454	NA	16356.3	16354	16330.2	16801.5
Rpl22	sigmoidal	2547.37	NA	-0.000507786	NA	17283.2	17235.4	17173.6	17644.7
Acsl5	sigmoidal	1472.44	NA	-0.00202818	NA	4680.18	4730.25	4658.28	5128.83
Ndufa3	sigmoidal	1759.56	NA	-0.000963032	NA	11344.9	11369.2	11308.2	11778.1
Aldh7a1	sigmoidal	1867.99	NA	-0.00110722	NA	7520.4	7487.54	7437.97	7906.75
Msrb2	gauss	1974.58	2617.61	0.00112206	-0.00112206	6325.26	6313.59	6495.76	6781.87
Plppr2	sigmoidal	2334.21	NA	0.000469879	NA	2171.31	2147.27	2127.28	2594.89
Rassf9	sigmoidal	1493.73	NA	-0.00261898	NA	2246.21	2242.98	2178.98	2646.48
Stox1	gauss	1932.9	2871.39	0.000453287	-0.000453287	2343.57	2332.31	2333.28	2798.39
Sh3kbp1	sigmoidal	2020.52	NA	0.000707819	NA	3011.09	2992.1	2972.16	3437.6
Pdlim4	gauss	1869.05	2453.69	0.000817813	-0.000817813	2130.88	2114.44	2276.04	2579.79
Vps37b	gauss	1871.34	3013.57	0.000544546	-0.000544546	5767.74	5717.19	5737.92	6182.09
Rpl6	sigmoidal	2453.9	NA	-0.000505503	NA	23607.9	23576.6	23506.3	23971
Mesdc2	sigmoidal	1707.3	NA	-0.00422293	NA	8318.28	8392.92	8315.99	8780.64
Nkd1	gauss	1687.3	2211	0.00091918	-0.00091918	2008.54	1998.42	2244.76	2463.05
Fam53b	gauss	1864.97	2454.18	0.0010507	-0.0010507	3846.04	3823.05	4046.8	4287.53
Mest	double sigmoidal	1463.33	1741.51	0.016064	-0.00428349	6522.07	6739.75	6617.53	6986.23
Mrpl42	sigmoidal	1515.9	NA	-0.00161009	NA	10101.5	10146.1	10084.4	10548.4
Pdap1	double sigmoidal	1533.78	2336.3	0.00193696	-0.0011093	13183.9	13249.1	13187.1	13647.4
1520401A03Rik	gauss	2185.53	2761.48	0.000674001	-0.000674001	1330.81	1317.25	1364.1	1779.69
Disp2	sigmoidal	2416.2	NA	0.000365996	NA	1551.22	1527.2	1506.87	1968.84
Rhob	sigmoidal	1404.16	NA	-0.00943072	NA	10383.1	10446.7	10379.2	10839.8
Ptma	sigmoidal	2623.28	NA	-0.00107753	NA	24819.5	24985.6	24810.3	25269.6
Ica1	sigmoidal	2841.55	NA	0.00108616	NA	3089.16	3091.53	3074.58	3532.54
Cnp	sigmoidal	1801.67	NA	-0.00174091	NA	6035.11	6061.02	5992.58	6450.39
Snrpn	sigmoidal	2634.44	NA	0.00137249	NA	5592.09	5574.44	5556.15	6013.9
Smarcd3	sigmoidal	1571.85	NA	-0.000385259	NA	3390.71	3355.34	3320.9	3777.15
Hnrnpa2b1	double sigmoidal	64.9335	2242.23	-0.00197033	0.000742978	17254.1	17273.7	17255.9	17709.9
Rxrg	sigmoidal	1401.48	NA	-0.00156408	NA	2332.13	2367.15	2293.07	2748.79
Ddah1	sigmoidal	1573.33	NA	-0.00214605	NA	2703.15	2735.68	2681.04	3136.36
Junb	double sigmoidal	1478.48	2658.25	-0.00223574	0.000869682	9220.31	9666.01	9622.56	9674.94
Gm16136	sigmoidal	1539.3	NA	-0.00125518	NA	2776.95	2759.6	2711.12	3165.39
Kdm7a	sigmoidal	1401.86	NA	0.00155994	NA	5876.01	5919.62	5837.28	6290.85
Rps9	sigmoidal	2620.39	NA	-0.000794135	NA	24780	24856.7	24749.5	25202.5
Sema3g	double sigmoidal	1563.74	2585.13	0.00148352	-0.00376189	1655.57	1661.83	1765.86	2108.37
Cys1	sigmoidal	1520.22	NA	-0.00212118	NA	2713.31	2755.78	2686.96	3139.13
Ppp1r37	sigmoidal	2857.09	NA	0.000388283	NA	6502.98	6496.69	6466.6	6918.61
Serpina1b	double sigmoidal	1490.56	2298.51	0.00557326	-0.0012771	5862.82	5930.36	6289.64	6314.41
Ppp1cb	sigmoidal	2195.15	NA	0.000398841	NA	12350.5	12352.6	12333	12784.4
Vps36	sigmoidal	1929.37	NA	-0.00122021	NA	8342.84	8377.02	8309.22	8760.41
Meis3	sigmoidal	1676.41	NA	0.000746564	NA	4674.48	4651.33	4643.31	5094.16
Tmem55a	sigmoidal	1622.44	NA	-0.0010428	NA	7049.73	7075.26	7015.38	7465.93
Shmt1	sigmoidal	1461.46	NA	-0.000696694	NA	3134.8	3137.84	3096.1	3546.27
Grb14	double sigmoidal	1537.63	2683.61	-0.00119123	0.000947237	4419.72	4668.36	4597.39	4869.72
Nipal1	double sigmoidal	1541.94	2106.83	0.00458961	-0.000566983	1855.75	1961.31	1926.22	2304.55
Sulf1	sigmoidal	2468.5	NA	0.000938869	NA	1205.71	1180.23	1172.65	1621.33
Pla2g16	sigmoidal	1755.75	NA	-0.00239849	NA	5794.3	5842.61	5750.97	6198.91
Akirin1	sigmoidal	1632.55	NA	0.00145502	NA	7708.8	7714.93	7673.8	8121.37
Gal3st1	sigmoidal	1618.87	NA	-0.00199693	NA	3866.23	3900.14	3845.97	4293.36
Rpl35a	sigmoidal	2432.06	NA	-0.000406825	NA	21628.7	21642.8	21589.9	22037.2
Ccdc88a	sigmoidal	1929.99	NA	0.000875606	NA	4750.34	4738.61	4697.76	5144.13
Vgll4	sigmoidal	1828.86	NA	-0.000712568	NA	6952.19	6964.58	6926.47	7372.04
Slc9a3r1	sigmoidal	1879.28	NA	-0.000463878	NA	8881.71	8881.1	8863.68	9308.42
Golim4	sigmoidal	3083.56	NA	0.000659432	NA	5838.94	5834.19	5802.2	6246.76
Atp5g1	double sigmoidal	1544.2	2757.05	-0.00172639	0.000574949	14878.8	15055.9	14985.2	15323.3
Fam122a	sigmoidal	1833.37	NA	0.000291459	NA	7193.51	7215.35	7186.56	7630.85
Magi1	sigmoidal	1644.63	NA	-0.00078509	NA	2978.54	2974.4	2930.34	3374.57
Tmem51	double sigmoidal	1634.96	2309.17	0.00300331	-0.00164207	5304.09	5325.04	5645.98	5748.28
Rnpepl1	sigmoidal	1959.2	NA	0.00054317	NA	7377.65	7358.11	7337.9	7781.96
Hmgb3	double sigmoidal	1511.03	2428.54	0.00276061	-0.000917517	11666.2	11793	11671.9	12110.2
Cd47	double sigmoidal	1602.16	2615.84	-0.00171963	0.00109838	6704.72	7001.86	6967.93	7148.38
Galm	sigmoidal	1609.27	NA	-0.000727963	NA	3349.69	3398.52	3321.6	3765.16
Ndufs6	sigmoidal	1751.57	NA	-0.000489418	NA	12336	12328.9	12288.4	12731.9
Fitm1	sigmoidal	1602.22	NA	0.00200629	NA	2444.6	2450.33	2432.22	2875.41
Ubald1	sigmoidal	1608.72	NA	0.00267314	NA	7370.65	7396.58	7337.59	7780.54
Cycs	sigmoidal	1694.43	NA	0.00498995	NA	inf	12714.7	12693.4	13136.2
Gstm2	sigmoidal	1827.67	NA	-0.000397345	NA	4187.1	4171.64	4141.14	4583.03
Pde2a	gauss	1919.81	2429.18	0.000782864	-0.000782864	1319.09	1308.47	1443.34	1750.29
Plpp2	sigmoidal	1602.75	NA	-0.0013629	NA	7033.5	7044.97	7003.43	7444.95
Obscn	double sigmoidal	1531.97	2142.3	0.00199319	-0.000506346	1445.81	1459.72	1632.94	1886.5
Klhl32	sigmoidal	2795.58	NA	0.000910423	NA	1717.17	1703	1686.45	2127.07
Espn	sigmoidal	1536.36	NA	-0.00174091	NA	5750.31	5784.49	5721.63	6161.83
Clic1	double sigmoidal	1713.11	2509.73	-0.00151448	0.0017945	13879.4	14243.1	14193.5	14318.9
Gsdmd	sigmoidal	1631.38	NA	0.00106663	NA	2476.28	2517.58	2446.62	2885.35
Eef1d	sigmoidal	1867.81	NA	-0.000428592	NA	14404.8	14409.9	14369.1	14807.2
Mical2	double sigmoidal	1726.99	2370	0.0013439	-0.00210613	3218.07	3274.9	3240.34	3655.91
Mtcl1	sigmoidal	1757.82	NA	0.00262415	NA	2921.76	2867.01	2847.54	3285.2
Rps3a1	sigmoidal	2561.92	NA	-0.000823225	NA	24302.6	24377.7	24253.4	24690.8
Prr7	sigmoidal	2335.85	NA	0.000520468	NA	2026.96	2009.56	1993.12	2428.33
Gnai1	double sigmoidal	1537.8	2717.03	-0.00231796	0.00123146	3898.25	3948.58	3927.59	4332.93
Ddit4l	sigmoidal	1452.4	NA	-0.00238818	NA	2456.79	2449.19	2388.14	2822.62
Isoc1	sigmoidal	1698.67	NA	-0.000637747	NA	3979.55	3985.75	3939.47	4372.97
Stard5	sigmoidal	2237.7	NA	0.000703356	NA	3228.54	3206.94	3188.98	3621.74
Dync1i2	sigmoidal	1815.24	NA	0.00043313	NA	10032.3	10035.5	10014	10446.5
Ptprs	sigmoidal	1970.27	NA	0.000970096	NA	5497.89	5489.95	5465.33	5897.75
Serpinb1a	sigmoidal	2754.22	NA	0.00242453	NA	2255.95	2241.37	2214.78	2647.06
Gusb	sigmoidal	1806.27	NA	-0.00177484	NA	6506.6	6546.76	6472.32	6904.1
Kcne1l	sigmoidal	1949.19	NA	-0.001001	NA	3876.66	3939.37	3868.06	4299.09
Fam219a	sigmoidal	2196.26	NA	0.000303263	NA	2263.83	2254.61	2235.14	2665.51
Tgfbr1	double sigmoidal	1782.55	2595.61	0.00368707	-0.00498415	5230.6	5265.17	5282.07	5660.69
Eif4g2	sigmoidal	1562.77	NA	0.00142201	NA	13791	13799	13777.3	14207.2
Eva1a	sigmoidal	1626.76	NA	-0.00110914	NA	2586.28	2633.47	2563.87	2993.27
Atoh8	double sigmoidal	1204.08	1766.2	0.000651365	-0.00257561	2696.25	2761.59	2878.71	3125.12
Tril	gauss	1846.89	2400.2	0.000661203	-0.000661203	1278.34	1266.35	1407.9	1694.98
Tmem116	sigmoidal	1526.69	NA	-0.000548953	NA	3059.27	2990.71	2961.34	3388.9
Chn2	double sigmoidal	1940.67	2567.81	0.00102961	-0.00328801	1776.1	1806.79	1806.16	2203.19
Speg	sigmoidal	1524.97	NA	-0.00167423	NA	3409.28	3420.55	3375.61	3802.65
Slc39a10	sigmoidal	1501.4	NA	-0.00383534	NA	4736.43	4795.15	4727.24	5151.35
Hmgcr	sigmoidal	2027.25	NA	0.000630637	NA	4687.5	4666.15	4659.62	5083.5
Notch1	sigmoidal	1757.72	NA	-0.00172255	NA	3666.72	3691.8	3635.75	4059.43
Gstm1	sigmoidal	2096.36	NA	-0.00127794	NA	7167.9	7233.07	7132.8	7555.68
Cdca7l	sigmoidal	1574.33	NA	-0.000516948	NA	3316.78	3320.73	3279.26	3701.98
Tpm3	double sigmoidal	1579.65	2560.63	-0.00121534	0.00171893	12492.5	12682.1	12621.8	12914.9
Cdt1	sigmoidal	1677.22	NA	-0.000240728	NA	4574.46	4586.35	4555.97	4978.12
Rps6	sigmoidal	2568.51	NA	-0.00076733	NA	24239.6	24339.4	24216.2	24638.1
Wls	sigmoidal	1712.12	NA	-0.000773453	NA	4375.16	4401.47	4346.64	4768.24
Atg4a	gauss	1896.01	2645.72	0.000675876	-0.000675876	3101.51	3092.01	3160.44	3513.53
Shc2	sigmoidal	1515.94	NA	0.00407392	NA	3040.67	3054.99	3021.75	3442.49
Snx7	sigmoidal	1521.2	NA	-0.000778506	NA	4501.77	4518.57	4473.38	4893.92
Mrpl1	sigmoidal	1601.24	NA	0.000644062	NA	7298.35	7270.01	7270.06	7690.21
Nradd	sigmoidal	1744.41	NA	-0.000908898	NA	3610.33	3617.93	3566.23	3985.89
Celf6	sigmoidal	2440.39	NA	0.000409125	NA	1121.48	1104.01	1085.29	1504.51
Dusp8	gauss	2180.64	2886.69	0.000644875	-0.000644875	2363.68	2352.2	2365.42	2771.11
Fam198a	sigmoidal	1686.7	NA	-0.00122144	NA	2629.68	2677.21	2598.86	3017.03
Zfp174	sigmoidal	2324.73	NA	0.000470193	NA	1650.48	1640.01	1618.42	2035.86
C130021I20Rik	gauss	2051.98	2817.95	0.000462822	-0.000462822	1694.52	1606.19	1625.44	2023.46
Atp2b1	double sigmoidal	1584.49	2528.12	-0.00637011	0.00126966	11983.5	12279.2	12403.1	12400.3
Tmem200a	gauss	2104.86	2881.06	0.000435146	-0.000435146	1484.32	1481.25	1486.07	1897.79
Map2k1	sigmoidal	1643.7	NA	0.0035982	NA	7598.95	7617.86	7575.23	7991.54
Tmem199	sigmoidal	1667.96	NA	0.00120928	NA	6562.18	6538.88	6494.23	6910.48
Dcbld1	double sigmoidal	1461.39	2825.13	-0.00181983	0.000367672	4848.24	5018.7	4945.78	5264.45
Dusp18	sigmoidal	2624.14	NA	0.00105208	NA	4450.29	4364.26	4346.03	4762.1
Ckmt1	sigmoidal	2568.58	NA	0.000633823	NA	1681.49	1660.32	1643.89	2059.68
Tjp3	sigmoidal	1512.56	NA	-0.00135097	NA	2921.26	2957.38	2883.06	3296.46
Slc31a2	double sigmoidal	1639.06	2517.48	0.00311663	-0.00404969	6385.56	6406.11	6450.48	6798.84
Abhd11	sigmoidal	1541.28	NA	-0.00146695	NA	5590.98	5644.51	5579.58	5992.58
1700128E19Rik	gauss	1910.32	2454.69	0.000664733	-0.000664733	1286.01	1255.02	1384.38	1666.81
Rgma	sigmoidal	1562.48	NA	-0.00154113	NA	3119.04	3153.87	3085.59	3496.9
Cltb	double sigmoidal	1479.28	2384.41	-0.00341754	0.000831662	8389.12	8413.57	8393.63	8800.42
Prex1	double sigmoidal	1628.79	2379.61	0.00121354	-0.00180367	3094.52	3104.65	3191.34	3505.81
Lrrc73	sigmoidal	2075.89	NA	0.000391859	NA	2029.69	2018.23	1995.21	2406.49
Rps5	sigmoidal	2616.68	NA	-0.000562312	NA	25829	25877.2	25790	26201.1
Cdc42ep3	sigmoidal	1760.6	NA	-0.00682093	NA	4290.11	4415.41	4274.78	4685.25
Sqstm1	sigmoidal	1937.38	NA	0.000669352	NA	9528.15	9505.77	9498.19	9908.58
Arc	sigmoidal	3069.91	NA	0.000455894	NA	2626.13	2642.3	2612.02	3022.31
Arhgef19	sigmoidal	1810.66	NA	-0.000644193	NA	5020.9	5022.45	5000.83	5410.82
Alcam	double sigmoidal	1471.24	2649.71	-0.000695201	0.00140709	4150.98	4593.8	4351.27	4560.82
Jph4	sigmoidal	2098.9	NA	0.000598409	NA	1409.41	1389.7	1370.06	1778.31
Camk2b	sigmoidal	2630.44	NA	0.00077036	NA	2834.84	2831.61	2815.53	3223.5
Rpl36	sigmoidal	2703.51	NA	-0.000350684	NA	20946.4	20954.8	20902.2	21309.6
Sfxn1	sigmoidal	1626.12	NA	-0.000606151	NA	8208.18	8218.72	8176.97	8583.44
Adra2c	gauss	1718.34	2166.29	0.000794842	-0.000794842	1049.69	1035.49	1231.52	1441.77
Wfdc10	sigmoidal	1733	NA	-0.000872339	NA	3191.93	3248.49	3176.54	3582.74
Smpdl3a	sigmoidal	2595.44	NA	0.00178491	NA	5152.37	5152.3	5132.29	5538.41
Mien1	sigmoidal	2549.84	NA	0.0016765	NA	11039.2	11034.5	11006.9	11412.8
Mcm4	sigmoidal	2429.54	NA	-0.000957861	NA	6146.26	6233.56	6131.71	6536.47
Ywhag	sigmoidal	1877.19	NA	0.000951626	NA	7406.77	7402.01	7380.56	7785.14
Fam131a	sigmoidal	2266.32	NA	0.000556481	NA	1901	1879.77	1859.82	2264.02
Fbl	sigmoidal	1556.3	NA	-0.000769482	NA	10767.8	10684.9	10641	11045
Bre	sigmoidal	1623.03	NA	-0.00291177	NA	8382.73	8421.28	8364.63	8768.51
Spink4	double sigmoidal	1454.6	2141.36	0.00408694	-0.000864746	4916.19	4996.93	5015.52	5320.03
Rai2	sigmoidal	2904.33	NA	0.000889224	NA	1080.26	1078.47	1063.62	1467.01
Tmeff1	sigmoidal	1551.21	NA	0.00596225	NA	6171.85	6208.49	6161.62	6564.24
Ech1	sigmoidal	1833.64	NA	-0.0012068	NA	8923.28	8814.38	8772.6	9174.8
Dnm2	sigmoidal	2173.05	NA	0.000352484	NA	6477.91	6473.99	6450.15	6852.04
Maged1	sigmoidal	2752.68	NA	0.000983443	NA	15144.6	15126.2	15108.7	15509.9
Cfap20	sigmoidal	2477.42	NA	0.00143055	NA	9361.3	9343.37	9323.91	9724.44
Cmtm7	sigmoidal	2237.21	NA	-0.000671021	NA	5184.67	5244.32	5171.57	5571.59
Gm8113	double sigmoidal	1477.74	2228.45	0.00325092	-0.00071402	4440.58	4522.55	4649.09	4840.54
Cyfip2	double sigmoidal	1865.31	2531.8	0.00360962	-0.00591585	4224.42	4265.95	4258.78	4624.26
Cbfb	sigmoidal	2364.69	NA	0.000515111	NA	7679.7	7662.63	7646.04	8045.88
Gstt3	sigmoidal	1549.09	NA	-0.0016605	NA	2167.32	2203.25	2131.37	2531.15
Rad21	sigmoidal	2745.35	NA	0.000970023	NA	7290.74	7271.64	7254.6	7654.27
Stx7	sigmoidal	2581.11	NA	0.00170233	NA	6964.2	6950.28	6932.82	7332.11
Rpl7	sigmoidal	2707.48	NA	-0.000306428	NA	22698.4	22706.4	22655.8	23054.9
Pcsk2os1	sigmoidal	3038.5	NA	0.000459774	NA	1201.87	1197.04	1171.23	1569.25
Hnf1aos1	sigmoidal	1809.14	NA	-0.00152853	NA	3808.48	3812.82	3779.57	4177.36
Aldh2	sigmoidal	2273.63	NA	-0.000700028	NA	6621.09	6607.11	6558.33	6955.59
Stmn1	double sigmoidal	1706.89	3080.42	0.00337945	-0.00167778	15922.4	16036.4	16158.1	16319.2
Nt5c2	sigmoidal	1661.82	NA	0.000373162	NA	7478.67	7461.45	7448.48	7844.92
Ncl	sigmoidal	1646.02	NA	-0.000428746	NA	14950.8	14942	14906.8	15303.2
Ahi1	sigmoidal	2817.49	NA	0.000666539	NA	3050.31	3023.59	3005.34	3401.66
Ccnt2	sigmoidal	2185.18	NA	0.000489334	NA	7136.96	7088.35	7069.04	7465.34
Fam49b	sigmoidal	1973.69	NA	0.000879188	NA	8616.42	8604.77	8584.94	8980.88
Dkc1	sigmoidal	1534.65	NA	-0.000828445	NA	5859.71	5858.27	5815.47	6210.92
Fbxl15	sigmoidal	2004.62	NA	0.000910381	NA	4603.96	4595.31	4570.35	4964.83
Rras2	sigmoidal	1497.89	NA	-0.00410899	NA	4337.82	4349.5	4299.15	4691.78
Fez1	double sigmoidal	1688.23	2385.9	0.00183745	-0.000592246	1554.14	1557.57	1654.07	1946.61
Phb	sigmoidal	1626.45	NA	-0.000653671	NA	9472.99	9471.36	9431.59	9823.44
Pea15a	double sigmoidal	1487.17	2524.84	-0.00549935	0.000940353	5250.65	5364.32	5345.22	5641.89
Emc6	sigmoidal	1507.51	NA	-0.00448265	NA	11013.1	11088.8	10998.7	11389.5
Wrap73	gauss	1695.74	2337.98	0.000975127	-0.000975127	5268.29	5250.67	5457.12	5640.76
Syn2	sigmoidal	2532.57	NA	0.000375531	NA	1415.89	1403.04	1386.13	1776.21
Rps26	sigmoidal	2447.05	NA	-0.00041193	NA	21537.5	21547.6	21497.5	21887.5
Epn3	sigmoidal	1783.34	NA	-0.00560275	NA	3082.08	3097.74	3035.37	3424.37
Gstt2	sigmoidal	1709.85	NA	-0.00119552	NA	3783.31	3811.74	3752.97	4141.39
Tcf15	gauss	1487.52	1847.82	0.00181558	-0.00181558	3639.99	3638.13	3925	4026.12
Atp8b1	sigmoidal	2149.06	NA	0.000585656	NA	5546.4	5532.13	5513.91	5901.65
Hnrnpdl	gauss	2337.03	3039.41	0.000966246	-0.000966246	11412.5	11383	11391.3	11770.6
Sesn2	sigmoidal	2721.73	NA	0.00121007	NA	3332.89	3283.71	3265.92	3653.04
Kctd12	sigmoidal	2466.47	NA	0.000472715	NA	1788.97	1711.34	1696.76	2083.76
Rybp	double sigmoidal	1620.04	2601.88	0.00420122	-0.00204899	4730.55	4750.82	4772.41	5117.05
Pvrl3	sigmoidal	2294.05	NA	0.000815813	NA	5237.24	5198.43	5177.03	5563.34
Emp2	sigmoidal	1521.54	NA	-0.00178005	NA	3777.52	3791.44	3729.88	4115.19
Sema6b	gauss	1860.66	2375.53	0.000691393	-0.000691393	1239.46	1219.49	1359.05	1604.5
Vldlr	double sigmoidal	1455.97	2342.1	0.00156045	-0.000956687	2491.25	2511.88	2606.6	2876.05
Gpc3	sigmoidal	2396.94	NA	-0.000358203	NA	8099.45	8152.03	8095.55	8480.32
Lrp8	sigmoidal	2568.72	NA	0.000226356	NA	1957.56	1958.47	1933.46	2317.94
Wnt3	gauss	1867.1	2222.47	0.00105368	-0.00105368	896.614	889.937	1071.44	1273.85
Ccdc34	sigmoidal	1640.12	NA	-0.00107763	NA	8891.65	8927.89	8870.56	9254.32
Fstl1	double sigmoidal	1586.21	2359.52	0.00223987	-0.000953501	4984.28	5007.85	5308.52	5366.99
Elovl1	gauss	1781.83	2501.08	0.000935908	-0.000935908	7825.4	7808.6	7972.59	8190.97
Gpt2	sigmoidal	1479.71	NA	-0.000959256	NA	4437.75	4455.49	4403.18	4785.49
Gm10076	sigmoidal	2188.83	NA	-0.000386981	NA	13975.3	13898.4	13852.4	14230.5
Tbpl1	gauss	1716.23	2906.52	0.000528855	-0.000528855	7630.66	7622.31	7623.2	7999.5
Net1	sigmoidal	1637.05	NA	-0.00265422	NA	4289.23	4346.31	4263.39	4639.65
Adam15	sigmoidal	1550.02	NA	-0.000828996	NA	2730.81	2718.18	2671.06	3046.67
Abhd15	sigmoidal	2740.44	NA	0.000409215	NA	1181.97	1142.13	1123.85	1499.09
Drc1	sigmoidal	2708.5	NA	0.00113743	NA	1223.79	1201.63	1181.48	1555.05
Amotl1	sigmoidal	2284.55	NA	-0.000746416	NA	5682.77	5741.44	5658.76	6032
Rab20	sigmoidal	1482.29	NA	-0.00433975	NA	2302.42	2336.46	2267.31	2640.15
Cartpt	sigmoidal	2693.86	NA	0.00538022	NA	1238.05	1372.71	1219.58	1592.3
Khk	sigmoidal	1739.56	NA	-0.000600213	NA	4573.36	4560.6	4538.11	4910.66
Hist1h1c	sigmoidal	2539.52	NA	0.000485581	NA	6965.58	7322.01	6914.52	7286.81
Rassf4	gauss	1813.6	2249.94	0.00112758	-0.00112758	2141.51	2138.32	2370.95	2509.95
Snn	double sigmoidal	1470.26	2574.12	0.00399759	-0.000758429	5769.44	5774.79	5956.48	6140.69
Enah	sigmoidal	1699.12	NA	-0.00416445	NA	9331.7	9343.59	9297.75	9668.54
Ptgr1	sigmoidal	1664.04	NA	-0.000712251	NA	3271.99	3307.08	3241.42	3611.63
Dusp14	sigmoidal	1749.42	NA	-0.00100164	NA	2993.6	3024.7	2971.82	3341.86
Cbln1	sigmoidal	2997.97	NA	0.000522455	NA	927.059	902.719	881.95	1251.89
Cgnl1	sigmoidal	2050.67	NA	-0.000370063	NA	4269.73	4236.38	4200.1	4569.64
Uhrf1	sigmoidal	1117.06	NA	-0.00024598	NA	3330.71	3311.66	3287.2	3656.48
Adgrb3	sigmoidal	1977.44	NA	0.000556222	NA	1376.27	1361.14	1353.08	1721.68
2810417H13Rik	double sigmoidal	63.1887	1960.69	nan	-0.00353886	5391.47	5755.89	5413.24	5759.2
Nkiras2	sigmoidal	1923.41	NA	0.000329888	NA	7014.06	6997.25	6972.38	7339.58
Lmo4	sigmoidal	1441.16	NA	-0.000972804	NA	5292.5	5281.52	5243.9	5610.83
Rasgrp3	gauss	894.613	2214.86	0.000430843	-0.000430843	4863.75	4839.93	5062.62	5206.67
Serpinf2	sigmoidal	2760.4	NA	0.000454348	NA	1984.66	1971.55	1954.73	2321.23
Pam16	sigmoidal	1998.66	NA	0.000654722	NA	8547.44	8544.6	8515.52	8881.52
Sez6l	sigmoidal	2802.91	NA	0.000526438	NA	1041.87	1020.38	1002.15	1368.09
Kif1b	gauss	1850.46	3281.99	0.00039923	-0.00039923	6380.45	6374.23	6374.68	6740.13
Rab25	sigmoidal	1581.75	NA	-0.00715755	NA	8844.44	8891.91	8823.96	9189.77
2310036O22Rik	sigmoidal	2200.88	NA	0.000444708	NA	12729.2	12714.4	12694.2	13059.9
Plod2	sigmoidal	1631.99	NA	-0.000745078	NA	4618.82	4630.31	4585.21	4950.26
Cmpk1	sigmoidal	1704.71	NA	0.000956617	NA	10561.2	10555.8	10525.1	10889.1
Tspan13	double sigmoidal	1631.96	2503.7	-0.00241821	0.00141145	6254.85	6398.07	6371.61	6618.67
Tnfrsf12a	double sigmoidal	1427.33	1892.54	-0.00155908	0.003385	6585.8	6625.76	6588.72	6949.5
Idh1	sigmoidal	1602.12	NA	-0.00107662	NA	6626.66	6638.31	6590.43	6954
Eef1b2	sigmoidal	2521.03	NA	-0.00106096	NA	17099.7	17150.2	17043.7	17407.2
Rfwd3	double sigmoidal	1734.51	2609.96	0.00220236	-0.00121884	4114.97	4115.66	4195.9	4478.21
Rcn1	double sigmoidal	1633.73	2381.31	-0.00239192	0.00224158	9651.51	9683.96	9657.52	10014.5
Slc25a35	sigmoidal	2634.79	NA	0.00262437	NA	864.171	855.367	833.363	1196.23
Fuca2	sigmoidal	1806.97	NA	-0.00302329	NA	4419.88	4432.23	4381.88	4744.57
Resp18	sigmoidal	2803.55	NA	0.00149607	NA	1257.96	1245.58	1225.19	1587.43
Klf2	sigmoidal	2877.85	NA	0.000607621	NA	1783.66	1774.65	1759.5	2121.16
Adrbk2	sigmoidal	2557.53	NA	0.000842576	NA	3811.79	3795.83	3780.22	4141.64
Chchd10	double sigmoidal	1530.27	3075.62	-0.0016627	0.000640626	5354.13	5493.6	5419.87	5715.05
Mansc1	sigmoidal	1564.54	NA	-0.000930466	NA	2822.55	2852.51	2800.4	3160.89
Kctd12b	sigmoidal	2716.71	NA	0.00114927	NA	1240.79	1241.76	1220.56	1581
Gpr153	double sigmoidal	1585.32	2468.25	0.00813606	-0.000377569	1394.35	1424.74	1485.62	1753.96
Cbx5	sigmoidal	2255.17	NA	-0.000659548	NA	8637.66	8649.12	8598.22	8957.31
1810034E14Rik	double sigmoidal	1548.36	2045.49	0.00305638	-0.000638476	2132.49	2141.86	2360.31	2491.32
Acot7	sigmoidal	1721.94	NA	-0.00051072	NA	3475.13	3491.87	3444.37	3803.19
Copz2	sigmoidal	1767.34	NA	-0.000569386	NA	3913.19	3919.95	3871.22	4229.8
Maml3	sigmoidal	2773.92	NA	0.000306427	NA	3580.03	3521.27	3497.87	3856.41
Rpl37	sigmoidal	2481.73	NA	-0.000572648	NA	21757.3	21786.2	21716.2	22073.9
Iqgap1	double sigmoidal	1519.03	2486.71	-0.00320677	0.00177463	7143.5	7544.79	7343.62	7501.21
Hells	double sigmoidal	132.647	2394.57	-0.000611253	-0.00125671	5085.3	5184.57	5094.5	5442.86
Prps2	sigmoidal	1587.68	NA	-0.000532865	NA	3877.1	3876.43	3839.1	4196.52
Kcnk5	sigmoidal	1494.37	NA	-0.00444228	NA	2102.46	2116.84	2060.76	2417.82
Cep170	sigmoidal	2006.84	NA	0.000323719	NA	2818.66	2713.24	2696.68	3053.44
Efemp2	sigmoidal	1701.31	NA	-0.000970491	NA	5778.06	5784.22	5743.15	6099.8
Ak8	sigmoidal	1705.72	NA	0.0010723	NA	1800.21	1811.7	1779.1	2135.57
Mycbp2	double sigmoidal	1574.24	2554.02	0.0138952	-0.000547102	8567.18	8599.84	8663.9	8923.42
Aard	sigmoidal	3136.5	NA	0.000823466	NA	1024.56	1009.43	988.699	1344.7
Rpl24	sigmoidal	2617.53	NA	-0.000639902	NA	23032.7	23085.4	22997.5	23353.4
Zfp451	sigmoidal	1638.7	NA	0.00428553	NA	5717.5	5638.79	5627.66	5983.43
Tspan3	double sigmoidal	1514.29	2331.31	0.00228227	-0.000458339	13838.7	13852.9	13910.5	14194.4
Mdm1	sigmoidal	2994.01	NA	0.000520261	NA	2472.1	2473.01	2449.54	2805.03
Cnn3	double sigmoidal	1549.76	2587.13	-0.00101753	0.000952258	11700.4	11847.7	11808	12055.8
Nanos1	sigmoidal	2772.9	NA	0.000405831	NA	1732.49	1721.83	1702.78	2057.47
Abcg1	sigmoidal	2557.26	NA	0.000241334	NA	2548.76	2547.17	2524.83	2879.02
Acat2	sigmoidal	1593.15	NA	-0.000490399	NA	6666.55	6658.74	6625.44	6979.58
Naaladl2	sigmoidal	1782.31	NA	-0.000652141	NA	2682.47	2591.68	2554.51	2907.21
Nphp4	gauss	1848.92	2375.04	0.000758733	-0.000758733	1727.06	1710.91	1855.82	2063.16
Rps21	sigmoidal	2440.5	NA	-0.000379345	NA	16190.8	16196.4	16146.4	16498.6
Tor2a	sigmoidal	1672.56	NA	0.000924289	NA	8214.64	8191.45	8160.27	8512.21
Bphl	sigmoidal	1607.07	NA	-0.00271026	NA	7411.05	7479.53	7396.53	7748.45
Aqp1	sigmoidal	1557.58	NA	-0.000977917	NA	2041.08	2050.58	2015.98	2367.33
Pdk2	sigmoidal	1632.75	NA	0.000678388	NA	4462.33	4447.21	4422.3	4773.51
Sumo3	sigmoidal	1705.98	NA	-0.0005779	NA	12227.1	12220.4	12191.4	12542.3
Cd164	sigmoidal	2916.72	NA	0.000342724	NA	11150	11152.9	11124.9	11475.7
Ybx1	sigmoidal	597.703	NA	-0.000225556	NA	18973	18758.7	18729.2	19079.8
Npc2	gauss	1734.93	2640.08	0.000641006	-0.000641006	14772.6	14756.8	14886.4	15107.4
Fa2h	sigmoidal	2652	NA	0.000272925	NA	1353.23	1356.04	1337.27	1687.51
Ugt2b35	sigmoidal	1527.72	NA	-0.0011537	NA	2114.27	2103.85	2061.57	2411.56
Wapl	double sigmoidal	262.668	1713.51	0.00042503	-0.00493798	9226.18	9268.16	9283.2	9576.13
Mafg	sigmoidal	2147.11	NA	0.000566837	NA	5991.49	5983.46	5964.86	6314.77
Tmod2	sigmoidal	2579.98	NA	0.000919545	NA	1363.46	1350.92	1330.48	1680.36
Kif19a	sigmoidal	1401.81	NA	0.00118144	NA	3150.57	3163.99	3145.75	3495.56
Zfhx2	sigmoidal	2295.81	NA	0.000473007	NA	3096.81	3077.01	3056.62	3406.31
Rpl13a	sigmoidal	2338.53	NA	-0.000419046	NA	25924.5	25924	25874.7	26223.7
Sptbn1	double sigmoidal	1685.99	2738.94	-0.00117914	0.00110298	6590.06	6702.55	6639.42	6939
Bcl7a	gauss	1655.79	2495.44	0.000739581	-0.000739581	7245.4	7231.51	7360.69	7580.3
Fndc5	sigmoidal	1530.72	NA	-0.00542396	NA	4126.1	4142.39	4104.21	4451.51
Rpl30	sigmoidal	2226.44	NA	-0.000395394	NA	17849.5	17825.2	17778.4	18125.1
Abtb1	sigmoidal	1826.72	NA	0.000376232	NA	5480.31	5463.48	5444.13	5790.74
Lsm7	sigmoidal	1592.27	NA	-0.000758401	NA	8660.7	8671.96	8630.72	8977.18
Tle1	double sigmoidal	1425.99	2432.79	-0.00238395	0.00102492	3994.26	4019.28	4001.04	4340.34
Phyhip	double sigmoidal	1612.43	2219.51	0.00285349	-0.000519995	1472.26	1489.6	1585.68	1817.91
Flnc	gauss	2065.35	2790.38	0.000422478	-0.000422478	1371.28	1361.6	1381.38	1706.69
Ankrd12	sigmoidal	2532.58	NA	0.00216096	NA	5626.29	5609.73	5585.78	5930.85
Cdkn1b	sigmoidal	2618.62	NA	0.00173552	NA	3441.58	3426.47	3405.22	3750.18
Ptprn	sigmoidal	3086.53	NA	0.00103648	NA	1512.28	1504.38	1485.46	1829.98
Mvb12a	sigmoidal	1565.41	NA	-0.00178761	NA	7850.67	7826.71	7772.71	8117.21
Fam234b	sigmoidal	1668.05	NA	-0.00110299	NA	4297.16	4317.58	4267.35	4611.59
Ociad2	double sigmoidal	1643.4	3101.68	-0.00114316	0.000759878	4458.32	4598.13	4530.7	4802.3
Utrn	sigmoidal	1677.12	NA	-0.00056859	NA	3831.2	3824.3	3781.32	4125.25
Bud31	sigmoidal	1639.82	NA	0.000852976	NA	10788.3	10781.3	10761.9	11105.6
Canx	sigmoidal	1767.72	NA	-0.00100263	NA	11102.1	11130	11069.9	11413.1
Tmem147	sigmoidal	1705.68	NA	-0.00261626	NA	11988.9	12077.7	11988.8	12331.6
Rab3c	sigmoidal	2495.82	NA	0.0003505	NA	1169.16	1155.46	1137.35	1480.16
Mcm5	double sigmoidal	1274.7	2440.49	-0.00354846	-0.00179457	6835.24	6899.7	6843.67	7177.99
Naa20	sigmoidal	2000.77	NA	0.00140394	NA	9283.71	9263.7	9256.48	9598.72
Nop10	sigmoidal	1572.4	NA	-0.00116249	NA	12498.9	12532.2	12485.3	12827.4
Elovl6	double sigmoidal	1416.47	3083.42	-0.000761463	0.00034958	2989.91	3045.54	3009.22	3331.75
Pygb	sigmoidal	1586.84	NA	-0.00159436	NA	3073.67	3051.51	2994.92	3336.75
Fkbp1a	sigmoidal	2076.06	NA	0.000468928	NA	14179.1	14161.9	14137.4	14478.9
Tusc3	sigmoidal	2566.54	NA	0.00165676	NA	8237.6	8234.18	8209.36	8550.67
Srl	sigmoidal	2073.48	NA	0.00091173	NA	2658.83	2636.02	2610.36	2951.65
Smarca4	gauss	1853.12	2956.24	0.000550713	-0.000550713	11203	11189.2	11195	11529.6
Vamp8	sigmoidal	1913.13	NA	-0.00157212	NA	12953.3	12980.9	12919.4	13258.8
5330417C22Rik	double sigmoidal	1515.81	2132.93	0.00347269	-0.001609	5105.51	5271.96	5178.86	5444.34
Capn10	sigmoidal	1816.08	NA	0.000599289	NA	5582.63	5582.14	5553.43	5892.2
Lmnb1	sigmoidal	2101.92	NA	-0.000266805	NA	7702.36	7701.31	7662.51	8001.17
St5	sigmoidal	1624.38	NA	-0.0023108	NA	2849.61	2897.78	2824.27	3162.87
Syne4	sigmoidal	1980.28	NA	-0.000990592	NA	5702.06	5734.09	5692.34	6030.74
Med25	sigmoidal	2573.41	NA	0.00122547	NA	8704.35	8710.46	8690.52	9028.36
Cib1	sigmoidal	1545.1	NA	0.00833553	NA	9748.37	9775.55	9721.76	10057.8
Zbtb18	double sigmoidal	1563.72	2425.89	0.00285185	-0.000440684	2628.57	2633.8	2722.92	2964.33
Mmp14	double sigmoidal	1324.06	2362.57	0.00237583	-0.000669391	8336.96	8374.31	8376.43	8672.26
Bcl2l12	sigmoidal	2023.35	NA	-0.000508445	NA	5062.5	5062	5015.69	5350.67
Tcf20	gauss	1637.14	2108.02	0.00117039	-0.00117039	3414.93	3405	3599.87	3739.95
Dmrtc1a	double sigmoidal	1690.35	2932.56	-0.000679903	0.00105764	1669.43	1686.75	1671.47	2004.28
Htatip2	sigmoidal	1600.08	NA	-0.00194789	NA	4446.76	4452.44	4409.85	4744.01
Dennd2a	sigmoidal	1454.29	NA	0.00469779	NA	4611.66	4596.65	4581.79	4915.8
Rab34	sigmoidal	1628.58	NA	-0.00226711	NA	7412.88	7404.13	7358.35	7692.16
Crlf1	gauss	1964.71	2612.86	0.000566862	-0.000566862	1840.74	1819.76	1896.69	2153.23
Rbpms	double sigmoidal	1515.9	2631.13	-0.00245101	0.00106754	7520	7707.26	7664.18	7853.39
Bag2	sigmoidal	1478.31	NA	-0.00400162	NA	6703.77	6697.51	6676.46	7009.08
2610035D17Rik	double sigmoidal	1616.35	2673.63	-0.00338688	0.000713327	5042.31	5220.25	5124.61	5374.88
Il17re	double sigmoidal	1527.36	2666.27	-0.00122386	0.000933792	3774.12	3957.46	3913.68	4106.01
Tubb4b	double sigmoidal	401.833	2582.88	-0.000324418	0.00109945	8936.5	9270.79	9022.44	9268
Bag1	double sigmoidal	1526.41	1861.03	0.00529012	-0.00171219	13293.9	13378.3	13311.1	13625.4
Zfyve21	sigmoidal	1485.6	NA	-0.00234867	NA	5834.2	5852.86	5812.75	6143.79
Slc25a11	sigmoidal	1790.73	NA	0.000433325	NA	11187	11159.6	11133.5	11464.1
Pcbd1	double sigmoidal	1573.19	2691.94	-0.00314254	0.00112256	12459.4	12540.4	12524.9	12789.7
Iffo2	gauss	1530.14	2257.94	0.000676578	-0.000676578	3690.78	3681.88	3859.97	4011.82
Rab2a	sigmoidal	2155.67	NA	0.000493656	NA	12752.3	12730.1	12712.8	13042
Rltpr	sigmoidal	2138.37	NA	0.000511636	NA	1220.14	1201.64	1178.92	1507.56
Gadd45b	sigmoidal	1396.27	NA	-0.0012578	NA	2965.7	2961.02	2931.18	3259.77
Atic	sigmoidal	1627.56	NA	-0.000456947	NA	6280.23	6276.92	6249.58	6577.91
Prkaca	sigmoidal	2414.33	NA	0.000690778	NA	8166.13	8149.88	8132.31	8460.55
Cxx1b	sigmoidal	1822.89	NA	0.000705333	NA	5865.91	5869.66	5848.67	6176.9
Paqr5	sigmoidal	1492.24	NA	-0.0037648	NA	2711.12	2714.55	2696.28	3024.49
Eif4a2	sigmoidal	2572.71	NA	0.0012051	NA	13419.1	13430.8	13406.6	13734.6
Chmp4c	sigmoidal	1565.86	NA	-0.0023283	NA	3395.6	3425.47	3360.84	3688.65
Setbp1	gauss	1770.29	2774.14	0.000459477	-0.000459477	3807.89	3790.07	3818.19	4117.58
Snai2	double sigmoidal	1385.85	1805.64	0.00231482	-0.000645051	1103.91	1105.46	1319.95	1429.84
Slc16a5	double sigmoidal	1522.2	2460.87	0.00134122	-0.00116201	2838.64	2843.91	3048.62	3164.38
Pitpnm2	double sigmoidal	1543.74	1986	0.00313003	-0.000749605	1784.81	1786.09	2024.1	2110.37
Smap2	sigmoidal	2445.93	NA	0.000418748	NA	4250.9	4245.42	4224.37	4549.82
Prr5	sigmoidal	1894.76	NA	-0.00371447	NA	3797.66	3831.45	3781.3	4106.42
Sdcbp	sigmoidal	2367.29	NA	0.00456837	NA	10688.3	10668.7	10656.6	10981.6
Spats2l	sigmoidal	1454.72	NA	-0.00123161	NA	1903.02	1935.3	1872.11	2196.61
Tshz2	double sigmoidal	1537.82	2618.99	-0.00245289	0.000875715	6488.28	6643.63	6569.76	6812.7
2023-03-11	sigmoidal	2850.57	NA	0.000528037	NA	853.747	739.492	722.302	1046.48
Tmem14a	sigmoidal	1579.21	NA	-0.00153916	NA	3422.86	3435.04	3381.36	3705.49
Afap1l1	sigmoidal	1487.27	NA	-0.000773623	NA	2176.22	2129.62	2077.32	2400.69
Vamp3	sigmoidal	2351.16	NA	0.000779456	NA	6787.62	6779.15	6758.01	7081.16
Nudt1	sigmoidal	1526.17	NA	-0.000767358	NA	4631.71	4616.24	4581.9	4905
Dda1	sigmoidal	1946.51	NA	0.000525413	NA	7946.95	7923.89	7899.05	8221.81
Cct5	sigmoidal	1772.33	NA	0.00334933	NA	15225.9	15218	15218.2	15540.7
Gem	sigmoidal	1431.09	NA	-0.00167745	NA	2784.31	2837.02	2784.55	3106.94
Hn1l	sigmoidal	1476.57	NA	-0.000813538	NA	6442.86	6440.68	6401.39	6723.77
Wnt9a	gauss	1645.49	2162.09	0.000643137	-0.000643137	1301.79	1290.16	1448.15	1611.89
Scx	sigmoidal	1582.72	NA	-0.00104809	NA	2301.36	2284.64	2264.56	2585.8
Dll4	double sigmoidal	1478.12	2022.86	0.00147539	-0.00375221	2484.85	2667.87	2488.39	2805.53
Zbtb7a	sigmoidal	1587.44	NA	0.00263521	NA	7701.98	7706.84	7685.78	8006.42
Mcm2	sigmoidal	2526.07	NA	-0.0020206	NA	7695.62	7853.97	7692.12	8012.75
Trp53i13	sigmoidal	2541.88	NA	0.00149209	NA	4660.22	4647.74	4628.03	4948.35
Efcab10	sigmoidal	2660.18	NA	0.00345663	NA	1612.15	1611.27	1579.94	1900.04
Col11a2	double sigmoidal	1410.95	2361.3	0.000841932	-0.00105857	4372.05	4420.94	4536.63	4692.13
Slco2a1	gauss	2194.85	2879.4	0.000611181	-0.000611181	2493.94	2471.75	2497.81	2791.24
Kcnip3	sigmoidal	1913.97	NA	0.000978348	NA	1343.44	1343.96	1311.08	1629.19
Klhdc2	gauss	1868.88	3034.69	0.000505209	-0.000505209	10570	10539.5	10542.6	10857.6
Psmb10	sigmoidal	1611.76	NA	-0.00072855	NA	3993.96	3991.48	3937.94	4255.92
Arpc1a	sigmoidal	1633.16	NA	0.000473699	NA	13222.2	13209.1	13189.2	13507.1
Tgif2	sigmoidal	2370.97	NA	-0.000592979	NA	4853.44	4882.27	4802.9	5120.08
Rps27	sigmoidal	2452.85	NA	-0.000576007	NA	22334.3	22343.3	22294.5	22611.5
Slc35g2	sigmoidal	2628.55	NA	0.000359832	NA	3321.15	3283.47	3265.27	3582.25
Rpl14	sigmoidal	2190.28	NA	-0.000441024	NA	24849.5	24854.4	24810.1	25127
St8sia3	sigmoidal	2548	NA	0.000351204	NA	1210.21	1189.49	1171.38	1488.2
Ranbp1	double sigmoidal	59.4217	2531.74	-0.00211017	-0.00157526	16183.4	16440.5	16193.1	16500
Dsp	sigmoidal	1590.67	NA	-0.00101423	NA	5127.32	5125.15	5094.97	5411.41
Xist	sigmoidal	75.4717	NA	0.000566026	NA	29186.6	29202.2	29154.1	29470.3
Cldn23	sigmoidal	2311.38	NA	0.00118186	NA	3672.22	3651.28	3629.41	3945.43
Actr3	double sigmoidal	1782.02	2689.7	-0.00278159	0.000518402	12657.9	12771.4	12679.4	12973.8
Tubb2a	double sigmoidal	1480.38	2612.21	-0.00386762	0.00127763	5630.12	5968.21	5935.32	5945.57
Plpp3	sigmoidal	1482.27	NA	-0.00293763	NA	2657.87	2675.15	2619.81	2935.15
Gprasp2	double sigmoidal	1612.98	2562.72	-0.0015214	0.00141198	3991.2	4023.94	3993.35	4306.4
Gamt	sigmoidal	1605.78	NA	-0.00439637	NA	6019.13	6032.92	5986.51	6300.98
Casp6	double sigmoidal	1513.14	2562.14	0.00255428	-0.00081111	9947.49	9970.66	10206.9	10261.6
Egfl7	sigmoidal	1716.1	NA	-0.000687777	NA	5804.78	5796.61	5762.27	6076.35
H1fx	sigmoidal	2397	NA	0.00106542	NA	5848.24	5840.33	5817.88	6131.76
Dopey2	sigmoidal	1527.51	NA	0.000556411	NA	2948.19	2940.71	2913.97	3227.5
Elmod1	sigmoidal	3055.02	NA	0.00058417	NA	801.025	788.014	767.995	1081.11
Arf4	sigmoidal	1729.79	NA	-0.00141504	NA	12085	12073.4	12048.3	12360.5
Ccng2	gauss	1582.13	2917.85	0.000401121	-0.000401121	5797.63	5769.93	5776.91	6082.01
Hcfc1r1	sigmoidal	2492.41	NA	0.00197912	NA	9842.93	9830.22	9806.04	10118
Ppt1	sigmoidal	1694.58	NA	-0.00129754	NA	5797.44	5833.77	5770.12	6081.86
Rufy3	sigmoidal	2606.65	NA	0.00497466	NA	3499.08	3496.77	3478.6	3790.05
Nudt9	sigmoidal	1621.28	NA	-0.00266973	NA	5781.55	5809.96	5747.1	6058.42
Erbb3	sigmoidal	1428.69	NA	-0.00112237	NA	3217.98	3230.92	3179.83	3491.13
9130230L23Rik	sigmoidal	2649.61	NA	0.00120926	NA	1227.55	1228.32	1206.42	1517.57
Gng2	sigmoidal	2142.39	NA	0.000375086	NA	2048.23	2022.07	2000.1	2311.18
Pgm2l1	sigmoidal	1668.89	NA	0.00581442	NA	3018.75	2920.94	2913.17	3224.15
Samd5	sigmoidal	2811.35	NA	0.000701279	NA	828.719	820.806	804.249	1114.82
Rbm47	double sigmoidal	1542.57	2608.81	-0.00202844	0.00086514	5271.55	5505.2	5446.73	5582.08
Hnrnpa1	gauss	2075	2825.98	0.000671985	-0.000671985	18563.3	18550.1	18584.5	18860.6
Gm15567	gauss	1744.59	2487.91	0.000424918	-0.000424918	1685.51	1656.44	1739.49	1966.91
Mrpl36	sigmoidal	1512.24	NA	-0.00409396	NA	8350.97	8369.89	8330.15	8640.23
Arid4b	sigmoidal	1509.38	NA	0.00494294	NA	9369.65	9363.63	9335.7	9645.31
Tmem27	sigmoidal	2977.59	NA	0.00172491	NA	2612.6	2596.61	2581.84	2890.89
Gsr	sigmoidal	1473.28	NA	-0.00398758	NA	7919.92	7934.43	7879.32	8188.35
Kcnma1	gauss	2023.99	2800.39	0.000361824	-0.000361824	1409.72	1371.69	1380.6	1680.52
Lsm4	double sigmoidal	1620.94	2981.44	-0.00112379	0.00058057	12501.1	12554.8	12510	12809.8
Man1c1	sigmoidal	2706.2	NA	0.000312853	NA	1130.96	1100.24	1082.62	1391.34
Fam136a	double sigmoidal	1608.57	2497.11	-0.000689827	0.00556015	9842.25	9884.19	9843.25	10151
Mapre2	double sigmoidal	1684.31	2542.76	-0.00240299	0.00117349	4522.3	4552.31	4525.99	4830.56
Ppp1r36	sigmoidal	1509.43	NA	-0.00080164	NA	2074.48	2085.81	2034.73	2342.82
Ahcyl2	sigmoidal	2448.26	NA	0.00060865	NA	4386.23	4313.31	4295.68	4603.6
Aes	double sigmoidal	1709.97	2478.67	-0.00183865	0.00138741	16384	16486.7	16421.3	16691.4
Mcm7	sigmoidal	2575.67	NA	-0.000474545	NA	8173.44	8225.51	8155.13	8462.5
Arpc5l	sigmoidal	2328.31	NA	0.000578523	NA	10661	10649.6	10627.9	10935.2
Mpzl2	sigmoidal	1470.33	NA	-0.000468979	NA	2083.92	2076.64	2038.93	2346.14
Nek6	double sigmoidal	1888.26	2474.53	0.00319125	-0.00303448	5690.66	5965.2	5693.99	5997.5
Chaf1b	sigmoidal	1909.12	NA	-0.000231591	NA	4348.07	4332.42	4295.43	4601.49
Sac3d1	sigmoidal	2586.49	NA	0.00140296	NA	6273.53	6261.96	6244.96	6550.98
Timm17a	sigmoidal	1636.85	NA	0.00171311	NA	10411	10415.1	10376.5	10682.3
Txnip	double sigmoidal	56.4981	1188.56	0.0060132	0.000435424	13351.3	13395.1	13370.1	13656.5
Tcf3	double sigmoidal	1478.07	2375.81	0.00394722	-0.000779994	10846.1	10932.7	10865.8	11151
Klc1	sigmoidal	1922.76	NA	0.000590187	NA	5463.27	5451.52	5425.07	5729.86
Ciapin1	sigmoidal	1645.59	NA	0.00364246	NA	8485.37	8500.6	8446.14	8750.64
Echs1	sigmoidal	1790.52	NA	-0.000717244	NA	10702.9	10675.2	10666.5	10970.8
Calu	sigmoidal	2038.37	NA	-0.000406048	NA	5701.78	5683.47	5643.01	5946.89
Pacsin2	sigmoidal	1574.9	NA	-0.00108897	NA	4413.52	4427.2	4377.89	4681.57
Arpc2	sigmoidal	1967.77	NA	0.00182143	NA	14014.1	14010.3	13961.7	14265.4
Ppp2r2b	sigmoidal	1352.23	NA	-0.000831997	NA	2357.65	2369.91	2315.55	2618.57
Unc13a	sigmoidal	2019.11	NA	0.00261131	NA	1436.92	1372.82	1346.73	1649.54
Hspg2	sigmoidal	1672.15	NA	-0.000246969	NA	2877.16	2867.09	2844.84	3147.45
Ccndbp1	sigmoidal	1742.61	NA	0.000454198	NA	6214.91	6193.52	6182.12	6484.47
Dnm1	gauss	2085.84	2934.67	0.000353353	-0.000353353	1667.24	1649.17	1655.98	1951.17
Nod1	sigmoidal	1915.3	NA	0.000334601	NA	2627.46	2600.81	2592.43	2894.18
Tdrkh	sigmoidal	2092.4	NA	0.00328393	NA	3798.75	3831.38	3787.13	4088.44
Ass1	gauss	1422.65	1816.02	0.00125245	-0.00125245	2723.89	2702.28	2945.05	3003.44
D930028M14Rik	gauss	1807.19	2794.39	0.000477007	-0.000477007	4447.2	4372.78	4396.28	4673.84
Ube2d3	sigmoidal	2025.93	NA	0.00033454	NA	inf	14857.5	14835.4	15136.4
Pvrl2	double sigmoidal	1472.32	2059.14	-0.00318302	0.00107724	9107.33	9228.25	9156.73	9407.94
2610528J11Rik	sigmoidal	1561.83	NA	-0.00435938	NA	3955.9	3983.75	3913.57	4214.16
Mapk3	sigmoidal	1465.81	NA	0.00550672	NA	11779.4	11777.4	11761.2	12061.5
Chfr	sigmoidal	1789.54	NA	0.000421632	NA	4782.67	4769.43	4745.95	5046.25
Misp	sigmoidal	1518.76	NA	-0.00116459	NA	5570.97	5590.82	5546.43	5846.69
Clmp	gauss	1876.83	2310.22	0.000687414	-0.000687414	917.614	901.364	1033.97	1201.59
Bmyc	double sigmoidal	1557.16	2671.79	-0.00135792	0.00135275	7688.81	8018.95	7995.9	7988.83
2023-03-04	sigmoidal	2310.27	NA	0.000378359	NA	1053.72	1015.32	999.587	1299.43
Calml4	double sigmoidal	1453.7	2019.68	0.00460461	-0.000812623	3455.42	3493.68	3489.79	3754.68
Kdm6b	sigmoidal	1644.49	NA	0.0004396	NA	7834.91	7806.27	7793.12	8092.28
Fign	sigmoidal	1504.97	NA	-0.00385023	NA	2487.77	2533.33	2468.71	2767.79
Slc37a1	sigmoidal	2770.04	NA	0.000286715	NA	2453.8	2433.31	2411.72	2710.69
Gdnf	sigmoidal	1489.54	NA	-0.00266028	NA	2019.85	1995.14	1955.98	2254.86
Foxo1	sigmoidal	2497.02	NA	0.000657241	NA	3886.74	3867.74	3848.16	4146.83
Mrps25	sigmoidal	1507.19	NA	-0.00124253	NA	6824.63	6798.75	6753.02	7051.65
Gcc2	double sigmoidal	1662.76	2641.54	-0.00190283	0.00175791	5506.61	5538.04	5516.78	5804.93
Celsr2	gauss	1968.95	2727.33	0.000685386	-0.000685386	4700.09	4684.89	4723.11	4983.2
Prkcb	sigmoidal	1779.71	NA	-0.00135179	NA	2971.8	3017.27	2947.09	3245.31
Polr2i	gauss	1457.25	1839.1	0.00186726	-0.00186726	9942.53	9931.53	10169.1	10229.4
Smarca2	sigmoidal	1900.4	NA	-0.000950418	NA	6849.08	6789.57	6766.22	7063.99
Necap1	sigmoidal	1794.32	NA	0.000375452	NA	5092.74	5079.36	5052.74	5350.41
Jagn1	double sigmoidal	1601.01	2691.46	-0.003505	0.00109944	9008.21	9023.79	9010.25	9305.57
Rpl28	sigmoidal	2893.71	NA	-0.000360197	NA	21777.6	21794	21733.4	22030.7
BC031181	sigmoidal	1632.19	NA	0.000821398	NA	10447.3	10433.9	10405.9	10701.8
Hpn	sigmoidal	1764.03	NA	-0.00155111	NA	6121.62	6141.87	6092.34	6387.96
Apcs	sigmoidal	1545.13	NA	-0.00115748	NA	2078.57	2089.79	2054.15	2349.77
Ngef	sigmoidal	1579.43	NA	-0.00227862	NA	1907.45	1939.89	1870.14	2165.57
Lamtor2	double sigmoidal	1690.5	3021.5	-0.00153307	0.000647448	10688.9	10763.8	10700.6	10984.1
Sbk1	sigmoidal	1495.74	NA	0.00365733	NA	5500.09	5493.64	5470.2	5765.29
Ccnl2	sigmoidal	1586.21	NA	0.00184283	NA	9244.85	9242.62	9217.04	9511.95
Sox6	sigmoidal	1631.18	NA	-0.000615058	NA	3695.67	3700.95	3658.41	3952.33
Rbms2	sigmoidal	1968.83	NA	-0.000694046	NA	4505.81	4499.69	4468.01	4761.81
Trappc6b	sigmoidal	2606.52	NA	0.000371709	NA	8557.81	8542.02	8520.29	8813.82
Fads3	sigmoidal	1537.16	NA	-0.00400529	NA	2075.21	2076.73	2029.6	2322.9
Saraf	sigmoidal	2333.87	NA	0.000280686	NA	10426.5	10317.8	10298	10591.2
Srp68	double sigmoidal	1866.34	2539.5	0.00153145	-0.00367734	8421.98	8431.75	8449.49	8715.18
Spred3	sigmoidal	2581.76	NA	0.000475109	NA	1146.21	1108.3	1093.14	1385.42
Rnf128	sigmoidal	1536.84	NA	-0.00848414	NA	6423.79	5287.73	5223.8	5516.02
Actl6b	sigmoidal	2494.21	NA	0.000328333	NA	919.547	898.84	880.395	1172.26
Rp9	sigmoidal	1487.73	NA	-0.00167847	NA	9833.56	9845.43	9804.95	10096.5
H2afj	sigmoidal	1751.76	NA	-0.00072824	NA	9960.43	9965.62	9918.11	10209.3
Odf2	sigmoidal	2556.34	NA	0.00101963	NA	3752.68	3693.18	3675.82	3966.81
Lrfn3	double sigmoidal	1681.16	2566.96	0.000953662	-0.0033259	3883.09	3889.19	3887.08	4173.74
Stx16	sigmoidal	1469.46	NA	0.00162624	NA	10932.1	10941	10922.4	11212.7
Trim28	sigmoidal	1574.88	NA	-0.000640841	NA	11753.4	11741.1	11712	12001.9
Fam135a	sigmoidal	1480.3	NA	0.000688162	NA	5835.35	5833.29	5805.29	6095.11
1500011B03Rik	sigmoidal	2757.81	NA	0.000587148	NA	6746.35	6726.3	6708.15	6997.35
Mtmr7	sigmoidal	2464.92	NA	0.000615432	NA	4051.94	4029.04	4011.93	4300.62
Cdx2	sigmoidal	2687.13	NA	0.000563118	NA	849.909	840.397	820.061	1108.72
Hs6st1	double sigmoidal	1441.36	2076.67	0.00596049	-0.00098272	4871.12	5001.19	4933.93	5159.35
Galk2	double sigmoidal	1824.42	2454.75	0.000815924	-0.00439724	7430.53	7436.92	7436.61	7718.75
Clcf1	sigmoidal	1346.71	NA	-0.000306401	NA	2191.71	2173.66	2153.52	2441.71
Eif1ad	gauss	1785.82	2512.34	0.000794084	-0.000794084	6636.21	6625.93	6747.92	6914
B2m	sigmoidal	2177.35	NA	-0.000440083	NA	5635.74	5605.98	5572.64	5860.62
Trmt6	sigmoidal	2435.33	NA	0.00125279	NA	6047.33	6028.54	6012.05	6299.44
Phldb1	sigmoidal	1648.28	NA	-0.000496892	NA	3379.93	3361.08	3340.71	3627.55
Mlec	sigmoidal	1656.12	NA	-0.00311795	NA	6659.14	6684	6626.15	6912.46
Polb	sigmoidal	1586.89	NA	0.000874443	NA	6745.7	6731.12	6705.95	6992.24
Smpd3	sigmoidal	1927.15	NA	0.000271687	NA	1927.95	1913.26	1890.01	2175
Aamdc	sigmoidal	1812.82	NA	-0.00420062	NA	4994.71	4800.67	4749.77	5034.52
Stbd1	sigmoidal	1514.61	NA	-0.000663835	NA	4786.28	4772.93	4755.41	5040.14
Tph1	sigmoidal	2534.63	NA	0.00274811	NA	840.926	771.647	744.773	1028.6
Son	gauss	1620.08	2978.03	0.000408878	-0.000408878	13258.5	13237.6	13241.7	13521.3
Fam92b	sigmoidal	2988.46	NA	0.00034785	NA	1902.78	1902.17	1879.95	2163.52
Rec8	sigmoidal	1589.4	NA	-0.000728871	NA	4062.22	4054.22	4029.81	4312.77
Tmem53	sigmoidal	2325.33	NA	0.000542039	NA	4914.19	4885.48	4869.42	5152.36
Mmd2	double sigmoidal	1745.75	2675.86	0.000717318	-0.00153785	6885.12	6917.16	7115.19	7167.48
Prr5l	sigmoidal	1391.64	NA	-0.000633886	NA	1772.57	1772.54	1738.05	2020.19
Timp3	double sigmoidal	1522.6	2116.31	0.00181176	-0.000573613	2649.19	2670.01	2730.26	2931.18
Slitrk6	sigmoidal	2616.18	NA	0.0016065	NA	773.625	745.901	727.761	1009.57
Mageh1	double sigmoidal	1976.13	2769.61	-0.00272443	0.00137611	6935.15	6956	6950.14	7216.59
Krtcap2	sigmoidal	1708.17	NA	-0.000999334	NA	10379	10385.7	10348.1	10628.7
St3gal5	sigmoidal	1571.13	NA	-0.00163984	NA	3961.59	3987.44	3938.76	4219.3
Cisd1	sigmoidal	1817.63	NA	0.000551473	NA	9030.75	9035.82	9006.29	9286.79
Plekhg6	gauss	1941.77	2461.78	0.00063675	-0.00063675	1452.15	1434.09	1528.48	1714.57
Fam162a	sigmoidal	1622.1	NA	-0.000598433	NA	7619.67	7643.28	7600.88	7881.32
Rpl7l1	sigmoidal	1526.61	NA	-0.00280158	NA	8820.32	8849.45	8796.24	9076.35
Dusp5	sigmoidal	1694.57	NA	0.00116355	NA	4128.41	4102.68	4052.65	4332.66
Emc10	sigmoidal	2175.14	NA	0.000376977	NA	11062.1	11043.6	11022.4	11302.2
Prkra	sigmoidal	1578.68	NA	-0.00411283	NA	8142.98	8179.27	8113.35	8393.01
Csnk1a1	sigmoidal	1663.43	NA	0.000545216	NA	13251.9	13230	13214.8	13494.2
Mrpl23	sigmoidal	1787.97	NA	-0.000852896	NA	11678.4	11670.7	11625.5	11904.8
Mtfr1	double sigmoidal	1595.23	2491.06	0.007832	-0.000490327	6474.39	6490.58	6561.19	6753.62
Tbc1d16	double sigmoidal	1653.31	2586.96	0.00130072	-0.00534891	5164.91	5165.85	5193.86	5444.06
Eif2b2	sigmoidal	2326.61	NA	0.000472823	NA	7972.59	7960.87	7948.41	8227.46
Ube3c	sigmoidal	2634.28	NA	0.00178415	NA	4031.02	4010.44	3996.14	4275.16
Wdr86	sigmoidal	1501.62	NA	-0.000344681	NA	2306.54	2277.44	2253.74	2532.27
Rbm18	sigmoidal	1990.38	NA	0.000332313	NA	6871.08	6860.1	6840.85	7119.25
Mex3a	sigmoidal	2636.22	NA	-0.00428633	NA	7513.71	7621.13	7508.29	7786.52
Ndn	double sigmoidal	1643.93	2869	-0.00366925	0.000881009	6214.61	6247.72	6231.33	6492.67
Gm1673	sigmoidal	1584.78	NA	-0.000867009	NA	9505.19	9507.9	9480.95	9758.73
Ghr	sigmoidal	3114.67	NA	0.00114269	NA	2340.97	2336.6	2316.28	2593.91
4930523C07Rik	sigmoidal	1522.82	NA	-0.0023708	NA	2188.06	2197.32	2160.24	2437.63
Usmg5	sigmoidal	1969.85	NA	0.000498821	NA	12283.7	12271.2	12247.9	12524.8
Ptpn1	double sigmoidal	1613.99	2569.87	0.000794965	-0.00425555	7193.54	7194.99	7201.65	7469.98
Rbms1	double sigmoidal	1541.88	2724.2	-0.000695766	0.00190656	6385.93	6460.34	6429.43	6661.86
G0s2	sigmoidal	1488.65	NA	-0.00165794	NA	2469.62	2449.04	2426.2	2701.91
Tmie	sigmoidal	2252.1	NA	0.000202968	NA	2161.75	2142.8	2121.87	2397.55
Ndc1	gauss	1909.8	2722.37	0.000502507	-0.000502507	3213.77	3095.39	3150.01	3370.86
Map3k1	sigmoidal	1409.64	NA	-0.00144357	NA	3712.47	3688.45	3645.57	3921
4833418N02Rik	gauss	1746.05	2488.8	0.000457692	-0.000457692	2113.1	2102.19	2156.13	2377.62
Irak2	sigmoidal	1497.49	NA	-0.00127195	NA	2516.11	2526.64	2496.28	2771.03
Fn1	sigmoidal	2164.69	NA	-0.000432393	NA	4303.48	4312	4275.44	4549.73
Pdp1	sigmoidal	1454.09	NA	-0.00411731	NA	2487.98	2502.37	2449.93	2724.01
C1qbp	sigmoidal	2125.06	NA	-0.000213193	NA	11003	10243.2	10211.5	10485.5
Adora2a	sigmoidal	2605.84	NA	0.000453598	NA	999.527	979.57	964.601	1238.45
Akt3	sigmoidal	2673.56	NA	0.000337218	NA	1686.2	1663.09	1645.54	1918.76
Ogt	sigmoidal	2254.82	NA	-0.000767163	NA	8771.55	8784.92	8745.72	9018.02
Tubb5	double sigmoidal	41.3905	2662.24	nan	-0.00638878	17983.9	18121.7	18061	18255.9
Hmgb2	sigmoidal	871.15	NA	-0.000183461	NA	12532.7	12541	12496.4	12768.2
Immp1l	sigmoidal	2686.29	NA	0.00199615	NA	10097.3	10098.7	10078.3	10349.9
Gc	double sigmoidal	23.5901	1359.76	-0.00992318	-0.000184765	4945.49	5015.86	4969.2	5216.72
Kcnc1	sigmoidal	2117.77	NA	0.000371433	NA	1154.37	1132.34	1130.56	1401.67
Dynll2	sigmoidal	1994.06	NA	0.000978941	NA	11840	11823	11803.7	12074.7
Rps13	sigmoidal	2517.35	NA	-0.000460467	NA	22328.1	22331.3	22270.2	22541.1
Slc25a44	sigmoidal	1795.2	NA	0.00177532	NA	3658.23	3601.26	3579.35	3850.16
Gpbp1	sigmoidal	2052.98	NA	0.000519852	NA	8371.29	8363.39	8345.76	8616.57
Gm684	sigmoidal	1485.51	NA	-0.00408714	NA	1607.88	1607.31	1564.95	1835.49
Tacc2	sigmoidal	1496.41	NA	-0.000236073	NA	2710.24	2681.74	2658.66	2929.14
Pomgnt2	gauss	1691.21	2229.95	0.000978989	-0.000978989	4421.87	4409.85	4554.41	4680.28
Tmem256	sigmoidal	1696.01	NA	-0.00231876	NA	10955.3	10947.2	10885.5	11156
Gsg1l	gauss	1693.93	2080.19	0.000763163	-0.000763163	876.712	869.36	1001.43	1139.62
Tmem30a	sigmoidal	2748.2	NA	0.000297154	NA	7082.14	7048.31	7021.62	7291.78
Smo	sigmoidal	1845.24	NA	-0.000478561	NA	4220.72	4199.83	4163.11	4433.15
Neat1	sigmoidal	2419.08	NA	0.000868769	NA	2684.66	2670.63	2658.07	2927.96
Ift43	sigmoidal	2038.71	NA	-0.000403069	NA	6482.15	6478.73	6445.29	6714.43
Cdk14	sigmoidal	3087.83	NA	0.000278832	NA	2867.3	2898.48	2860.68	3129.82
Srsf11	double sigmoidal	1561.12	2568.86	0.00150554	-0.00460099	12764.1	12779.4	12774.1	13033
B9d2	sigmoidal	2735.09	NA	0.0003009	NA	5277.91	5256.28	5233.02	5501.85
Lrp1b	sigmoidal	2445.55	NA	0.0033327	NA	918.487	917.283	914.269	1183.07
Zfp703	gauss	1850.71	2585.35	0.000796715	-0.000796715	8735.44	8722.11	8810.82	8990.83
Gdap1	sigmoidal	2988.84	NA	0.000311712	NA	1098.09	1061.44	1038.8	1307.14
Ptger3	sigmoidal	2561.46	NA	0.000332411	NA	898.262	879.486	861.448	1129.61
Tcf7l1	sigmoidal	1657.01	NA	-0.000494704	NA	2504.36	2499.95	2470.29	2738.41
Rbfox2	gauss	1542.01	2728.63	0.000470068	-0.000470068	7658.72	7658.75	7686.51	7926.8
Atf3	sigmoidal	1423.22	NA	-0.00435365	NA	4872.11	4916.38	4868.09	5135.89
Cryab	sigmoidal	1454.17	NA	-0.00325725	NA	1806.94	1800.88	1764.45	2032.15
Trp53	sigmoidal	2730.14	NA	-0.000735134	NA	10911.6	10949.2	10887	11154.3
Sdccag3	sigmoidal	1736.97	NA	0.00104947	NA	5959.8	5951.06	5924.13	6191.03
Pkdcc	sigmoidal	2629.43	NA	0.00500427	NA	4488.73	4501.91	4478.81	4745.68
Pcmt1	sigmoidal	2387.55	NA	0.000434876	NA	8575.4	8561.18	8541.51	8808.06
Sirpa	sigmoidal	1672.96	NA	-0.0031573	NA	2977.78	3009.78	2953.63	3220.13
Timp1	sigmoidal	1718.12	NA	-0.000699747	NA	2757.37	2758.62	2712.91	2978.94
Blnk	sigmoidal	2698.01	NA	0.00130831	NA	1687.87	1681.52	1660.36	1926.14
Polr3k	double sigmoidal	1622.18	2144.34	0.00502632	-0.00100737	10795.1	10932.2	10848.2	11060.7
Rnf130	sigmoidal	2619.58	NA	0.00166709	NA	6687.11	6678.32	6657.77	6922.81
Mpc2	sigmoidal	1726.76	NA	-0.00142404	NA	11068	11112.8	11057	11321.5
Wwtr1	sigmoidal	1780.35	NA	-0.000258384	NA	2756.4	2748.48	2718.01	2982.46
Efna1	sigmoidal	1585.44	NA	-0.00484077	NA	2466.19	2460.69	2414.63	2679
Habp4	double sigmoidal	1566.72	2111.51	0.0055473	-0.000542823	5384.9	5410.99	5493.84	5649.27
Dap	gauss	1493.58	1922.83	0.0015245	-0.0015245	8151.16	8145.74	8339.87	8410.09
Kansl1l	sigmoidal	1457.71	NA	-0.00377087	NA	4124.63	4093.38	4064.94	4329.22
Wsb1	gauss	1304.67	1753.93	0.00145724	-0.00145724	7551.71	7537.39	7713.28	7801.17
Tmem150c	gauss	2033.42	2822.77	0.000386617	-0.000386617	1817.26	1806.77	1815.38	2070.48
Ppme1	sigmoidal	2150.71	NA	0.000265139	NA	5550.32	5525.13	5504.71	5768.02
Med27	sigmoidal	1676.74	NA	0.00583045	NA	5388.26	5375.25	5348.64	5611.64
Scoc	sigmoidal	1637.35	NA	0.00140403	NA	7355.39	7346.28	7304.46	7567.37
Frk	sigmoidal	1922.42	NA	-0.00161298	NA	3578.39	3607.56	3559.88	3822.54
Alad	double sigmoidal	1544.1	2594.83	-0.00076465	0.00304885	5859.04	5918.54	5865.7	6120.97
Pafah1b1	sigmoidal	2169.57	NA	0.000593253	NA	10433.9	10398.9	10377.5	10639.2
Gm43194	sigmoidal	2641.1	NA	0.00457164	NA	699.407	678.98	660.384	922.054
Hdac2	gauss	1706.69	2706.64	0.000558223	-0.000558223	10808.6	10806.7	10823	11068.3
Ormdl2	sigmoidal	1769.15	NA	-0.00150852	NA	8091.74	8137.54	8061.95	8322.96
Tmc4	sigmoidal	1499.29	NA	0.000205262	NA	10791.1	10777.4	10772.9	11033.8
Noxo1	sigmoidal	1640.71	NA	-0.0014874	NA	2453.95	2503.15	2444.27	2705.02
Fam83f	gauss	1618.51	2091.54	0.000789004	-0.000789004	1849.79	1847.1	1978.02	2107.47
Atat1	gauss	1691.81	2637.98	0.000574402	-0.000574402	7244.86	7234.19	7303.14	7494.51
Slc52a3	double sigmoidal	1642.23	2261.51	0.0022407	-0.000416922	1399.18	1415.22	1470.65	1658.66
Snx24	sigmoidal	1590.14	NA	-0.00459572	NA	4463.33	4514.16	4444	4703.35
Pbxip1	sigmoidal	2605.38	NA	0.00480872	NA	7531.43	7820.47	7517.17	7776.41
Syne2	sigmoidal	1677.26	NA	-0.000454393	NA	6435.62	6424.87	6400.64	6659.7
Ptch1	gauss	1464.58	1759.28	0.00210376	-0.00210376	4004.54	3983.61	4246.75	4242.55
Bhlhe22	double sigmoidal	1828.36	2550.81	0.000712542	-0.00348801	1165.61	1174.56	1201.3	1424.17
Acadsb	double sigmoidal	1526.57	2571.43	0.00223165	-0.000315252	4820.08	4836.36	4853.46	5078.64
Chst1	double sigmoidal	1618.56	2225.72	0.00122217	-0.000734138	1274.36	1304.2	1325.03	1532.64
Prkcdbp	sigmoidal	1471.82	NA	-0.00152113	NA	1990.83	1979.13	1940.61	2198.83
Asl	sigmoidal	1758.54	NA	-0.00298822	NA	6040.88	6041.85	6009.61	6267.76
Ptpn14	sigmoidal	1605.56	NA	-0.000690379	NA	2371.26	2362.77	2331.95	2590.09
Car8	sigmoidal	1484.44	NA	-0.000725368	NA	2532.48	2558.23	2523.86	2781.74
Ccpg1	sigmoidal	2196.65	NA	0.000404289	NA	3814.41	3802.7	3783.23	4040.71
Klhl24	sigmoidal	1572.75	NA	0.000223332	NA	5005.97	4915.75	4902.2	5159.63
Mrps28	sigmoidal	1565.84	NA	-0.000914735	NA	7593.35	7615.27	7568.77	7826.06
Srrm3	sigmoidal	2473.66	NA	0.00020898	NA	986.222	963.437	945.423	1202.5
Hmgn1	sigmoidal	3041.69	NA	-0.000427147	NA	18610.2	18634.4	18568.2	18825.2
Triobp	sigmoidal	2612.89	NA	0.000459167	NA	5612.94	5588.23	5570.22	5827.15
Bco1	sigmoidal	1494.91	NA	0.00128721	NA	2139.29	2068.53	2024.28	2281.01
Tmem14c	sigmoidal	1615.43	NA	-0.000929872	NA	10410.1	10429	10379.5	10636.1
Wbp2	sigmoidal	2201.55	NA	0.000649833	NA	9048.56	9030.82	9016.78	9273.1
Icam1	sigmoidal	1447.13	NA	-0.00045103	NA	1731.38	1733.6	1698.05	1954.28
Frem2	sigmoidal	1542.39	NA	-0.000825877	NA	2573.09	2587.55	2542.91	2799.08
Gm12942	sigmoidal	1676	NA	-0.00217631	NA	4770.87	4802.23	4744.31	5000.45
Stra13	sigmoidal	1557.23	NA	-0.000950425	NA	7708.99	7613.44	7568.79	7824.93
Dedd2	sigmoidal	2406.38	NA	0.000236191	NA	4359.05	4278.18	4256.79	4512.67
Pdzrn4	sigmoidal	2738.75	NA	0.00309565	NA	614.674	600.618	577.555	833.175
Sestd1	sigmoidal	1577.4	NA	-0.00128996	NA	4334.22	4335.11	4299.62	4555
Baz2a	sigmoidal	1896.3	NA	0.0003289	NA	6561.1	6555.19	6536.86	6791.75
Rhbdf1	sigmoidal	1570.2	NA	-0.000583602	NA	2649.22	2642.78	2607.5	2862.38
Wdr47	sigmoidal	1737.18	NA	0.000467849	NA	3000.72	2985.39	2969.6	3224.38
Adamtsl2	gauss	1513.63	2102.7	0.000559702	-0.000559702	1816.24	1795.86	1977.83	2050.5
Plgrkt	double sigmoidal	1515.72	2037.8	0.0039339	-0.000983194	8023.69	8052.87	8105.7	8278.22
Polr2g	sigmoidal	1843.33	NA	0.00051252	NA	10764.8	10752.5	10724.4	10978.8
Dock1	sigmoidal	1695.16	NA	-0.000204462	NA	3038.7	3018.04	2996.52	3250.85
Sphkap	sigmoidal	2594.01	NA	0.00455251	NA	1214.31	1192.5	1172.74	1426.85
Cd2	gauss	1833.94	2667.01	0.00029578	-0.00029578	1392.26	1389.6	1390.05	1643.57
Abhd16a	sigmoidal	1885.72	NA	0.00376703	NA	7262.86	7257.56	7219.94	7473.7
Glb1l2	sigmoidal	2967.42	NA	0.000602202	NA	1191.91	1170.34	1152.93	1406.51
Tmx4	sigmoidal	2468.32	NA	0.000600452	NA	3822.23	3796.87	3779.36	4032.79
Fjx1	sigmoidal	1427.13	NA	-0.00606872	NA	9024.95	9059.69	9023.96	9277.17
Fblim1	double sigmoidal	1452.92	2767.14	0.0020215	-0.000971941	6345.85	6374.39	6512.28	6598.82
Slc4a7	sigmoidal	1754.41	NA	0.000362879	NA	3345.69	3337.2	3310.53	3563.49
Sfxn2	double sigmoidal	1866.73	2554.37	-0.00154092	0.00200337	6251.26	6330.39	6309.81	6504.21
A730098A19Rik	sigmoidal	1537.55	NA	-0.00209385	NA	1816.77	1826.63	1785.07	2037.78
Fstl3	sigmoidal	1587.66	NA	-0.00322933	NA	2297.68	2341.16	2263.89	2516.32
Odc1	gauss	1634.85	2295.21	0.00088092	-0.00088092	9600.22	9586.31	9692.57	9838.64
Avl9	sigmoidal	2082.24	NA	0.000783328	NA	4962.76	4944.3	4923.24	5175.06
Nkpd1	double sigmoidal	1565.73	2245.72	0.00101044	-0.000381261	1298.04	1311.21	1354.06	1549.76
Rad50	sigmoidal	1611.75	NA	-0.00107867	NA	4241.32	4241.72	4192.93	4444.63
Plekha6	sigmoidal	1649.53	NA	0.000478931	NA	2547.08	2529.31	2506.8	2758.48
Atp6v0e2	double sigmoidal	1374.89	2737.21	-0.000300192	0.0010247	3120.67	3413.71	3195.22	3372.33
Eif1b	sigmoidal	2891.22	NA	0.000698303	NA	10331.2	10309.7	10291.3	10542.8
Snx4	sigmoidal	2602.45	NA	0.00335632	NA	6568.7	6557.22	6534.8	6786.34
Rnf112	gauss	1998.17	2608.09	0.000411963	-0.000411963	1096.55	1074.95	1125.4	1326.15
Papss1	double sigmoidal	1476.98	2627.37	-0.00301767	0.0052795	7958.3	8072.61	8004.75	8209.31
Rpl19	sigmoidal	2881.21	NA	-0.000240097	NA	23980	23439.9	23390	23641
Ehbp1	sigmoidal	1697.25	NA	0.000392021	NA	2645.02	2629.69	2599.37	2850.32
Ypel5	sigmoidal	1827.22	NA	0.000343314	NA	4598.58	4579.22	4569.41	4820.16
Hbp1	sigmoidal	1369.24	NA	0.00039074	NA	9766.03	9733.22	9718.84	9969.52
Dhfr	sigmoidal	1480.06	NA	-0.000281669	NA	5103.31	4996.67	4967	5217.67
Tmem38a	sigmoidal	2226.46	NA	0.000379755	NA	3056.28	3044.74	3024.69	3275.2
Trib1	sigmoidal	1683.56	NA	0.00109646	NA	5929.26	5911.02	5898.94	6149.45
Fkbp1b	sigmoidal	2605.84	NA	0.000569577	NA	1966.36	1945.7	1928.5	2178.97
Bckdha	sigmoidal	1745.73	NA	0.000272282	NA	7990.54	7968.19	7955.2	8205.6
Rnf145	sigmoidal	2786.18	NA	0.000596078	NA	3718.91	3707.2	3689.76	3940.01
Cnksr1	sigmoidal	1487.23	NA	-0.00111432	NA	1949.82	1949.21	1910.81	2161.06
Wbscr27	double sigmoidal	1738.16	2581.87	-0.00313145	0.00135343	5178.53	5230.79	5206.85	5428.71
Jam3	sigmoidal	2095.29	NA	0.000464806	NA	4063.8	4042.91	4019.6	4269.61
Ginm1	sigmoidal	1601.88	NA	0.00808138	NA	8401.46	8415.12	8378.94	8628.86
Laptm4b	sigmoidal	1550.02	NA	-0.00245036	NA	7954.71	7981.41	7931.46	8181.3
Atp5g2	sigmoidal	1836.55	NA	-0.000480641	NA	17337.3	17344.4	17300.7	17550.4
Gimap6	sigmoidal	2732.66	NA	0.000631598	NA	725.969	705.698	686.87	936.457
Eif5b	double sigmoidal	1500.53	2500.53	0.00366856	-0.000806663	12444.5	12449.2	12529.8	12693.9
Selt	sigmoidal	1926.2	NA	0.000408891	NA	9554.45	9519.67	9499.67	9748.96
Aco2	sigmoidal	1685.15	NA	0.000519959	NA	10484.6	10463.5	10434	10683.2
Mllt4	sigmoidal	1808.56	NA	-0.000772318	NA	7124.19	7105.71	7079.31	7328.12
Lysmd2	sigmoidal	2588.29	NA	0.00081075	NA	4385.73	4404.94	4386.26	4635.01
Vtcn1	sigmoidal	1687.45	NA	-0.00205997	NA	1838.67	1843.87	1796.75	2045.42
Mapk7	gauss	1778.38	2658.52	0.000527038	-0.000527038	4628.49	4626.02	4660.51	4874.35
1700007K13Rik	sigmoidal	2902.49	NA	0.000624955	NA	1274.91	1190.49	1174.19	1422.47
Ppil1	sigmoidal	1835.18	NA	-0.000313225	NA	9129.35	9119.14	9090.35	9338.62
Snrk	double sigmoidal	1331.33	2018.22	0.00255645	-0.000506326	5741.06	5751.6	5863.33	5988.8
Ubc	sigmoidal	1654.3	NA	0.000263936	NA	14498.5	14488.9	14473.9	14721.5
Rap1gapos	sigmoidal	1700.35	NA	-0.000755848	NA	2858.55	2882.34	2827.97	3075.34
Mcf2l	sigmoidal	1561.73	NA	0.00197334	NA	3983.46	3994.72	3952.45	4199.76
Paox	sigmoidal	1504.7	NA	-0.000764925	NA	3411.71	3399.16	3364.28	3611.57
Mtch2	sigmoidal	1759.63	NA	0.000831582	NA	11512.6	11502	11474.4	11721.5
Wdr89	sigmoidal	2104.24	NA	-0.000421185	NA	12117.4	12101.5	12064.7	12311.8
Cxx1a	sigmoidal	1815.73	NA	0.000426052	NA	6682.81	6658.76	6648.23	6895.26
Zfp395	sigmoidal	1464.69	NA	-0.00349098	NA	4751.21	4785.38	4728.77	4975.76
Rsrc2	sigmoidal	2132.27	NA	0.00036066	NA	11022.8	10987.2	10966.7	11213.5
Dek	sigmoidal	1692.83	NA	-0.000247803	NA	9717.01	9727.45	9700.91	9947.74
Sdpr	sigmoidal	1474.06	NA	-0.00186713	NA	2374.83	2379.77	2341.1	2587.17
Mpp1	sigmoidal	1516.14	NA	-0.00227318	NA	2399.43	2419.59	2376.65	2622.7
Cfap77	sigmoidal	3057.6	NA	0.00083074	NA	1007.63	973.883	956.763	1202.61
Proser2	sigmoidal	1457.36	NA	-0.00247973	NA	6074.78	6115.75	6074.37	6320.17
Ralgds	sigmoidal	2105.49	NA	0.000326357	NA	4443.02	4431.28	4413.04	4658.68
Ost4	sigmoidal	1722.58	NA	-0.00172558	NA	10674.1	10694.8	10645.9	10891.3
Rps25	sigmoidal	2689.25	NA	-0.000287779	NA	19961.7	19974.6	19923.8	20169
Ccdc8	gauss	1516.4	2281.86	0.000736463	-0.000736463	9488.92	9473.32	9615.71	9718.51
Mllt11	sigmoidal	2351.42	NA	0.00027568	NA	4922.06	4930.86	4909.83	5154.99
Bend7	sigmoidal	2301.02	NA	0.000345501	NA	2929.73	2911.81	2897.04	3142.1
Rpl26	sigmoidal	2371.88	NA	-0.000499022	NA	23702	23693.6	23633.9	23878.7
Paics	sigmoidal	2116.02	NA	-0.000832262	NA	10840.7	10849.9	10803.9	11048.5
Rgag4	sigmoidal	2148.53	NA	0.000411955	NA	1955.81	1936.72	1917.47	2162.11
Usp9x	sigmoidal	2679.14	NA	0.000861743	NA	6747.58	6740.28	6722.3	6966.88
Dctn2	sigmoidal	1992.16	NA	0.000589382	NA	11358.2	11345.9	11329.3	11573.8
Snhg18	sigmoidal	1797.42	NA	-0.000734118	NA	4175.5	4168.14	4128.83	4373.12
9130008F23Rik	sigmoidal	1483.83	NA	-0.00183976	NA	1774.12	1751.47	1704.48	1948.27
Epha3	sigmoidal	2599.98	NA	0.000951855	NA	657.815	641.296	624.986	868.487
Ago2	sigmoidal	2386.62	NA	0.00113627	NA	5777.99	5761.48	5741.24	5984.25
Spag1	sigmoidal	2570.26	NA	0.000642786	NA	1680.02	1662.66	1645.58	1888.4
Agpat3	gauss	1844.51	2673.99	0.000626307	-0.000626307	6455.98	6444.31	6478.03	6687.05
Gulp1	sigmoidal	1556.69	NA	-0.000463802	NA	1782.85	1792.94	1770.11	2012.79
Rgs2	sigmoidal	1521.28	NA	-0.00315062	NA	2310.28	2198.29	2143.91	2386.37
Nudt14	sigmoidal	1673.93	NA	-0.00342314	NA	8365.77	8374.28	8327.35	8569.77
Sf3b6	sigmoidal	2231.68	NA	0.0011479	NA	12695.1	12686.9	12664	12906.3
Tfrc	sigmoidal	1587.51	NA	-0.00452799	NA	3283.87	3274.54	3223.61	3465.85
Cacybp	sigmoidal	2733.48	NA	0.00138579	NA	11087.8	11091.3	11071.8	11313.8
Mapk13	sigmoidal	2216.3	NA	-0.000470315	NA	6650.39	6646.82	6614.84	6856.83
Fzd2	gauss	71.9016	1811.8	0.000298605	-0.000298605	5291.87	5273.81	5275.33	5515.67
Apoa1bp	double sigmoidal	1623.35	2791.27	-0.00139237	0.000678509	10032.2	10142	10099	10273.9
Psmg4	sigmoidal	1518.28	NA	-0.00435307	NA	5950.25	5977.12	5926.91	6168.42
Anxa9	sigmoidal	1620.83	NA	-0.00250004	NA	2017.05	1944.56	1912.63	2153.95
Ppp1r16b	double sigmoidal	1597.24	2281.8	0.00231872	-0.000359761	956.542	957.168	1049.25	1197.64
0610007P14Rik	sigmoidal	1471.91	NA	-0.0038705	NA	8093.75	8108.31	8060.32	8301.3
Tmed1	sigmoidal	1854.88	NA	-0.00135761	NA	8363.95	8376.08	8313.78	8554.68
Dohh	sigmoidal	1981.97	NA	0.000402434	NA	7998.54	7994.26	7970.14	8210.67
Abcc3	sigmoidal	1500.42	NA	-0.00230779	NA	1667.23	1625.78	1587.22	1827.46
Fam96b	sigmoidal	1537	NA	0.00151031	NA	9369.26	9345.42	9333.08	9572.93
Atp6v1c1	sigmoidal	1967.1	NA	0.000333928	NA	6927.13	6926.54	6902.86	7142.62
Snrpd2	sigmoidal	1682.2	NA	-0.000391758	NA	14321.9	14334.2	14297.7	14536.8
Comtd1	double sigmoidal	1532.98	2655.36	-0.000837946	0.00184854	3735.52	3787.9	3737.46	3974.56
Btg1	sigmoidal	1441.34	NA	0.00281913	NA	13262	13513.1	13242.9	13481.4
Plk5	gauss	1929.01	2450.96	0.000635009	-0.000635009	1660.71	1645.25	1726.71	1883.67
Cbarp	double sigmoidal	1554.83	2936.42	-0.00113978	0.000821044	3667.44	3949.35	3758.48	3905.65
Rnf141	sigmoidal	1742.68	NA	0.00243388	NA	3842.33	3825.92	3807.93	4045.87
Tmed4	sigmoidal	1481.6	NA	0.00494493	NA	11621.2	11634.8	11600.3	11838.1
Coq10b	sigmoidal	1610.69	NA	0.00430224	NA	4745.58	4759.85	4738.57	4975.89
Rab6a	sigmoidal	2136.03	NA	0.000448249	NA	10095.2	10074.3	10057	10293.9
Cnksr3	sigmoidal	1550.04	NA	0.00477025	NA	5847.64	5839.73	5825.06	6061.15
Pcbd2	sigmoidal	1618.21	NA	-0.000893023	NA	6852.12	6880.62	6833.47	7069.38
Chrnb1	sigmoidal	1740.09	NA	-0.000346705	NA	2269.2	2276.39	2241.07	2476.97
Tsg101	sigmoidal	1498.25	NA	0.00503718	NA	11558.7	11562.4	11538.9	11774.8
Chuk	sigmoidal	1727.43	NA	0.000411179	NA	3904.82	3898.96	3868.81	4104.32
Sema3b	sigmoidal	1631.94	NA	-0.000500555	NA	2031	2011.93	1984.15	2219.08
Tom1l1	double sigmoidal	1573.06	2760.72	-0.000903968	0.00169238	4654.57	4697.06	4657.65	4889.41
Impa2	sigmoidal	1510.21	NA	-0.00167395	NA	2085.7	2085.07	2045.15	2279.99
Siah2	sigmoidal	1946.64	NA	0.00293783	NA	6327.1	6327.2	6301.45	6536.19
PISD	sigmoidal	2301.35	NA	0.000455006	NA	6519.43	6501.23	6480.4	6714.89
Mdm2	sigmoidal	1818.03	NA	0.000263981	NA	6406.57	6396.2	6374.46	6608.74
Tspyl1	sigmoidal	2354.07	NA	0.000627534	NA	6993.94	6965.2	6945.94	7179.9
Gripap1	sigmoidal	2142.28	NA	0.000391814	NA	5671.85	5627.01	5607.71	5841.62
Fgd6	sigmoidal	1536.65	NA	0.00521013	NA	2571.57	2584.29	2558.96	2792.15
Echdc2	double sigmoidal	1420.54	2178.64	0.0040456	-0.000732981	7294.2	7324.77	7362.92	7526.64
Pls3	sigmoidal	1689.42	NA	-0.000756544	NA	3470.95	3479.49	3440.17	3672.46
Kctd15	sigmoidal	2224.11	NA	0.000790979	NA	3389.14	3363.37	3343.59	3575.48
Mettl1	sigmoidal	1496.08	NA	-0.000412142	NA	4937.29	4940.12	4908.45	5140.28
Ier2	double sigmoidal	2087.05	2728.75	-0.00148435	0.00746734	16764.7	16882	16807.3	16996.4
Chp1	sigmoidal	2156.95	NA	0.000657652	NA	7581.01	7567.01	7547.08	7778.68
Myh14	sigmoidal	1527.55	NA	-0.00552033	NA	3557.61	3577.72	3526.12	3757.6
Arpc3	sigmoidal	2611.15	NA	0.00107158	NA	11868	11850.7	11832.9	12064.3
Slc25a33	sigmoidal	2141.09	NA	0.000414129	NA	3197.56	3176.53	3163.06	3394.2
Vamp5	sigmoidal	1532.88	NA	-0.00380716	NA	1816.64	1830.4	1773.64	2004.69
Gclm	double sigmoidal	1565.96	2574.21	-0.00371488	0.0016504	6633.23	6678.94	6659.62	6864.11
A1cf	sigmoidal	3087.7	NA	0.000729054	NA	912.276	897.75	880.015	1110.77
Atp6v1d	sigmoidal	2582.06	NA	0.000554019	NA	9285.33	9274.68	9257.5	9488.17
Gtpbp2	sigmoidal	2222.12	NA	0.00135492	NA	6615.91	6597.08	6586.93	6817.52
Rpl10-ps3	sigmoidal	2475.29	NA	-0.000411909	NA	12836.5	12808.5	12761.2	12991.5
Baz2b	sigmoidal	2708.82	NA	0.000442096	NA	7372.36	7364.75	7348.83	7578.88
Sin3b	sigmoidal	1652.98	NA	0.0015794	NA	11559	11569.9	11540.7	11770.7
Fmo1	double sigmoidal	94.0079	1433.59	-0.00977229	-0.000909302	1647.24	1681.35	1653.47	1876.57
Zfand1	sigmoidal	1884.15	NA	-0.00106826	NA	6687.57	6708.22	6657.29	6886.41
Hnrnpab	double sigmoidal	1645.39	2615.06	0.00406239	-0.000854622	13567.3	13584.3	13742	13796.3
Serf2	sigmoidal	2140.77	NA	-0.000584078	NA	16341.8	16335.1	16288.2	16517.2
Clvs1	sigmoidal	1923.51	NA	0.00160104	NA	1015.74	1008.66	984.659	1213
Ran	double sigmoidal	53.0078	2042.47	-0.00445995	-0.000111557	16688.8	16740.7	16694.3	16916.7
Trip10	sigmoidal	1587.66	NA	-0.000579771	NA	3218.31	3170.4	3142.84	3370.72
Add3	sigmoidal	1724.8	NA	-0.00714398	NA	4170.55	4187.26	4128.77	4356
Itpripl1	sigmoidal	1478.94	NA	-0.00245792	NA	2103.59	2119.67	2069.75	2296.76
Tln2	sigmoidal	1777.25	NA	-0.00243347	NA	3033.67	3053.75	2992.92	3219.73
Tmem109	sigmoidal	2388.91	NA	0.000387456	NA	5170.75	5154.05	5135.7	5362.41
Ephb4	sigmoidal	1641.59	NA	-0.000360962	NA	2949.74	2925.48	2897.4	3123.75
Inpp4a	sigmoidal	1632.13	NA	0.00362784	NA	3062.57	3060.66	3025.13	3251.45
Psmc4	sigmoidal	1762.72	NA	0.00296082	NA	11795.6	11796.9	11764.1	11989.8
Pyurf	sigmoidal	1696.76	NA	-0.000737827	NA	7451.87	7448.37	7406.94	7632.64
Gramd1a	sigmoidal	2108.9	NA	0.000231266	NA	4094.79	4073.47	4050.09	4275.49
Ccdc102a	sigmoidal	1728.62	NA	-0.000267851	NA	2499.93	2478.97	2449.03	2674.37
1110001J03Rik	double sigmoidal	1681.48	2825.48	-0.0013715	0.000736072	7588.82	7653.88	7593.79	7814.13
Snd1	sigmoidal	1698.01	NA	0.00388884	NA	7104.59	7101.69	7075.09	7300.3
Ugt8a	sigmoidal	1455.8	NA	-0.00279637	NA	2470.35	2479.09	2435.24	2660.18
Ccdc115	sigmoidal	1728.38	NA	0.00448856	NA	8723.8	8727.06	8695.95	8920.6
Gyg	sigmoidal	2075.05	NA	0.000774605	NA	8667.37	8647.36	8635.99	8860.59
Enpp5	sigmoidal	1694.77	NA	-0.00467328	NA	4475.43	4554.22	4465.83	4690.32
Smad3	sigmoidal	1670.62	NA	-0.00121485	NA	2311.6	2292.69	2255.08	2479.48
Nhp2	sigmoidal	2362.2	NA	-0.000201384	NA	8882.46	8884.4	8841.79	9065.81
Kdm5b	gauss	1852.15	2983.41	0.000457415	-0.000457415	9581.7	9561.07	9571.3	9785.08
Slc25a4	double sigmoidal	1534.35	2751.56	-0.00382881	0.000631878	14738.7	14784.2	14766.2	14962.5
Snrpg	sigmoidal	2660.91	NA	-0.000307645	NA	14116.2	14075.9	14026.8	14250.7
Agpat2	sigmoidal	1503.55	NA	-0.00386852	NA	6144.17	6197.57	6143.68	6367.42
Fip1l1	sigmoidal	1835.68	NA	0.000416237	NA	8205	8189.13	8169.95	8393.62
Atp6v1h	sigmoidal	2352.6	NA	0.000242298	NA	6568.51	6539.14	6517.23	6740.84
Fbrsl1	gauss	1795.78	2349.17	0.000857797	-0.000857797	4137.35	4118.23	4243.45	4341.68
Smyd2	sigmoidal	1535.57	NA	-0.000680352	NA	5250.46	5231.84	5197.43	5420.72
Myof	sigmoidal	1755.07	NA	-0.00044773	NA	2454.48	2449.31	2423.8	2646.81
Jade3	sigmoidal	1620.1	NA	0.00360101	NA	2622.61	2631.11	2590.27	2813.26
1600014C10Rik	sigmoidal	1835.42	NA	0.00459939	NA	3028.71	3006.49	2994.86	3217.83
Slc25a13	sigmoidal	1803.29	NA	-0.000405431	NA	4146.8	4100.49	4075.86	4298.83
Msi1	sigmoidal	1636.57	NA	0.000869224	NA	4263.92	4241.76	4217.77	4440.29
Pdia4	sigmoidal	2126.39	NA	-0.000546496	NA	9895.25	9903.55	9859.7	10081.9
Nono	gauss	1661.35	2690.78	0.000459403	-0.000459403	14977.5	14954	15017.1	15176.1
Taldo1	sigmoidal	1898.67	NA	-0.00410762	NA	14065.3	14048.9	14035.8	14257.9
Ccnb2	double sigmoidal	127.332	1807.34	-0.000998462	-0.00094125	3682.5	3919.41	3686.13	3904.48
Dock11	sigmoidal	2693.58	NA	0.00153313	NA	1047.44	993.275	974.962	1196.94
Nudt2	sigmoidal	1588.23	NA	-0.001126	NA	4884.16	4908.11	4864.37	5086.34
Klf3	sigmoidal	1558.94	NA	-0.00478379	NA	7800.07	7642.96	7602.96	7824.8
Bcar3	sigmoidal	2330.8	NA	0.00054878	NA	863.409	842.851	838.344	1059.94
Myzap	sigmoidal	1550.31	NA	-0.000871603	NA	1590.46	1587.06	1539.51	1761.08
Madd	sigmoidal	2333.95	NA	0.000324124	NA	2442.64	2423.59	2407.89	2629.38
Ralbp1	sigmoidal	2208.18	NA	0.000320192	NA	9741.65	9720.51	9701.02	9922.39
2023-03-05	sigmoidal	1478.61	NA	0.00307828	NA	10524.6	10539.1	10492.3	10713.5
Ugt2b36	sigmoidal	1419.41	NA	-0.000913214	NA	1624.8	1567.5	1528.34	1749.51
Fam134a	sigmoidal	2340.38	NA	0.000777224	NA	7379.03	7368.74	7350.74	7571.48
Acp5	sigmoidal	1539.52	NA	-0.000355576	NA	1805.23	1809.74	1772.92	1993.51
Slit1	sigmoidal	1881.42	NA	0.000264041	NA	1307.74	1278.64	1270.08	1490.51
Rnf115	sigmoidal	2166.28	NA	0.000337972	NA	5929.75	5922.33	5906.06	6126.44
Adam10	gauss	1526.79	1905.68	0.00164448	-0.00164448	7143.08	7127.39	7343.93	7347.69
Filip1	sigmoidal	3011.36	NA	0.000375627	NA	773.899	758.892	739.682	959.913
Syngr2	sigmoidal	1502.67	NA	-0.00377982	NA	8161.85	8156.55	8119.6	8339.54
Ttc23	sigmoidal	2078.13	NA	-0.00182405	NA	2823.71	2842.68	2782.77	3002.69
Spp2	sigmoidal	1893.81	NA	-0.00108339	NA	2863.08	2872.49	2854.88	3074.74
Tmem176b	gauss	1963.7	2699.7	0.000664022	-0.000664022	15178.7	15164.4	15258	15384.1
Ddx6	sigmoidal	1537.03	NA	0.00259723	NA	8780.73	8761.98	8732.24	8951.88
Raph1	gauss	1907.09	2656.07	0.000545323	-0.000545323	3618.29	3606.58	3635.94	3825.91
Irf2bp1	gauss	1723.08	2837.21	0.000462321	-0.000462321	8633.4	8611.01	8626.25	8830.17
Ing2	double sigmoidal	1495.6	2478.81	-0.00440199	0.00064835	6136.56	6261.26	6220.96	6355.57
Atp6v1f	sigmoidal	1950.52	NA	0.000503648	NA	14496.4	14468.2	14449.1	14668
Nme7	sigmoidal	1607.9	NA	-0.00311044	NA	3710.63	3724.53	3683.97	3902.71
F11r	sigmoidal	1977.87	NA	-0.000883051	NA	10273.4	10249.3	10227.2	10445.7
Smim1	sigmoidal	1660.76	NA	-0.000820209	NA	4447.91	4429.82	4413.43	4631.86
Pth1r	gauss	1924.32	2569.35	0.000364856	-0.000364856	1245.07	1152.63	1201.82	1370.8
Lage3	double sigmoidal	1629.02	2885.41	-0.00103826	0.000635927	8724.55	8776.85	8732	8942.55
Taf7	sigmoidal	2479.5	NA	0.00185873	NA	6332.96	6328.52	6312.94	6530.91
Rab22a	sigmoidal	1772	NA	0.000852165	NA	6845.14	6840.44	6815.83	7033.59
Plekha7	sigmoidal	1516.04	NA	-0.000829942	NA	2168.3	2185.4	2153.18	2370.89
Hist3h2a	double sigmoidal	1274.18	3099.61	0.0060155	0.00135393	8471.65	8700.82	8513.45	8689.21
Sox5	sigmoidal	1607.82	NA	-0.000978031	NA	3558.57	3576.54	3545.7	3762.85
Scrn2	sigmoidal	1733.89	NA	-0.000574399	NA	4503.14	4507.78	4470.12	4686.56
Mkrn1	sigmoidal	2200.25	NA	0.000770984	NA	9212.92	9203.16	9186.03	9402.29
Agrn	sigmoidal	1571.4	NA	-0.000565889	NA	3485.94	3479.31	3448.69	3664.94
Rab19	sigmoidal	1568.75	NA	-0.000650234	NA	1807.6	1785.81	1758.12	1973.94
Isyna1	double sigmoidal	1551.8	2564.1	-0.00361349	0.001069	9491.67	9755.89	9549.03	9707.46
1500009L16Rik	sigmoidal	2905.32	NA	0.00104675	NA	2665.55	2606.97	2591.22	2806.91
Dhrs3	double sigmoidal	1528.37	1974.25	0.00493167	-0.000743409	2126.05	2201.68	2212.37	2341.72
Tmed9	sigmoidal	1769.43	NA	-0.000390561	NA	12082.5	12075.4	12047.5	12263.1
Tyms	sigmoidal	953.017	NA	-0.00017014	NA	6729	6739.08	6699.8	6915.28
Dnah9	sigmoidal	3020.68	NA	0.000387516	NA	803.404	778.363	758.783	974.017
Cbx4	sigmoidal	1548.78	NA	-0.00321955	NA	3956.74	3913.1	3857.25	4072.47
Mrpl52	sigmoidal	1725.57	NA	-0.00055753	NA	11775.3	11772.5	11737.4	11952.5
Eps8l1	sigmoidal	1517.47	NA	-0.0029064	NA	2628.61	2659.01	2604.59	2819.34
Nop56	sigmoidal	1359.12	NA	-0.000407663	NA	8779.36	8755.21	8733.69	8948.35
Stk39	sigmoidal	1578.19	NA	-0.00122264	NA	4309.23	4313.17	4262.91	4477.53
Rabep1	sigmoidal	1656.14	NA	0.00140525	NA	5610	5612.17	5573.3	5787.89
Napa	sigmoidal	2794.13	NA	0.0003921	NA	10619.5	10596.2	10574.9	10789.5
Irf8	sigmoidal	1914.91	NA	0.00122455	NA	1192.36	1169.28	1168.51	1382.95
Ahr	sigmoidal	1474.48	NA	-0.00102244	NA	1912.89	1911.75	1888.55	2102.9
Scube1	gauss	2006.1	2504.4	0.000464551	-0.000464551	1033.58	860.702	924.391	1074.69
Rad17	sigmoidal	2194.41	NA	0.00025164	NA	5002.17	4951.35	4928.99	5142.9
Zfp422	sigmoidal	2065.86	NA	-0.000449674	NA	9451.88	9458.5	9415.77	9629.4
Gtf3c6	sigmoidal	1907.5	NA	-0.000412571	NA	8494.39	8484.97	8453.78	8667.3
Mcee	sigmoidal	1758.16	NA	-0.00337815	NA	7942.8	7845.41	7811.25	8024.12
Fggy	sigmoidal	1684.76	NA	-0.00079727	NA	2945.26	2952.31	2913.03	3125.68
Oat	sigmoidal	1510.91	NA	-0.00180497	NA	3888.89	3879.92	3855.86	4068.51
Por	sigmoidal	2813.91	NA	0.00036766	NA	6012.42	5995.98	5974.64	6187.22
Metrn	sigmoidal	2089.88	NA	-0.00216411	NA	3776.01	3780.72	3737.69	3950.22
Rap1gap	sigmoidal	1679.34	NA	-0.0032863	NA	4024.21	4051.62	3991.23	4203.52
Acan	sigmoidal	1393.89	NA	-0.00107568	NA	1750.87	1771.41	1742.93	1955.13
Kcnk12	sigmoidal	1608.54	NA	0.000360788	NA	1645.28	1624.89	1613.92	1825.88
Prim1	sigmoidal	2314.89	NA	-0.000238966	NA	5419.02	5419.04	5374.43	5586.14
Mlf2	sigmoidal	2283.14	NA	0.00125742	NA	12309.3	12314.1	12291.7	12503
Tex30	sigmoidal	1499.54	NA	0.00515134	NA	6766.61	6739.35	6739.72	6950.78
Dyrk1b	gauss	2024.15	3043.57	0.00039136	-0.00039136	4233.69	4212.32	4216.37	4423.28
Bnip3	sigmoidal	1422.52	NA	0.00309097	NA	4920.73	4948.52	4894.7	5105.64
Exoc7	sigmoidal	2180.2	NA	0.00125539	NA	6819.95	6812.44	6783.74	6994.66
Phf23	sigmoidal	2190.44	NA	0.000500015	NA	7304.3	7282.78	7268.39	7479.27
Coro2b	gauss	1716.04	2272.09	0.000462152	-0.000462152	1226.54	1211.15	1304.19	1421.94
Anks6	sigmoidal	1593.39	NA	0.00341928	NA	1657.99	1655.79	1637.71	1848.02
Gm2115	sigmoidal	2908.63	NA	0.00106815	NA	1606.36	1840.34	1589.3	1799.44
Selenbp2	sigmoidal	1538.03	NA	-0.000649403	NA	1514.03	1503.82	1472.88	1682.71
Dct	sigmoidal	1620.7	NA	-0.00052678	NA	2081.73	2070.77	2040.91	2250.67
Stip1	sigmoidal	1695.3	NA	0.00374662	NA	10842.1	10874.5	10824.2	11033.8
Cryz	sigmoidal	1994.8	NA	-0.000594196	NA	4789.8	4799.68	4758.48	4967.99
Ocln	double sigmoidal	1574.8	2563.55	-0.00100194	0.00091574	4675.5	4835.53	4784.77	4884.7
Ssbp2	double sigmoidal	1721.34	2550.32	-0.00150801	0.00288373	8179.43	8427.76	8397.32	8388.58
Rassf7	double sigmoidal	1591.33	2648.75	-0.00149588	0.0020979	6832.43	6899.09	6848.72	7041.58
Nav1	sigmoidal	2744.99	NA	0.000271352	NA	3934.7	3933.92	3911.35	4120.33
Dpp4	sigmoidal	1576.07	NA	-0.00256841	NA	2062.44	2020.57	1972.45	2181.13
Gpsm1	sigmoidal	1726.85	NA	0.00189703	NA	3747.39	3738.42	3706.77	3915.41
Bace1	sigmoidal	2125.2	NA	0.000426666	NA	5958.93	5935.56	5914.44	6122.99
Suox	sigmoidal	2568.31	NA	0.00110048	NA	1461.8	1442.89	1420.96	1629.31
Pfdn1	sigmoidal	1561.9	NA	-0.00437149	NA	12574.1	12593.5	12550.7	12758.4
Lrrc16a	double sigmoidal	1477.84	2872.15	-0.00220425	0.000499029	3759.11	3815.16	3763.39	3966.48
Mpst	sigmoidal	1910.12	NA	-0.000631813	NA	5400.76	5387.91	5342.18	5549.5
Lgr4	sigmoidal	1403.95	NA	-0.00271917	NA	3083.47	3083.66	3042.18	3249.08
Pld3	double sigmoidal	173.875	2589.63	nan	0.00329742	8435.34	8456.93	8436.41	8642.2
Tmem123	sigmoidal	1630.96	NA	-0.00120523	NA	5897.01	5887.01	5850.63	6057.31
Syt11	sigmoidal	2317.64	NA	0.000867061	NA	2654.3	2649.76	2630.26	2836.75
Alas1	gauss	1603.51	2697.52	0.00040229	-0.00040229	5162.3	5161.7	5165.24	5368.13
[truncated: 10,566 more rows]
